# Supplementary material for: Prunus dulcis response to novel defense elicitor peptides and control of Xylella fastidiosa infections
Source: Plant Cell Rep. 2024 Jul 8;43(8):190. doi: 10.1007/s00299-024-03276-x (PMC11231009; doi:10.1007/s00299-024-03276-x)
Supplement: Supplementary file 6 — Supplementary file6 (XLSX 13 KB) [file 299_2024_3276_MOESM6_ESM.xlsx]

## Sheet: List1
	Table S1. Sequences, retention time, purity and mass spectrometry data of the peptides.
					HRMS (ESI)
	Peptide	Sequencea	tR (min)b	Purity (%)c		Calculated	Found
	flg22-NH2	QRLSTGSRINSAKDDAAGLQIA-NH2	4.3	>99	C93H165N33O33 [M+2H]2+	1136.61	1136.61
	flg22-OH	QRLSTGSRINSAKDDAAGLQIA-OH	4.4	>99	C93H164N32O34 [M+2H]2+	1137.11	1137.11
	flg15	RINSAKDDAAGLQIA-OH	4.4	>99	C64H113N21O23 [M+2H]2+	782.906	782.903
	elf18-NH2	Ac-SKEKFERTKPHVNVGTIG-NH2	4	>99	C91H152N28O27 [M+2H]2+	1035.07	1035.06
	elf18-OH	Ac-SKEKFERTKPHVNVGTIG-OH	4.3	>99	C91H151N27O28 [M+2H]2+	1035.56	1035.56
	csp15	VKWFNAEKGFGFITP-OH	5.8	>99	C86H123N19O20 [M+2H]2+	871.461	871.46
	HpaG23	NQGISEKQLDQLLTQLIMALLQQ-OH	7.7	>90	C114H199N31O37S [M+2H]2+	1313.72	1313.71
	Pep13	VWNQPVRGFKVYE-OH	6.3	>99	C77H114N20O19 [M+2H]2+	811.428	811.427
	PIP-1	YGIHTH-NH2	5.4	>99	C33H48N11O8 [M+H]+	726.368	726.369
	BP13	FKLFKKILKVL-NH2	6.6	>99	C71H123N16O11 [M+H]+	688.481	688.48
	BP100	KKLFKKILKYL-NH2	4.9	>99	C72H127N17O12 [M+2H]2+	710.992	710.99
	BP16	KKLFKKILKKL-NH2	6	>99	C69H130N18O11 [M+2H]2+	693.508	693.507
	KSLW	KKVVFWVKFK-NH2	6.2	>99	C68H108N16O10 [M+2H]2+	654.421	654.42
	1036	VQFRIRVRIVIRK-NH2	5.1	94	C77H142N28O14 [M+2H]2+	841.562	841.561
	RIJK2	rivwvrirrwfv-NH2	5.9	>99	C82H131N27O12 [M+2H]2+	843.023	843.021
	FV7	FRIRVRV-NH2	4.5	95	C43H79N17O7 [M+2H]2+	472.817	472.815
	BP100-flg15	KKLFKKILKYL-RINSAKDDAAGLQIA-OH	6.4	>99	C136H235N37O35 [M+2H]2+	1473.89	1473.89
	flg15-BP100	RINSAKDDAAGLQIA-KKLFKKILKYL-NH2	7	>99	C136H235N38O34 [M+2H]2+	1473.4	1473.4
	BP16-Pep13	KKLFKKILKKL-VWNQPVRGFKVYE-OH	6.2	>99	C146H239N37O30 [M+2H]2+	1495.92	1495.92
	Pep13-BP16	VWNQPVRGFKVYE-KKLFKKILKKL-NH2	6.6	>99	C146H240N38O29 [M+2H]2+	1495.42	1495.42
	flg15-BP16	RINSAKDDAAGLQIA-KKLFKKILKKL-NH2	6.9	>99	C133H239N39O33 [M+2H]2+	1455.91	1455.91
	BP16-flg15	KKLFKKILKKL-RINSAKDDAAGLQIA-OH	6	>99	C133H238N38O34 [M+2H]2+	1456.4	1456.4
	KSLW-BP100	KKVVFWVKFK-KKLFKKILKYL-NH2	6.7	>99	C140H230N32O22 [M+2H]2+	1356.39	1356.39
	BP16-KSLW	KKLFKKILKKL-KKVVFWVKFK-NH2	6.6	>99	C137H233N33O21 [M+2H]2+	1338.91	1338.91
	KSLW-FV7	KKVVFWVKFK-FRIRVRV-NH2	5.2	>99	C111H182N32O17 [M+2H]2+	1118.22	1118.22
	a Lower-case amino acid stands for the corresponding D-isomer.
	b HPLC retention time
	c Percentage determined by HPLC at 220 nm
