# Supplementary material for: Prunus dulcis response to novel defense elicitor peptides and control of Xylella fastidiosa infections
Source: Plant Cell Rep. 2024 Jul 8;43(8):190. doi: 10.1007/s00299-024-03276-x (PMC11231009; doi:10.1007/s00299-024-03276-x)
Supplement: Supplementary file 7 — Supplementary file7 (XLSX 13 KB) [file 299_2024_3276_MOESM7_ESM.xlsx]

## Sheet: Hoja1
	Table S2. Primers used in RT-qPCR assays, amplicon length, qPCR efficiency and indication of which were used in each experiment.
	Genes	Codea	IDb	Gene description	Primer Forward 5'-3'	Primer Reverse 5'-3'	Amplicon lenght (bp)	Efficiency (%)	r2
	Endogenous	UBQ	Prudu.04G183800	Ubiquitin 10	AAGGTTATCGTCTTCCCAGTTAGT	ACTTAGTGCTTCGTCTTCGTGG	70	93.9	0.99
		TEF2	Prudu.04G124200	Trancription Elongation Factor 2	GGTGTGACGATGAAGAGTGATG	CTTTCACCTTCCCTCTCCTTCA	129	86.7	0.99
	Selected	PR9	Prudu.06G232300	Peroxidase superfamily protein	TCTGGAAGGAGCTTTGGGAT	GCACAAGAAACTGTGGAGGG	92	83.4	0.99	Validation and method of applicationc		Kinetic and screening of peptidesc
		PR3	Prudu.03G002500	Chitinase family protein	TAGTCACCACCCCAAATCCG	GGCTCTGTGGTTCTGGATGA	128	85.7	0.99
		DXPS	Prudu.06G206800	Deoxyxylulose-5-phosphate synthase	GGCCTGTTCTGGGGTCAAAT	TGCATGGTGAGACTTGAACTT	109	81.7	0.99
		CaM	Prudu.05G208300	Calmodulin binding protein-like	TTCTTGACGGGACTTCCCAC	ATTTACGTCCCCAGTGAGCA	114	90.3	0.99
		RLK	Prudu.01G271800	Receptor lectin kinase	GCGATACTCTCTTCACGGCA	AGGAGAAGGAGCTTTTGGGC	96	82.9	0.99
		CYP.1	Prudu.08G183800	Cytochrome P450, family 82, subfamily G, polypeptide 1	TGTCCAGTTCTTGTTGGGCA	TCCGTCACTGTAACATGGGC	79	89.3	0.98
		GST	Prudu.08G197200	Glutathione S-transferase TAU 8	GCCAAACCTTCTTGCGTTCTT	TGTTCTCCCCAAGGCTATGC	110	99.9	0.99
		CYP.2	Prudu.01G275100	Cytochrome P450, family 72, subfamily A, polypeptide 9	ATGACTGGAACTCCACGCTG	TACAGCGCTACAGCTTCACC	91	86.2	0.99
		MLP.2	Prudu.01G110600	MLP-like protein 423	GACGCGCTTGACAAAGACAA	TCTGCAGATGCCACCAACTT	113	98.2	0.99
		NAD(P)H	Prudu.01G233200	NAD(P)-linked oxidoreductase superfamily protein	CAGCTGGGATCCAACCATGT	CAATGTGACAGAACCTGAGCA	92	86.7	0.99
		DNAJ	Prudu.03G092900	Chaperone DnaJ-domain superfamily protein	CCTGATTCCAGCTCCTTCCC	GCCGATGAGAGGAATGAACGA	76	80.6	0.99
		PLA2A	Prudu.06G248400	Phospholipase A 2A	AGTAGTTGTCCTTGGCGTGG	AATGGGAGCACACCTTTGGT	106	85.1	0.99
		MLP.1	Prudu.01G111200	MLP-like protein 423	GAGGTGGACTCGTCTGTGTAT	TCATCCCTGCCAATCATCTATCC	111	84	0.99
		SE	Prudu.01G411200	Sulfite exporter TauE/SafE family protein	TGATCAGTGATGCCCTTCCA	CTGTTGCAGCCCTTGTAGGA	72	93.7	0.99
		MFS	Prudu.06G255800	Major facilitator superfamily protein	GGACCTCCCTTTTCCAGCTC	TTTCTTGGCTCGGCGTTACT	90	82.3	0.99
	a Assigned abbreviations correspond mainly to abbreviation codes used for Arabidopsis thaliana.
	b GenBank accession number.
	c Experiments in which the indicated genes were used
