# Supplementary material for: Prunus dulcis response to novel defense elicitor peptides and control of Xylella fastidiosa infections
Source: Plant Cell Rep. 2024 Jul 8;43(8):190. doi: 10.1007/s00299-024-03276-x (PMC11231009; doi:10.1007/s00299-024-03276-x)
Supplement: Supplementary file 8 — Supplementary file8 (XLSX 4627 KB) [file 299_2024_3276_MOESM8_ESM.xlsx]

## Sheet: K. Alignment of high quality re
Table S3. Alignment of high-quality reads to the P. dulcis reference genome and count of the number of reads aligned to each gene for not treated (NTC) and treated plants with the peptide flg22-NH2 after 6 or 24 hours pos-treatment and for each replicate (A, B, C, D).
Gene ID	Chromosome	Start	End	Strand	Length	CNT 6h A	CNT 6h B	CNT 6h C	CNT 6h D	flg22 6h A	flg22 6h B	flg22 6h C	flg22 6h D	CNT 24h A	CNT 24h B	CNT 24h C	CNT 24h D	flg22 24h A	flg22 24h B	flg22 24h C	flg22 24h D
Prudu.01G000100	Pd01;Pd01;Pd01;Pd01	9953;11071;12268;12441	10203;11092;12321;12449	+;+;+;+	336	0	0	0	0	0	0	0	0	0	0	0	0	0	0	0	0
Prudu.01G000200	Pd01;Pd01;Pd01;Pd01	18201;18547;18767;19596	18442;18656;18838;19611	+;+;+;+	440	14	13	3	13	14	12	12	9	5	12	6	7	3	9	6	4
Prudu.01G000600	Pd01;Pd01;Pd01;Pd01;Pd01;Pd01;Pd01;Pd01;Pd01;Pd01;Pd01;Pd01;Pd01;Pd01;Pd01;Pd01;Pd01;Pd01	21091;21473;22848;23209;26932;27203;28009;28894;29102;37888;38240;43550;44016;44201;46098;46237;46443;47162	21096;21520;23066;23258;27079;27363;28108;28968;29236;37977;38422;43708;44060;46010;46151;46309;46825;47422	+;+;+;+;+;+;+;+;+;+;+;+;+;+;+;+;+;+	4000	316	358	299	320	383	220	364	333	237	243	280	143	189	227	160	256
Prudu.01G000400	Pd01	32191	32688	-	498	0	0	0	0	0	0	0	0	0	0	0	0	0	0	0	0
Prudu.01G000500	Pd01;Pd01;Pd01;Pd01;Pd01;Pd01;Pd01;Pd01;Pd01;Pd01	32866;32998;33075;33271;33570;34070;34263;34995;35241;35533	32974;33057;33240;33555;34051;34229;34733;35189;35430;35771	-;-;-;-;-;-;-;-;-;-	2357	0	0	0	0	0	0	0	0	0	0	0	0	0	0	0	0
Prudu.01G000700	Pd01;Pd01;Pd01;Pd01;Pd01;Pd01;Pd01	49166;50096;50291;50824;50912;51281;56544	49174;50264;50346;50882;51078;51435;56681	+;+;+;+;+;+;+	753	236	391	239	282	260	349	369	267	196	157	213	215	216	263	242	294
Prudu.01G000800	Pd01;Pd01;Pd01;Pd01;Pd01;Pd01;Pd01;Pd01;Pd01;Pd01;Pd01;Pd01;Pd01;Pd01;Pd01	63055;65784;67293;67598;67831;69094;70663;70880;71300;71782;71947;72537;72849;73126;73459	63710;65856;67458;67704;68048;69187;70758;70977;71482;71901;72233;72594;72947;73212;73464	-;-;-;-;-;-;-;-;-;-;-;-;-;-;-	2348	219	277	195	198	222	196	170	287	213	162	230	152	131	225	120	202
Prudu.01G000900	Pd01;Pd01;Pd01;Pd01;Pd01;Pd01;Pd01;Pd01	74251;74264;74465;74750;75236;75530;76060;76488	74257;74370;74663;75117;75471;75880;76120;76673	+;+;+;+;+;+;+;+	1515	287	352	271	260	382	248	330	265	268	278	297	202	246	266	217	289
Prudu.01G001000	Pd01;Pd01;Pd01;Pd01;Pd01;Pd01;Pd01;Pd01;Pd01;Pd01;Pd01;Pd01;Pd01;Pd01	88606;89219;89346;90040;90218;90399;90777;90901;91198;91865;92026;93138;93419;93655	88993;89239;89354;90109;90301;90547;90849;90953;91704;91953;92181;93218;93472;93986	-;-;-;-;-;-;-;-;-;-;-;-;-;-	2066	276	340	376	312	319	476	420	425	225	236	309	230	236	339	220	345
Prudu.01G001100	Pd01;Pd01;Pd01;Pd01;Pd01;Pd01;Pd01;Pd01;Pd01;Pd01	98230;98306;98491;98672;98991;99428;99780;99996;100367;100498	98265;98485;98535;98726;99024;99626;99936;100090;100475;100505	-;-;-;-;-;-;-;-;-;-	918	46	43	32	44	35	38	57	50	33	38	23	34	26	31	49	28
Prudu.01G001200	Pd01;Pd01	104870;105184	104875;105430	+;+	253	0	0	0	0	0	0	0	0	0	0	0	0	0	0	0	0
Prudu.01G001300	Pd01;Pd01;Pd01;Pd01;Pd01;Pd01;Pd01;Pd01;Pd01;Pd01;Pd01;Pd01;Pd01;Pd01;Pd01;Pd01;Pd01;Pd01;Pd01;Pd01;Pd01;Pd01;Pd01;Pd01	107821;108739;108961;110723;110937;111192;113836;115056;115258;115507;116624;116849;117157;118245;121162;121643;121978;122226;122602;123652;123777;124590;127394;128336	108095;108856;109023;110824;111105;111290;113985;115095;115315;115589;116722;116964;117248;118315;121267;121782;122136;122329;122777;123761;123841;124689;127470;129113	+;+;+;+;+;+;+;+;+;+;+;+;+;+;+;+;+;+;+;+;+;+;+;+	3350	334	405	316	326	400	322	399	358	170	153	233	134	195	189	116	225
Prudu.01G001400	Pd01;Pd01;Pd01	143396;143681;145705	143404;144021;147159	+;+;+	1805	134	90	106	118	122	133	136	135	51	35	44	66	41	58	80	54
Prudu.01G001500	Pd01;Pd01;Pd01;Pd01;Pd01;Pd01;Pd01	148449;149220;153293;156429;156489;162037;162521	148631;150237;153598;156447;157441;162326;162528	+;+;+;+;+;+;+	2777	606	765	514	512	566	758	619	615	479	481	456	439	433	596	396	661
Prudu.01G001600	Pd01;Pd01;Pd01;Pd01	163292;164263;165003;165803	164182;164847;165407;165808	-;-;-;-	1887	0	0	0	0	0	0	0	0	0	0	0	0	0	0	0	0
Prudu.01G001700	Pd01;Pd01;Pd01	169688;169833;169985	169723;169908;170211	+;+;+	339	0	0	0	0	0	0	0	0	0	0	0	0	0	0	0	0
Prudu.01G001800	Pd01	170613	172472	+	1860	2	4	1	1	4	0	2	3	1	0	3	0	1	0	0	0
Prudu.01G001900	Pd01;Pd01;Pd01;Pd01	175039;176053;176179;176317	175413;176097;176298;176322	-;-;-;-	546	16	18	7	15	15	9	10	22	11	7	11	5	2	2	10	13
Prudu.01G002000	Pd01;Pd01;Pd01;Pd01;Pd01;Pd01;Pd01;Pd01	186846;186870;187356;188574;189684;191328;193729;194910	186853;186973;187858;188659;189857;191436;193839;195262	+;+;+;+;+;+;+;+	1448	473	450	512	428	437	338	461	420	369	390	426	305	369	395	281	443
Prudu.01G002100	Pd01;Pd01;Pd01;Pd01;Pd01;Pd01	195384;196401;196592;196654;197462;198748	196140;196528;196614;197446;198641;198824	-;-;-;-;-;-	2958	153	241	168	147	230	129	207	158	138	165	173	110	108	177	105	191
Prudu.01G002200	Pd01;Pd01;Pd01	204316;204341;204827	204319;204601;205305	+;+;+	744	0	0	0	0	0	0	0	0	0	0	0	0	0	0	0	0
Prudu.01G002300	Pd01;Pd01;Pd01;Pd01;Pd01;Pd01;Pd01;Pd01;Pd01	215861;217428;217559;218059;218220;219737;221089;222657;223387	216135;217465;217736;218135;218636;220273;221301;222994;223459	+;+;+;+;+;+;+;+;+	2146	134	178	144	175	168	123	203	142	97	117	129	98	91	122	92	153
Prudu.01G002400	Pd01;Pd01;Pd01;Pd01	225643;226270;226975;227618	226165;226457;227393;228244	-;-;-;-	1757	1929	2814	1925	2212	2303	2360	2969	2301	1103	859	1088	1368	835	1093	978	1035
Prudu.01G002500	Pd01;Pd01;Pd01;Pd01;Pd01;Pd01;Pd01;Pd01;Pd01;Pd01;Pd01;Pd01	237800;238134;239880;242242;242471;242759;243292;243661;244635;245951;246567;246965	237804;238281;240023;242347;242619;242884;243435;243748;245008;246262;246818;247081	+;+;+;+;+;+;+;+;+;+;+;+	1965	1574	1781	1833	1573	1616	1071	1633	1296	3135	3287	3485	2425	2767	3005	2436	3435
Prudu.01G002600	Pd01;Pd01;Pd01	248664;248796;249716	248671;249149;250356	+;+;+	1003	20	6	5	9	11	17	25	35	15	22	13	8	18	25	4	9
Prudu.01G002700	Pd01;Pd01;Pd01;Pd01;Pd01	251654;255539;256276;256671;257558	252448;256234;256650;257121;257673	-;-;-;-;-	2433	473	514	422	457	625	368	565	567	682	680	879	517	610	717	522	938
Prudu.01G002800	Pd01;Pd01;Pd01	260127;261748;267571	261131;261931;267576	-;-;-	1195	1337	1012	1429	1327	1646	1898	1935	1537	1133	1204	1355	1248	1407	1506	917	1392
Prudu.01G002900	Pd01;Pd01;Pd01;Pd01	267732;268545;269276;269772	268509;268728;269456;269777	-;-;-;-	1149	215	141	247	161	158	167	222	86	189	205	209	252	175	124	49	103
Prudu.01G003000	Pd01;Pd01;Pd01;Pd01;Pd01;Pd01	281203;281360;283377;283964;284083;284418	281271;281596;283483;284052;284117;284565	+;+;+;+;+;+	685	0	0	0	0	0	0	0	0	0	0	0	0	0	0	0	0
Prudu.01G003100	Pd01;Pd01;Pd01;Pd01;Pd01;Pd01;Pd01;Pd01;Pd01;Pd01;Pd01;Pd01;Pd01;Pd01	286759;288911;289600;291086;291333;291602;291841;292001;292171;292396;292684;293088;293823;294070	287504;288982;289647;291240;291527;291713;291910;292059;292294;292466;292785;293168;293981;294610	+;+;+;+;+;+;+;+;+;+;+;+;+;+	2535	492	358	459	413	579	459	558	583	209	183	221	187	185	204	174	231
Prudu.01G003200	Pd01;Pd01;Pd01;Pd01;Pd01;Pd01;Pd01;Pd01;Pd01	297310;299703;301545;302468;303927;304780;305115;305355;306394	297331;300754;302220;302551;304127;304877;305214;305453;306435	+;+;+;+;+;+;+;+;+	2374	380	445	316	341	414	316	432	401	372	307	377	299	353	435	253	434
Prudu.01G003300	Pd01;Pd01;Pd01;Pd01;Pd01;Pd01;Pd01;Pd01;Pd01;Pd01;Pd01;Pd01;Pd01	308404;308926;309088;309279;310011;310201;310428;310591;310808;311163;311471;311699;311792	308834;309009;309196;309402;310107;310330;310505;310698;310875;311289;311555;311775;311800	-;-;-;-;-;-;-;-;-;-;-;-;-	1527	1122	1464	1222	1276	1369	1489	1696	1525	1085	971	1301	1030	1172	1437	1101	1491
Prudu.01G003400	Pd01;Pd01;Pd01;Pd01;Pd01;Pd01	314318;314472;314707;314946;315167;315760	314364;314601;314769;315066;315308;315943	-;-;-;-;-;-	687	24	29	27	23	22	18	11	20	15	14	21	27	14	29	12	17
Prudu.01G003500	Pd01;Pd01;Pd01;Pd01;Pd01;Pd01;Pd01	317895;318758;318935;319466;319941;320577;321425	318718;318792;319355;319841;320345;321005;322050	-;-;-;-;-;-;-	3116	0	0	0	0	0	0	0	0	0	0	0	0	0	0	0	0
Prudu.01G003600	Pd01;Pd01;Pd01;Pd01	323151;323617;324075;324323	323323;323689;324298;324326	-;-;-;-	474	162	204	177	166	145	243	189	193	143	136	155	120	136	195	135	207
Prudu.01G003900	Pd01;Pd01;Pd01;Pd01;Pd01;Pd01;Pd01	325145;325538;326064;326427;334959;335693;336284	325511;325633;326182;326753;335325;335810;336580	-;-;-;-;-;-;-	1691	47	33	51	54	38	36	29	60	42	23	51	41	22	59	39	73
Prudu.01G003800	Pd01	332160	332357	+	198	0	0	0	0	0	0	0	0	0	0	0	0	0	0	0	0
Prudu.01G004000	Pd01;Pd01;Pd01;Pd01;Pd01	346036;348105;349175;349834;350290	346381;348215;349378;350226;350295	-;-;-;-;-	1060	0	1	1	1	1	3	7	0	0	1	0	0	0	0	0	0
Prudu.01G004100	Pd01;Pd01;Pd01;Pd01;Pd01;Pd01;Pd01	352600;352930;353531;355241;362696;363490;364065	352825;353026;353786;355366;362821;363560;364121	+;+;+;+;+;+;+	959	5	3	0	5	1	7	1	1	8	1	0	7	0	4	3	1
Prudu.01G004200	Pd01;Pd01	364561;366254	366000;366438	-;-	1625	9	9	3	17	8	3	8	2	3	7	3	5	3	5	6	4
Prudu.01G004300	Pd01;Pd01;Pd01;Pd01;Pd01	367560;367621;368409;368497;368758	367564;368229;368485;368738;369678	+;+;+;+;+	1854	154	167	163	148	238	157	231	236	156	165	177	95	139	150	153	182
Prudu.01G004400	Pd01;Pd01;Pd01;Pd01;Pd01;Pd01;Pd01;Pd01;Pd01;Pd01;Pd01;Pd01;Pd01;Pd01	370391;372045;372240;372938;373363;375151;376146;376356;377385;377833;378186;378729;379174;380513	371321;372094;372297;373023;373479;375214;376196;376412;377450;378094;378268;378791;379349;380648	-;-;-;-;-;-;-;-;-;-;-;-;-;-	2200	428	550	435	416	507	333	483	480	402	414	568	353	398	382	380	608
Prudu.01G004500	Pd01;Pd01;Pd01;Pd01;Pd01;Pd01;Pd01;Pd01;Pd01;Pd01;Pd01;Pd01;Pd01;Pd01;Pd01;Pd01;Pd01	383206;383235;384152;384408;384592;386359;386956;387158;387430;387568;389051;389436;389878;390112;390691;390898;393018	383212;383286;384248;384454;384667;386432;387056;387261;387483;387623;389192;389620;389945;390184;390752;392077;393603	+;+;+;+;+;+;+;+;+;+;+;+;+;+;+;+;+	2964	332	442	405	326	449	355	468	454	347	349	463	281	325	395	278	464
Prudu.01G004600	Pd01;Pd01;Pd01;Pd01;Pd01;Pd01;Pd01;Pd01;Pd01;Pd01;Pd01;Pd01;Pd01;Pd01;Pd01;Pd01;Pd01;Pd01	394339;394652;395107;395370;395563;395994;396523;397119;397285;398225;398438;399628;400342;400582;401998;402459;403655;404188	394347;394689;395266;395434;395632;396065;396726;397192;397368;398312;398519;399701;400449;400640;402111;402558;403708;404806	+;+;+;+;+;+;+;+;+;+;+;+;+;+;+;+;+;+	2074	1022	1737	1053	1115	1526	1593	2322	1588	1239	1409	1593	1182	1398	1564	1245	1718
Prudu.01G004700	Pd01;Pd01;Pd01;Pd01;Pd01;Pd01;Pd01;Pd01;Pd01	405844;406014;406175;406476;406629;407300;407553;407975;408730	405864;406082;406212;406563;406718;407419;407648;408556;408735	-;-;-;-;-;-;-;-;-	1110	1176	1214	1213	1234	1105	1231	1257	1266	1058	803	1001	986	1189	1719	1254	1365
Prudu.01G004800	Pd01;Pd01;Pd01;Pd01;Pd01;Pd01;Pd01;Pd01;Pd01;Pd01;Pd01;Pd01	409933;410751;411238;412481;412728;412983;413162;413366;413542;413908;414086;414535	409938;410959;411340;412618;412835;413056;413257;413441;413637;413991;414305;414539	-;-;-;-;-;-;-;-;-;-;-;-	1215	1293	1213	1236	1263	1217	1175	1331	1011	986	974	983	1068	907	1182	1017	1069
Prudu.01G004900	Pd01	417726	418256	+	531	0	0	0	0	0	0	0	0	0	0	0	0	0	0	0	0
Prudu.01G005000	Pd01;Pd01;Pd01;Pd01;Pd01;Pd01;Pd01;Pd01;Pd01;Pd01;Pd01	428518;428632;429356;430323;430903;436221;436390;436863;437192;437455;438121	428584;429159;429487;430832;430953;436357;436507;436905;437422;437688;438146	+;+;+;+;+;+;+;+;+;+;+	2077	651	848	626	636	706	464	613	586	1261	1358	1523	885	1288	1541	912	1337
Prudu.01G005100	Pd01;Pd01;Pd01;Pd01;Pd01;Pd01;Pd01;Pd01;Pd01;Pd01;Pd01;Pd01;Pd01;Pd01;Pd01;Pd01;Pd01;Pd01;Pd01;Pd01	460734;460907;461328;461495;461838;461904;462056;462424;462588;463398;463540;463713;464089;464366;465248;467569;468580;468827;469064;469625	460778;461158;461386;461592;461877;461946;462336;462499;462696;463447;463668;463793;464163;464596;466256;467721;468735;468943;469261;470064	+;+;+;+;+;+;+;+;+;+;+;+;+;+;+;+;+;+;+;+	3642	387	337	299	350	396	337	448	397	309	307	318	237	311	315	250	373
Prudu.01G005200	Pd01;Pd01;Pd01;Pd01	470600;470820;471020;471692	470606;470887;471687;471695	-;-;-;-	747	46	39	71	77	55	69	78	50	20	17	28	13	25	36	31	20
Prudu.01G005300	Pd01;Pd01	475607;475997	475779;476293	-;-	470	0	0	0	0	0	0	0	0	0	0	0	0	0	0	0	0
Prudu.01G005400	Pd01;Pd01;Pd01	485429;485545;485943	485437;485679;486497	+;+;+	699	0	0	0	0	0	0	0	0	0	0	0	0	0	0	0	0
Prudu.01G005500	Pd01;Pd01;Pd01;Pd01;Pd01	488897;489091;489263;489364;490278	488941;489231;489286;490141;490282	-;-;-;-;-	993	8	7	29	28	12	31	26	39	5	4	11	2	0	5	6	6
Prudu.01G005600	Pd01;Pd01;Pd01;Pd01;Pd01;Pd01;Pd01;Pd01	492568;493152;493288;497543;498006;498808;499472;500754	492572;493180;493467;497914;498186;498982;499942;500762	+;+;+;+;+;+;+;+	1422	245	290	222	250	265	211	276	246	201	239	293	245	266	241	263	337
Prudu.01G005700	Pd01;Pd01;Pd01;Pd01;Pd01;Pd01	505775;505792;508265;508600;509316;509425	505782;506244;508468;508639;509357;509430	+;+;+;+;+;+	753	288	273	242	234	316	384	395	384	228	223	298	301	180	355	282	414
Prudu.01G005800	Pd01;Pd01;Pd01	512448;513670;515867	512905;513736;515872	-;-;-	531	408	442	496	446	443	592	604	479	257	202	265	302	211	307	280	293
Prudu.01G005900	Pd01;Pd01;Pd01;Pd01	518355;518472;518692;519533	518363;518603;518778;520014	+;+;+;+	710	1335	1553	1564	1651	1483	3168	2386	1987	891	855	918	1086	862	1432	813	1116
Prudu.01G006000	Pd01;Pd01;Pd01;Pd01;Pd01;Pd01	522545;522795;523181;523584;524364;525298	522548;523059;523340;523792;524523;525435	+;+;+;+;+;+	936	0	0	0	0	0	0	0	0	0	0	0	0	0	0	0	0
Prudu.01G006100	Pd01;Pd01;Pd01;Pd01;Pd01;Pd01;Pd01;Pd01;Pd01;Pd01;Pd01;Pd01	527420;527609;529381;530449;531331;531589;531745;532497;533647;534368;535645;536141	527479;527737;529425;530626;531419;531629;531863;532597;533712;534450;535756;536221	-;-;-;-;-;-;-;-;-;-;-;-	1104	97	126	82	78	154	118	150	109	64	77	98	60	97	94	58	123
Prudu.01G006200	Pd01;Pd01;Pd01;Pd01;Pd01;Pd01;Pd01;Pd01	541122;541470;543595;543961;544567;544748;545176;546763	541373;541681;543671;544015;544654;544817;545592;546960	+;+;+;+;+;+;+;+	1369	437	496	542	474	461	863	654	505	570	671	602	676	808	869	815	1115
Prudu.01G006300	Pd01;Pd01;Pd01;Pd01;Pd01;Pd01	547605;549175;549533;549819;550098;550372	547608;549411;549732;549993;550215;550405	+;+;+;+;+;+	768	52	54	76	38	47	58	54	64	43	43	40	32	23	65	29	78
Prudu.01G006400	Pd01;Pd01	550716;552223	552193;553246	-;-	2502	34	26	21	29	47	32	33	20	8	10	24	14	13	8	43	32
Prudu.01G006500	Pd01;Pd01;Pd01;Pd01;Pd01	560566;560775;561462;561687;562522	560762;561082;561652;562489;562528	-;-;-;-;-	1506	0	0	0	0	0	0	0	0	0	0	0	0	0	0	0	0
Prudu.01G006600	Pd01;Pd01;Pd01;Pd01;Pd01;Pd01;Pd01;Pd01	565368;565574;565802;566462;567537;567958;568754;568907	565544;565652;566255;567471;567928;568305;568840;568912	-;-;-;-;-;-;-;-	2553	0	0	0	0	0	0	0	0	0	0	0	0	0	0	0	0
Prudu.01G006700	Pd01;Pd01;Pd01;Pd01;Pd01;Pd01;Pd01	572131;572439;572885;573381;573459;574158;574548	572321;572879;573275;573405;574039;574346;574554	-;-;-;-;-;-;-	1825	166	176	165	95	178	99	89	196	140	109	71	82	102	134	73	111
Prudu.01G006800	Pd01;Pd01;Pd01;Pd01;Pd01;Pd01	578391;578656;579577;579813;580190;580726	578397;578805;579665;579875;580268;580856	+;+;+;+;+;+	519	25	12	9	4	10	7	13	6	12	9	9	6	4	11	0	7
Prudu.01G006900	Pd01;Pd01;Pd01;Pd01	581090;581147;582081;582443	581097;581750;582386;582691	+;+;+;+	1167	85	43	41	35	58	41	74	54	41	40	42	32	27	28	13	35
Prudu.01G007000	Pd01;Pd01;Pd01;Pd01;Pd01;Pd01	585611;585710;586447;587012;587208;588158	585616;586239;586600;587125;587311;588258	+;+;+;+;+;+	1009	12	6	10	2	9	16	9	8	6	5	4	2	6	7	3	12
Prudu.01G007100	Pd01;Pd01;Pd01;Pd01;Pd01;Pd01;Pd01	599992;600654;601182;602045;602775;603170;604972	600236;601167;601350;602682;602921;603658;604986	+;+;+;+;+;+;+	2217	375	414	308	362	458	404	455	395	351	315	359	269	324	312	273	334
Prudu.01G007200	Pd01;Pd01;Pd01;Pd01;Pd01;Pd01;Pd01;Pd01	606255;606583;606966;607700;607905;608676;610280;610503	606482;606958;606990;607822;608067;608754;610482;610533	-;-;-;-;-;-;-;-	1228	55	45	54	42	45	32	55	48	44	57	34	47	49	45	20	61
Prudu.01G007300	Pd01;Pd01;Pd01	618051;619150;620520	618515;619372;620527	-;-;-	696	2	4	1	2	13	3	7	8	3	0	4	4	3	8	0	5
Prudu.01G007400	Pd01;Pd01;Pd01;Pd01;Pd01	626803;627331;631079;635646;636660	627228;627476;631107;636654;636666	-;-;-;-;-	1617	4	5	8	2	4	3	5	2	12	7	5	12	3	0	11	3
Prudu.01G007500	Pd01;Pd01;Pd01;Pd01	644782;645153;645469;645941	644963;645183;645507;645946	-;-;-;-	258	0	0	0	0	0	0	0	0	0	0	0	0	0	0	0	0
Prudu.01G007600	Pd01	650592	650963	-	372	0	0	0	0	0	0	0	0	0	0	0	0	0	0	0	0
Prudu.01G007700	Pd01	651033	651380	-	348	0	0	0	0	0	0	0	0	0	0	0	0	0	0	0	1
Prudu.01G007800	Pd01	651564	651815	-	252	0	0	0	0	0	0	0	0	0	0	0	0	0	0	0	0
Prudu.01G007900	Pd01	652105	652956	-	852	0	0	0	0	0	0	0	0	0	0	0	0	0	0	0	0
Prudu.01G008000	Pd01	658021	658911	+	891	0	0	0	0	0	0	0	0	0	0	0	0	0	0	0	0
Prudu.01G008100	Pd01	658974	659795	+	822	0	0	0	0	0	0	0	0	0	0	0	0	0	0	0	0
Prudu.01G008200	Pd01	659914	660576	+	663	0	0	0	0	0	0	0	0	0	0	0	0	0	0	0	0
Prudu.01G008300	Pd01;Pd01;Pd01;Pd01	683074;683100;683904;684696	683078;683325;683993;685109	+;+;+;+	735	184	240	216	214	155	395	243	260	69	74	74	97	88	111	104	104
Prudu.01G008400	Pd01;Pd01;Pd01;Pd01;Pd01	685483;685774;685942;686181;686893	685768;685847;686035;686443;686901	-;-;-;-;-	726	3	7	6	8	5	10	5	3	5	5	8	3	2	4	5	0
Prudu.01G008500	Pd01;Pd01;Pd01;Pd01;Pd01	687501;687983;688154;689987;690461	687875;688042;689438;690190;690469	-;-;-;-;-	1933	0	0	1	0	0	0	1	0	0	0	0	0	0	0	0	0
Prudu.01G008600	Pd01;Pd01;Pd01;Pd01	696937;697169;697516;698336	697033;697421;697616;698558	+;+;+;+	674	5	7	5	4	5	1	6	2	2	4	0	4	4	1	2	3
Prudu.01G008700	Pd01;Pd01;Pd01;Pd01;Pd01;Pd01;Pd01;Pd01;Pd01;Pd01	705643;706453;706921;708150;708839;709072;709563;709673;709800;709890	705954;706680;707069;708330;708930;709078;709595;709705;709820;709898	-;-;-;-;-;-;-;-;-;-	1065	156	189	127	138	134	170	153	178	154	140	160	136	104	178	121	152
Prudu.01G008800	Pd01;Pd01;Pd01	711286;713388;713846	712779;713839;713849	-;-;-	1950	19372	22035	21075	22566	23838	24447	29961	20516	11733	9986	12108	12424	10632	11953	11756	11484
Prudu.01G008900	Pd01;Pd01;Pd01;Pd01;Pd01;Pd01;Pd01;Pd01;Pd01;Pd01;Pd01;Pd01;Pd01	721405;721426;722114;723035;723663;724971;725604;726262;726459;728046;728225;728676;729028	721413;721572;722258;723130;723739;725050;725664;726329;726540;728111;728302;728795;729439	+;+;+;+;+;+;+;+;+;+;+;+;+	1441	549	672	573	622	646	918	714	853	489	430	528	453	433	682	375	640
Prudu.01G009000	Pd01;Pd01;Pd01;Pd01;Pd01;Pd01;Pd01;Pd01	732589;733354;733714;734231;734604;735121;736495;737920	733236;733530;733830;734334;734903;735199;736706;737926	-;-;-;-;-;-;-;-	1644	52	72	64	64	60	53	48	71	49	46	66	46	52	50	31	55
Prudu.01G009100	Pd01;Pd01;Pd01;Pd01;Pd01;Pd01;Pd01;Pd01;Pd01;Pd01	744443;745079;746025;746372;746819;746995;747217;747616;747962;749301	744974;745374;746262;746710;746904;747102;747530;747879;748952;749807	+;+;+;+;+;+;+;+;+;+	3675	57	64	36	47	69	75	83	93	67	51	67	41	41	61	37	82
Prudu.01G009200	Pd01	751096	751629	+	534	7235	6297	8081	8012	7271	9751	8965	9033	7943	5943	6900	8755	7754	10545	7900	8075
Prudu.01G009300	Pd01;Pd01;Pd01;Pd01;Pd01;Pd01;Pd01;Pd01;Pd01	762917;762932;763605;764469;765003;765558;765824;766031;766732	762925;763222;763715;764889;765233;765607;765881;766239;766770	+;+;+;+;+;+;+;+;+	1419	585	612	492	404	495	771	565	512	565	511	619	541	670	722	698	819
Prudu.01G009400	Pd01;Pd01;Pd01;Pd01;Pd01	767761;768342;768777;768996;769570	768074;768499;768862;769210;769578	-;-;-;-;-	782	2	0	0	2	0	0	1	2	4	1	1	1	1	1	0	0
Prudu.01G009500	Pd01;Pd01;Pd01	772768;772851;774088	772772;773175;774738	+;+;+	981	450	451	505	412	404	503	480	451	334	364	372	330	349	450	289	403
Prudu.01G009600	Pd01;Pd01;Pd01;Pd01	775019;775345;775725;775992	775078;775487;775845;775997	-;-;-;-	330	26	32	31	24	22	22	39	33	16	20	23	28	23	40	28	14
Prudu.01G009700	Pd01;Pd01;Pd01;Pd01;Pd01;Pd01;Pd01;Pd01	778492;780003;782667;783053;784874;785148;785359;786551	778559;780108;782746;783127;784992;785232;785511;787262	+;+;+;+;+;+;+;+	1398	590	800	640	607	639	718	652	838	555	495	638	405	522	773	448	773
Prudu.01G009800	Pd01;Pd01;Pd01;Pd01;Pd01;Pd01;Pd01;Pd01;Pd01;Pd01;Pd01;Pd01;Pd01;Pd01;Pd01;Pd01	794460;794948;795343;795609;796461;796624;797340;797703;798462;798644;799311;800144;800297;800502;800979;801708	794463;795091;795482;795751;796551;796789;797399;797762;798519;798806;799334;800194;800384;800596;801218;802217	+;+;+;+;+;+;+;+;+;+;+;+;+;+;+;+	2037	504	750	519	473	453	758	597	529	3040	3192	3549	3183	3558	6157	3398	5424
Prudu.01G009900	Pd01;Pd01;Pd01;Pd01;Pd01;Pd01;Pd01;Pd01;Pd01	802946;803068;803394;803792;804314;804741;804941;805354;805533	802953;803164;803432;803903;804408;804855;805065;805424;805868	+;+;+;+;+;+;+;+;+	998	1509	2497	1339	1533	1528	3181	2151	2202	1890	1981	2167	1970	2129	4170	2116	3655
Prudu.01G010000	Pd01;Pd01;Pd01;Pd01;Pd01	808890;809691;810591;810767;810988	809204;810478;810696;810802;811026	+;+;+;+;+	1284	2	16	7	11	9	21	12	16	17	15	13	12	13	14	15	22
Prudu.01G010100	Pd01;Pd01;Pd01;Pd01;Pd01;Pd01;Pd01;Pd01;Pd01;Pd01;Pd01;Pd01;Pd01;Pd01	814345;816706;817379;817526;817849;819123;819667;819989;820242;820461;820896;821109;821382;821574	814853;816948;817442;817655;817874;819225;819780;820107;820329;820553;821015;821200;821439;822047	+;+;+;+;+;+;+;+;+;+;+;+;+;+	2233	359	316	329	280	348	276	343	336	309	290	299	291	234	267	215	328
Prudu.01G010200	Pd01;Pd01;Pd01	822787;823111;823408	823096;823226;823670	-;-;-	689	4	5	2	2	3	0	1	4	65	62	63	85	44	71	58	88
Prudu.01G010300	Pd01;Pd01;Pd01	827886;828218;828506	828210;828324;828768	-;-;-	695	0	0	0	0	0	0	0	0	16	6	7	1	0	2	2	1
Prudu.01G010400	Pd01;Pd01	834290;834663	834590;834667	-;-	306	0	0	0	0	0	0	0	0	0	0	0	0	0	0	0	0
Prudu.01G010500	Pd01;Pd01;Pd01	839620;840051;840209	839964;840131;840217	-;-;-	435	0	0	2	0	0	0	0	0	0	0	0	0	0	0	0	0
Prudu.01G010600	Pd01;Pd01;Pd01	842286;842922;843145	842630;843002;843153	-;-;-	435	0	0	2	0	0	0	0	0	0	0	0	0	0	0	0	0
Prudu.01G010700	Pd01;Pd01;Pd01	845271;845365;845905	845337;845537;845910	-;-;-	246	0	0	0	0	0	0	0	0	0	0	0	0	0	0	0	0
Prudu.01G010800	Pd01;Pd01;Pd01	847956;848526;848851	848396;848668;848854	-;-;-	588	155	142	272	127	73	146	286	78	2114	1791	1640	2101	1372	1670	1048	1870
Prudu.01G010900	Pd01;Pd01;Pd01;Pd01;Pd01	849195;849474;849734;850478;850701	849214;849593;849923;850558;850709	-;-;-;-;-	420	0	0	0	0	0	0	0	0	0	0	0	0	0	0	0	0
Prudu.01G011000	Pd01;Pd01;Pd01;Pd01;Pd01;Pd01	852827;852921;855515;855864;856077;856401	852893;853066;855817;855947;856219;856404	-;-;-;-;-;-	747	5	13	15	4	6	4	21	6	188	88	151	171	140	131	96	225
Prudu.01G011100	Pd01;Pd01;Pd01;Pd01;Pd01;Pd01;Pd01;Pd01;Pd01;Pd01;Pd01;Pd01;Pd01;Pd01;Pd01;Pd01;Pd01;Pd01;Pd01;Pd01;Pd01;Pd01	856968;857284;857552;857740;858013;858546;860040;860322;860570;860805;861109;861211;861554;862203;864902;865003;865210;865501;865671;866293;866548;866962	857143;857437;857648;857912;858216;858708;860211;860475;860666;860977;861187;861311;861664;862296;864981;865034;865363;865597;866143;866463;866646;866967	-;-;-;-;-;-;-;-;-;-;-;-;-;-;-;-;-;-;-;-;-;-	3060	49	40	45	41	46	61	36	49	36	25	29	27	37	48	25	35
Prudu.01G011200	Pd01;Pd01;Pd01;Pd01;Pd01;Pd01	868641;868874;870564;871006;871629;872289	868734;869143;870750;871113;871756;872291	+;+;+;+;+;+	790	370	661	474	446	449	773	625	540	418	466	521	565	456	735	445	598
Prudu.01G011300	Pd01;Pd01;Pd01;Pd01;Pd01;Pd01;Pd01	873515;873700;874753;875619;875915;877252;877920	873601;873842;874870;875781;876997;877324;878151	+;+;+;+;+;+;+	1899	12	13	6	11	16	16	5	21	10	4	12	4	12	14	8	11
Prudu.01G011400	Pd01;Pd01;Pd01;Pd01;Pd01;Pd01;Pd01;Pd01;Pd01;Pd01;Pd01;Pd01;Pd01;Pd01;Pd01	880242;882965;883178;883367;883521;883701;883898;884369;884549;884677;884872;885020;885172;885672;886017	880307;883095;883256;883435;883613;883767;883959;884414;884594;884734;884910;885091;885263;885752;886023	-;-;-;-;-;-;-;-;-;-;-;-;-;-;-	1008	9	10	8	11	9	12	9	9	7	7	9	17	6	2	14	11
Prudu.01G011500	Pd01	890752	892023	+	1272	0	0	0	0	0	0	0	0	0	0	0	0	0	0	0	0
Prudu.01G011600	Pd01;Pd01;Pd01;Pd01;Pd01;Pd01;Pd01;Pd01;Pd01;Pd01;Pd01;Pd01	892862;894663;895532;895866;896117;897151;897912;898357;898416;898733;899466;900054	893731;894927;895694;896024;897045;897332;898056;898362;898643;899083;899567;900595	+;+;+;+;+;+;+;+;+;+;+;+	3942	365	451	355	451	559	397	618	456	386	409	535	283	354	399	275	449
Prudu.01G011700	Pd01;Pd01;Pd01;Pd01;Pd01;Pd01;Pd01;Pd01	901477;901520;901810;902015;902258;903182;903691;904070	901480;901566;901844;902123;902314;903253;903745;904212	+;+;+;+;+;+;+;+	522	11	4	5	2	3	3	0	0	3	2	1	1	1	10	2	2
Prudu.01G011800	Pd01;Pd01;Pd01;Pd01;Pd01;Pd01;Pd01;Pd01	911102;911360;911684;911827;912220;912859;913151;913699	911110;911388;911768;912214;912587;912938;913379;914030	+;+;+;+;+;+;+;+	1520	0	0	0	0	0	0	0	0	0	0	0	0	0	0	0	0
Prudu.01G011900	Pd01;Pd01;Pd01	917032;917624;918612	917498;917809;919926	+;+;+	1968	9	12	8	10	8	7	8	8	21	12	9	12	14	15	12	9
Prudu.01G012000	Pd01;Pd01;Pd01;Pd01;Pd01;Pd01;Pd01;Pd01;Pd01;Pd01;Pd01;Pd01;Pd01;Pd01;Pd01;Pd01;Pd01;Pd01;Pd01;Pd01;Pd01;Pd01;Pd01;Pd01;Pd01;Pd01	919565;919864;920282;920983;921299;921907;922085;922304;922573;922861;923086;923597;923853;924113;924550;924743;925070;925292;925692;925884;926127;926352;926745;927253;927886;928887	919575;919885;920326;921137;921425;921980;922220;922367;922635;923003;923223;923718;924012;924235;924621;924850;925135;925430;925798;925993;926260;926501;926953;927756;927893;928893	-;-;-;-;-;-;-;-;-;-;-;-;-;-;-;-;-;-;-;-;-;-;-;-;-;-	2997	255	259	198	201	289	267	286	329	182	191	179	142	151	205	126	227
Prudu.01G012100	Pd01	939296	940597	+	1302	0	0	0	0	0	0	0	0	0	0	0	0	0	0	0	0
Prudu.01G012200	Pd01;Pd01;Pd01;Pd01;Pd01;Pd01;Pd01;Pd01	944683;944907;945124;945295;946105;946333;946550;946701	944688;945037;945205;945453;946236;946362;946616;947415	+;+;+;+;+;+;+;+	1322	231	263	234	288	240	315	341	327	296	271	253	247	214	333	190	261
Prudu.01G012300	Pd01;Pd01;Pd01	947941;948965;949913	948615;949169;949916	-;-;-	884	378	435	371	374	262	454	364	413	350	404	400	516	457	697	462	638
Prudu.01G012400	Pd01;Pd01;Pd01;Pd01;Pd01;Pd01;Pd01;Pd01;Pd01;Pd01;Pd01;Pd01;Pd01	950285;950988;951498;951944;954195;954669;955071;955365;955618;956475;957996;958989;959299	950783;951260;951932;952045;954343;954926;955241;955505;955974;956570;958047;959173;959562	-;-;-;-;-;-;-;-;-;-;-;-;-	2982	224	305	252	288	299	233	303	301	281	341	337	236	239	265	217	333
Prudu.01G012500	Pd01	971060	971704	-	645	2	0	0	0	0	0	0	0	2	0	0	0	0	1	0	0
Prudu.01G012600	Pd01	971758	972984	-	1227	0	0	0	3	0	0	3	0	0	1	2	0	0	0	0	1
Prudu.01G012700	Pd01;Pd01;Pd01;Pd01;Pd01;Pd01;Pd01	981794;982035;982171;982475;982903;984871;985558	981802;982083;982368;982684;984797;984933;985578	+;+;+;+;+;+;+	2445	41	34	33	35	40	36	37	40	45	54	37	26	30	33	27	54
Prudu.01G012800	Pd01;Pd01;Pd01;Pd01	986514;987729;987937;988314	986648;987809;988094;988423	-;-;-;-	484	12	40	9	21	21	34	50	43	11	15	24	12	6	19	16	18
Prudu.01G012900	Pd01;Pd01;Pd01;Pd01;Pd01;Pd01	989905;991278;992127;992321;992514;992790	990804;991412;992308;992433;992532;992793	-;-;-;-;-;-	1353	1258	1181	1524	1432	1157	1506	1406	1302	2456	1994	2400	2565	2515	3088	2457	2743
Prudu.01G013000	Pd01	992906	993472	-	567	902	911	1052	1003	869	706	784	676	1792	1563	1807	1508	1534	1802	1538	1668
Prudu.01G013100	Pd01;Pd01;Pd01;Pd01;Pd01;Pd01;Pd01	994123;994221;995084;995751;996907;997581;997859	994185;994815;995274;996409;997430;997707;997865	-;-;-;-;-;-;-	2166	1331	1098	1321	1340	1298	1248	1170	1217	1074	833	947	987	917	1161	882	932
Prudu.01G013200	Pd01;Pd01;Pd01;Pd01;Pd01	1007351;1007360;1010111;1010260;1010594	1007354;1007475;1010163;1010302;1010638	+;+;+;+;+	261	36	50	50	76	79	86	85	67	38	36	63	43	35	55	42	68
Prudu.01G013300	Pd01;Pd01;Pd01	1010900;1012739;1013051	1011259;1012930;1013056	-;-;-	558	248	298	209	267	277	488	317	321	239	213	192	254	230	323	231	269
Prudu.01G013400	Pd01;Pd01;Pd01;Pd01;Pd01;Pd01;Pd01;Pd01;Pd01	1014071;1014464;1014765;1015438;1015942;1016543;1016816;1017996;1018888	1014074;1014615;1015234;1015585;1016063;1016807;1017020;1018279;1018998	+;+;+;+;+;+;+;+;+	1761	279	208	234	236	257	194	196	234	236	222	227	168	191	206	185	195
Prudu.01G013500	Pd01;Pd01;Pd01;Pd01;Pd01	1026961;1027412;1028588;1030116;1030756	1027407;1028576;1030104;1030721;1030923	-;-;-;-;-	3903	0	0	0	0	0	0	0	0	0	0	0	0	0	0	0	0
Prudu.01G013600	Pd01;Pd01;Pd01;Pd01;Pd01;Pd01;Pd01;Pd01;Pd01;Pd01;Pd01;Pd01;Pd01;Pd01;Pd01;Pd01;Pd01;Pd01;Pd01;Pd01;Pd01;Pd01	1035957;1036496;1036591;1036826;1037191;1037709;1037908;1038386;1039102;1039944;1040195;1040610;1040982;1041363;1041822;1041916;1042214;1042354;1042590;1042981;1043214;1043640	1036418;1036555;1036652;1037103;1037587;1037762;1037949;1038474;1039872;1040185;1040580;1040772;1041350;1041743;1041896;1042181;1042337;1042566;1042778;1043160;1043588;1043720	+;+;+;+;+;+;+;+;+;+;+;+;+;+;+;+;+;+;+;+;+;+	5259	0	0	0	0	0	0	0	0	0	0	0	0	1	0	0	0
Prudu.01G013700	Pd01;Pd01;Pd01;Pd01	1064796;1064960;1065576;1065905	1064804;1065442;1065764;1066441	+;+;+;+	1218	188	98	128	103	183	312	244	242	665	1313	1159	903	982	1499	838	1651
Prudu.01G013800	Pd01	1080311	1080685	-	375	30	25	29	27	21	48	28	39	27	11	22	27	26	30	24	27
Prudu.01G013900	Pd01;Pd01;Pd01;Pd01;Pd01;Pd01;Pd01	1082613;1083163;1083613;1083848;1084062;1084461;1085476	1083074;1083328;1083745;1083977;1084158;1084871;1085639	-;-;-;-;-;-;-	1563	110	149	142	129	145	153	102	122	132	129	171	116	166	207	148	201
Prudu.01G014000	Pd01;Pd01;Pd01;Pd01;Pd01;Pd01;Pd01;Pd01;Pd01;Pd01;Pd01;Pd01;Pd01;Pd01;Pd01	1086701;1086779;1087728;1088461;1088719;1088868;1089096;1089270;1089620;1090190;1090391;1091437;1092240;1093064;1093640	1086704;1086879;1087885;1088559;1088776;1088948;1089167;1089508;1089691;1090306;1090472;1091483;1092321;1093132;1093657	+;+;+;+;+;+;+;+;+;+;+;+;+;+;+	1299	678	814	768	714	609	749	567	848	765	823	862	672	730	1119	569	1014
Prudu.01G014100	Pd01;Pd01;Pd01;Pd01;Pd01;Pd01;Pd01;Pd01;Pd01;Pd01;Pd01;Pd01	1106086;1106500;1107147;1107519;1107577;1107772;1108580;1108788;1108997;1109274;1109439;1110082	1106091;1106839;1107316;1107571;1107658;1108024;1108685;1108926;1109142;1109363;1109525;1110103	+;+;+;+;+;+;+;+;+;+;+;+	1494	32	59	22	45	28	46	44	44	17	25	32	19	14	61	30	37
Prudu.01G014200	Pd01	1110341	1111096	-	756	0	0	0	0	0	0	1	0	0	0	0	0	0	0	0	0
Prudu.01G014300	Pd01;Pd01	1121517;1121677	1121600;1121856	+;+	264	0	0	0	0	0	0	0	0	0	0	0	0	0	0	0	0
Prudu.01G014400	Pd01;Pd01;Pd01;Pd01;Pd01;Pd01	1124665;1126821;1127490;1128825;1129680;1130340	1126394;1127142;1128740;1128865;1129788;1130345	-;-;-;-;-;-	3459	163	187	187	209	234	184	246	213	211	181	238	173	138	207	155	152
Prudu.01G014500	Pd01;Pd01;Pd01;Pd01;Pd01;Pd01	1136053;1136086;1137555;1138294;1138485;1139206	1136061;1137546;1138192;1138399;1139069;1139271	+;+;+;+;+;+	2865	0	0	0	0	0	0	0	0	0	0	0	0	0	0	0	0
Prudu.01G014600	Pd01	1152866	1153984	+	1119	441	412	366	391	348	422	508	446	176	152	160	216	166	185	149	174
Prudu.01G014700	Pd01	1156667	1159267	-	2601	127	134	136	131	147	102	171	116	53	78	68	46	70	60	50	73
Prudu.01G014800	Pd01;Pd01;Pd01;Pd01;Pd01;Pd01;Pd01;Pd01;Pd01;Pd01;Pd01;Pd01;Pd01;Pd01;Pd01;Pd01;Pd01;Pd01;Pd01;Pd01;Pd01;Pd01;Pd01;Pd01;Pd01;Pd01;Pd01;Pd01;Pd01;Pd01;Pd01;Pd01;Pd01;Pd01;Pd01;Pd01;Pd01;Pd01	1164263;1165265;1165537;1165984;1166236;1166663;1166870;1167048;1167259;1167443;1167737;1168098;1168294;1168615;1168948;1169364;1169723;1174796;1175365;1178224;1178401;1178780;1179522;1179611;1180041;1180452;1180790;1181047;1181220;1181430;1181606;1182413;1182978;1183173;1183490;1183921;1184436;1185547	1164271;1165333;1165734;1166073;1166296;1166750;1166948;1167169;1167341;1167594;1167839;1168172;1168512;1168863;1169257;1169539;1169795;1175287;1176407;1178274;1178477;1178812;1179605;1179718;1180163;1180512;1180967;1181125;1181341;1181512;1181757;1182551;1183052;1183391;1183704;1184213;1184611;1185765	-;-;-;-;-;-;-;-;-;-;-;-;-;-;-;-;-;-;-;-;-;-;-;-;-;-;-;-;-;-;-;-;-;-;-;-;-;-	6178	998	991	986	907	1228	707	1087	991	991	951	912	699	747	952	653	884
Prudu.01G014900	Pd01;Pd01;Pd01;Pd01;Pd01;Pd01;Pd01	1189082;1189139;1190071;1190296;1191548;1192250;1192767	1189087;1189209;1190178;1190386;1191702;1192260;1192837	+;+;+;+;+;+;+	513	0	0	0	0	0	0	0	0	0	0	0	0	0	0	0	0
Prudu.01G015000	Pd01;Pd01;Pd01;Pd01;Pd01	1194886;1195153;1195377;1195586;1196605	1194893;1195158;1195389;1196305;1197112	+;+;+;+;+	1255	240	586	312	408	611	691	729	636	108	100	168	160	125	208	223	189
Prudu.01G015100	Pd01;Pd01;Pd01;Pd01;Pd01;Pd01;Pd01;Pd01;Pd01;Pd01;Pd01;Pd01;Pd01;Pd01;Pd01;Pd01;Pd01;Pd01;Pd01;Pd01;Pd01;Pd01;Pd01;Pd01;Pd01	1198855;1198876;1200142;1200841;1202040;1203563;1203922;1204099;1204276;1204513;1204762;1205046;1205216;1206460;1206625;1207139;1207417;1208073;1208298;1208511;1208737;1208884;1209045;1209348;1209546	1198860;1198943;1200218;1200959;1202236;1203634;1203997;1204197;1204430;1204617;1204848;1205130;1205363;1206536;1206705;1207330;1207530;1208165;1208421;1208587;1208784;1208953;1209118;1209435;1209634	+;+;+;+;+;+;+;+;+;+;+;+;+;+;+;+;+;+;+;+;+;+;+;+;+	2421	227	534	393	251	428	371	389	401	237	261	323	200	279	238	280	328
Prudu.01G015200	Pd01;Pd01;Pd01;Pd01;Pd01;Pd01;Pd01;Pd01;Pd01	1211312;1211405;1212017;1212265;1212681;1213339;1213729;1213893;1215165	1211317;1211593;1212146;1212395;1212819;1213453;1213792;1214207;1215723	+;+;+;+;+;+;+;+;+	1648	415	433	373	346	338	508	422	474	371	332	447	321	327	536	331	577
Prudu.01G015300	Pd01;Pd01;Pd01;Pd01;Pd01;Pd01;Pd01;Pd01;Pd01;Pd01;Pd01;Pd01;Pd01;Pd01;Pd01;Pd01;Pd01;Pd01	1216273;1216432;1217378;1217633;1218479;1219482;1220074;1220379;1220810;1221919;1222623;1222851;1222989;1223682;1223906;1224399;1224579;1224966	1216388;1216570;1217497;1217725;1218512;1219571;1220108;1220451;1220919;1221969;1222711;1222878;1223102;1223761;1224041;1224469;1224822;1226065	+;+;+;+;+;+;+;+;+;+;+;+;+;+;+;+;+;+	2723	317	340	320	299	320	205	262	375	312	385	388	174	215	279	187	311
Prudu.01G015400	Pd01;Pd01	1226242;1226925	1226708;1228429	+;+	1972	29	27	31	26	39	39	61	28	18	14	20	22	19	9	18	27
Prudu.01G015500	Pd01;Pd01;Pd01	1231819;1232111;1232442	1231991;1232313;1232666	-;-;-	601	209	129	165	111	130	252	172	160	457	415	444	522	379	640	293	450
Prudu.01G015600	Pd01;Pd01;Pd01;Pd01;Pd01;Pd01;Pd01;Pd01	1245332;1245347;1245932;1246482;1246758;1247016;1247422;1248021	1245340;1245579;1246158;1246617;1246823;1247110;1247467;1248033	+;+;+;+;+;+;+;+	825	645	458	497	508	491	837	681	622	1155	901	967	1200	1011	1352	1132	1232
Prudu.01G015700	Pd01;Pd01;Pd01;Pd01;Pd01;Pd01;Pd01;Pd01;Pd01	1249962;1250229;1250803;1251213;1251905;1252170;1252322;1252593;1253052	1249967;1250359;1250896;1251262;1252094;1252231;1252454;1252714;1253058	-;-;-;-;-;-;-;-;-	795	27	70	36	41	39	61	55	62	29	31	41	35	19	79	29	53
Prudu.01G015800	Pd01;Pd01;Pd01;Pd01;Pd01;Pd01;Pd01;Pd01;Pd01;Pd01;Pd01;Pd01;Pd01	1254878;1255396;1255797;1255973;1256255;1256575;1257119;1258165;1258488;1259283;1259406;1259579;1259782	1255007;1255679;1255826;1256008;1256408;1256696;1257193;1258392;1258517;1259327;1259435;1259698;1260288	+;+;+;+;+;+;+;+;+;+;+;+;+	1791	36	39	27	32	32	25	47	27	38	38	50	32	26	42	20	53
Prudu.01G015900	Pd01;Pd01;Pd01;Pd01;Pd01;Pd01	1262178;1262199;1262677;1263449;1264612;1265676	1262186;1262659;1262866;1264566;1265065;1265750	+;+;+;+;+;+	2307	152	242	192	204	286	195	208	186	172	134	156	101	106	156	137	150
Prudu.01G016000	Pd01;Pd01;Pd01;Pd01;Pd01;Pd01;Pd01;Pd01	1271007;1271615;1272695;1273338;1273834;1274805;1274970;1278179	1271010;1271714;1273145;1273661;1273884;1274843;1276070;1278860	+;+;+;+;+;+;+;+	2752	4	0	3	0	0	7	2	3	0	0	1	1	0	2	0	0
Prudu.01G016100	Pd01	1278206	1278742	-	537	174	212	129	156	137	262	238	166	125	133	125	159	119	163	156	182
Prudu.01G016200	Pd01;Pd01;Pd01;Pd01;Pd01;Pd01;Pd01;Pd01;Pd01	1289430;1289819;1290165;1290781;1290974;1291221;1291534;1291949;1292174	1289438;1289911;1290619;1290875;1291107;1291522;1291632;1292069;1292824	+;+;+;+;+;+;+;+;+	1959	193	171	206	168	134	164	103	107	162	124	180	106	68	105	32	76
Prudu.01G016300	Pd01;Pd01;Pd01;Pd01	1311431;1311644;1311943;1312097	1311622;1311877;1311952;1312104	-;-;-;-	444	4	5	3	1	4	4	1	0	0	1	0	0	0	0	0	0
Prudu.01G016400	Pd01;Pd01	1313074;1316013	1313616;1316084	-;-	615	216	222	266	230	207	412	371	353	172	185	275	247	221	314	227	248
Prudu.01G016500	Pd01	1320600	1321124	+	525	0	0	0	0	0	0	0	0	0	0	0	0	0	0	0	0
Prudu.01G016600	Pd01;Pd01;Pd01;Pd01;Pd01;Pd01;Pd01;Pd01	1323923;1323975;1324223;1324513;1324898;1325404;1325642;1326084	1323930;1324014;1324505;1324871;1325290;1325518;1326030;1326578	+;+;+;+;+;+;+;+	2082	0	1	0	0	0	0	1	0	0	0	0	0	0	0	0	0
Prudu.01G016700	Pd01	1326932	1327837	+	906	0	0	0	0	0	0	0	0	0	0	0	0	0	0	0	0
Prudu.01G016800	Pd01;Pd01	1329905;1331719	1330745;1331722	-;-	845	189	160	162	152	164	247	229	225	50	55	93	111	97	150	90	124
Prudu.01G016900	Pd01;Pd01;Pd01;Pd01;Pd01;Pd01;Pd01;Pd01;Pd01;Pd01;Pd01;Pd01;Pd01	1333158;1333416;1334098;1334959;1335031;1335526;1335575;1336610;1337134;1337369;1337827;1338014;1338194	1333217;1334093;1334314;1335016;1335422;1335536;1335647;1336948;1337290;1337661;1337886;1338103;1338796	+;+;+;+;+;+;+;+;+;+;+;+;+	3031	1256	1361	1238	1245	1279	930	1387	1360	776	843	926	573	709	993	527	994
Prudu.01G017000	Pd01;Pd01	1341429;1344129	1341770;1344137	-;-	351	0	0	0	0	0	0	0	0	0	0	0	0	0	0	0	0
Prudu.01G017100	Pd01;Pd01;Pd01;Pd01	1348549;1348566;1348851;1349911	1348554;1348733;1349141;1352622	+;+;+;+	3177	5	1	2	3	1	11	8	6	2	2	4	4	2	6	3	5
Prudu.01G017200	Pd01;Pd01;Pd01;Pd01	1350895;1351387;1352563;1352760	1350973;1351616;1352620;1352767	-;-;-;-	375	826	1017	853	855	761	1417	1266	1122	622	632	541	589	467	778	507	743
Prudu.01G017300	Pd01;Pd01;Pd01;Pd01;Pd01;Pd01;Pd01	1353570;1354281;1354812;1355028;1356049;1356513;1356947	1353578;1354787;1354935;1355914;1356450;1356653;1356968	+;+;+;+;+;+;+	2092	0	0	0	2	0	2	1	0	0	0	0	0	0	1	0	0
Prudu.01G017400	Pd01;Pd01;Pd01;Pd01;Pd01;Pd01;Pd01;Pd01	1361861;1362308;1363230;1363459;1364975;1365212;1365354;1365583	1362128;1362796;1363359;1363668;1365036;1365318;1365434;1365830	-;-;-;-;-;-;-;-	1595	1085	1117	1039	1200	1233	1845	1535	1816	637	655	762	633	726	955	711	1002
Prudu.01G017500	Pd01;Pd01;Pd01;Pd01;Pd01;Pd01;Pd01	1386029;1386198;1386590;1386993;1387329;1387610;1388109	1386187;1386494;1386804;1387232;1387527;1387936;1388147	+;+;+;+;+;+;+	1476	10	5	5	6	2	2	0	2	5	1	5	4	0	4	2	2
Prudu.01G017600	Pd01;Pd01;Pd01;Pd01;Pd01;Pd01	1393142;1393481;1394099;1394395;1394729;1395140	1393147;1393882;1394313;1394631;1394927;1396646	+;+;+;+;+;+	2566	18	20	12	11	19	20	19	21	9	12	11	24	18	15	24	23
Prudu.01G017700	Pd01;Pd01;Pd01;Pd01;Pd01;Pd01	1396930;1396944;1397347;1397683;1397755;1397963	1396935;1397158;1397586;1397731;1397880;1398471	+;+;+;+;+;+	1145	0	4	0	1	0	0	0	3	0	0	1	2	0	0	0	0
Prudu.01G017800	Pd01	1399165	1399734	+	570	0	0	0	0	0	0	0	0	0	0	0	0	0	0	0	0
Prudu.01G017900	Pd01	1400900	1401478	+	579	2	0	2	1	2	2	2	3	8	6	4	6	14	18	13	7
Prudu.01G018000	Pd01;Pd01;Pd01;Pd01;Pd01;Pd01;Pd01;Pd01;Pd01;Pd01;Pd01	1407119;1408284;1408558;1409474;1410066;1410414;1411936;1412272;1412545;1414813;1415635	1407656;1408393;1408673;1409819;1410142;1411704;1412076;1412478;1412758;1414908;1415640	-;-;-;-;-;-;-;-;-;-;-	3142	941	1154	841	862	1139	758	968	1020	1469	1546	1858	1115	1365	1700	1069	1805
Prudu.01G018100	Pd01;Pd01;Pd01;Pd01;Pd01;Pd01;Pd01	1418217;1419059;1419921;1420483;1421483;1421594;1421848	1418952;1419140;1420097;1420648;1421580;1421786;1421852	-;-;-;-;-;-;-	1457	2010	1799	1893	2037	2240	2887	2791	2437	1207	963	1001	1004	1055	1468	949	1223
Prudu.01G018200	Pd01;Pd01;Pd01;Pd01;Pd01;Pd01;Pd01	1428154;1428938;1429292;1429476;1429672;1429993;1432429	1428797;1429149;1429363;1429563;1429760;1431454;1432572	-;-;-;-;-;-;-	2711	289	234	289	308	285	261	306	377	167	126	170	131	113	153	72	121
Prudu.01G018300	Pd01;Pd01;Pd01;Pd01;Pd01;Pd01;Pd01	1437514;1437528;1438054;1438294;1438455;1438780;1438884	1437519;1437662;1438102;1438356;1438525;1438855;1438924	+;+;+;+;+;+;+	441	16	26	21	15	20	20	12	35	28	7	26	36	19	41	30	22
Prudu.01G018400	Pd01;Pd01;Pd01;Pd01;Pd01;Pd01;Pd01;Pd01;Pd01;Pd01;Pd01;Pd01	1438960;1439377;1439678;1440131;1440320;1440939;1441120;1441507;1442403;1442805;1443255;1443511	1439254;1439417;1439918;1440193;1440411;1441041;1441322;1441593;1442531;1442876;1443340;1443840	-;-;-;-;-;-;-;-;-;-;-;-	1742	853	938	911	836	933	913	892	947	725	673	726	738	727	929	853	997
Prudu.01G018500	Pd01;Pd01;Pd01;Pd01;Pd01;Pd01;Pd01;Pd01	1443764;1443864;1444487;1444948;1445492;1446026;1446418;1446643	1443768;1443876;1444861;1445076;1445614;1446236;1446424;1446784	+;+;+;+;+;+;+;+	1005	107	130	104	113	104	147	157	90	101	59	101	82	72	115	60	78
Prudu.01G018600	Pd01;Pd01;Pd01;Pd01;Pd01	1446903;1447204;1447258;1447627;1447818	1446906;1447247;1447404;1447734;1447963	+;+;+;+;+	449	0	0	0	1	0	0	0	0	0	0	0	0	0	0	0	0
Prudu.01G018700	Pd01;Pd01;Pd01;Pd01;Pd01;Pd01;Pd01;Pd01;Pd01;Pd01;Pd01;Pd01	1448714;1448896;1449321;1450019;1450603;1451458;1451781;1452087;1453136;1453703;1454438;1454854	1448752;1449019;1449343;1450514;1450751;1451661;1451948;1452452;1453215;1454069;1454563;1455397	+;+;+;+;+;+;+;+;+;+;+;+	2686	378	442	271	307	463	425	372	460	361	332	378	256	290	394	207	397
Prudu.01G018800	Pd01	1457728	1459416	+	1689	0	0	0	0	0	0	0	0	0	0	0	0	0	0	0	0
Prudu.01G018900	Pd01	1464024	1464236	+	213	0	0	0	0	0	0	0	0	0	0	0	0	0	0	0	0
Prudu.01G019000	Pd01;Pd01	1468517;1469209	1468523;1469668	+;+	467	0	0	0	0	0	0	0	0	0	0	0	0	0	0	0	0
Prudu.01G019100	Pd01;Pd01;Pd01;Pd01	1473014;1473199;1473508;1473830	1473065;1473429;1473809;1473835	-;-;-;-	591	0	0	0	0	0	0	0	0	0	0	0	0	0	0	0	0
Prudu.01G019200	Pd01;Pd01	1480601;1480761	1480607;1481196	+;+	443	0	0	0	0	0	0	0	0	0	0	0	0	0	0	0	0
Prudu.01G019300	Pd01;Pd01;Pd01;Pd01;Pd01;Pd01;Pd01;Pd01;Pd01;Pd01;Pd01;Pd01;Pd01	1487165;1489329;1489618;1490746;1491653;1492569;1493284;1493923;1494138;1494307;1495306;1496389;1497441	1489029;1489536;1490093;1490896;1491765;1492917;1493442;1494052;1494206;1494395;1495417;1496612;1497668	-;-;-;-;-;-;-;-;-;-;-;-;-	4173	1484	1411	1108	1152	1552	1182	1421	1568	1110	1155	1372	922	1062	1269	890	1338
Prudu.01G019400	Pd01;Pd01;Pd01;Pd01	1504612;1504690;1505739;1506558	1504619;1504770;1505768;1506621	+;+;+;+	183	1	1	0	0	0	0	0	7	3	0	0	0	0	1	0	1
Prudu.01G019500	Pd01;Pd01;Pd01;Pd01;Pd01;Pd01;Pd01;Pd01;Pd01	1522285;1522621;1525877;1526284;1526961;1527808;1529159;1530414;1530612	1522288;1522649;1525946;1526543;1527074;1527859;1529709;1530511;1530961	+;+;+;+;+;+;+;+;+	1528	148	257	164	175	193	175	192	244	131	142	166	115	117	189	82	196
Prudu.01G019600	Pd01;Pd01;Pd01	1531646;1531750;1533951	1531651;1532976;1534368	+;+;+	1651	9	9	10	8	6	9	3	10	5	13	10	1	6	12	3	4
Prudu.01G019700	Pd01	1538668	1540896	+	2229	0	0	0	0	0	0	0	0	0	0	0	0	0	0	0	1
Prudu.01G019800	Pd01	1540950	1541309	+	360	0	0	0	0	0	0	0	0	0	0	0	0	0	0	0	0
Prudu.01G019900	Pd01;Pd01;Pd01;Pd01;Pd01;Pd01;Pd01;Pd01;Pd01;Pd01;Pd01;Pd01;Pd01;Pd01	1541364;1541587;1541857;1542590;1543351;1543817;1544219;1544575;1544951;1545428;1545692;1546359;1546709;1546904	1541368;1541803;1542405;1542673;1543671;1543939;1544353;1544787;1545050;1545669;1546045;1546667;1546858;1546915	+;+;+;+;+;+;+;+;+;+;+;+;+;+	2814	1	0	0	3	3	1	4	1	1	0	7	0	3	0	0	1
Prudu.01G020000	Pd01;Pd01;Pd01	1548962;1548994;1549166	1548966;1549093;1549348	+;+;+	288	0	0	0	0	0	0	0	0	0	0	0	0	0	0	0	0
Prudu.01G020100	Pd01;Pd01;Pd01	1551197;1551947;1552301	1551929;1552259;1552681	+;+;+	1427	4	1	0	2	2	2	3	0	2	0	0	1	3	3	1	1
Prudu.01G020200	Pd01;Pd01	1554586;1555283	1554836;1555947	+;+	916	0	0	0	0	0	0	0	0	0	0	0	0	0	0	0	0
Prudu.01G020300	Pd01;Pd01;Pd01;Pd01	1558925;1559071;1560222;1561683	1558990;1559334;1560286;1561716	+;+;+;+	429	0	0	0	0	0	0	0	0	0	0	0	0	0	0	0	0
Prudu.01G020400	Pd01;Pd01;Pd01;Pd01;Pd01;Pd01;Pd01;Pd01	1563533;1563979;1564194;1564560;1565975;1566486;1566711;1567816	1563872;1563987;1564446;1565465;1566131;1566572;1567482;1567823	-;-;-;-;-;-;-;-	2532	0	0	0	0	0	0	0	0	0	0	0	0	0	0	0	0
Prudu.01G020500	Pd01;Pd01;Pd01;Pd01;Pd01;Pd01;Pd01;Pd01;Pd01;Pd01;Pd01	1570304;1570341;1571294;1571768;1572177;1572221;1572559;1572866;1573130;1573206;1574085	1570309;1570994;1571389;1571902;1572189;1572390;1572658;1573003;1573165;1573483;1574845	+;+;+;+;+;+;+;+;+;+;+	2387	17	310	16	41	57	99	218	93	27	45	84	34	42	39	57	64
Prudu.01G020600	Pd01	1577831	1579393	+	1563	22	44	39	42	40	39	34	30	31	29	45	24	38	45	29	44
Prudu.01G020700	Pd01	1583869	1584567	+	699	0	0	0	0	0	0	0	0	0	0	1	0	0	0	0	0
Prudu.01G020800	Pd01;Pd01;Pd01	1589465;1589648;1589973	1589472;1589868;1590238	+;+;+	495	0	0	0	0	0	0	0	0	0	0	0	0	0	0	0	0
Prudu.01G020900	Pd01;Pd01;Pd01;Pd01;Pd01	1600647;1600934;1601862;1602451;1603591	1600650;1601832;1602327;1602665;1603971	+;+;+;+;+	1965	293	291	230	239	250	238	306	193	176	194	294	145	215	221	176	219
Prudu.01G021000	Pd01	1616327	1617184	-	858	0	0	0	0	0	0	0	1	0	3	0	0	0	0	0	4
Prudu.01G021100	Pd01;Pd01;Pd01;Pd01;Pd01	1623824;1624462;1624636;1625444;1626603	1623835;1624518;1624656;1625590;1626796	-;-;-;-;-	431	42	24	22	26	24	40	22	27	16	28	20	26	20	26	16	17
Prudu.01G021200	Pd01;Pd01;Pd01;Pd01;Pd01;Pd01;Pd01;Pd01;Pd01;Pd01;Pd01;Pd01;Pd01;Pd01;Pd01;Pd01;Pd01;Pd01;Pd01;Pd01;Pd01	1643754;1644219;1644416;1644581;1644791;1644970;1645270;1645563;1645758;1646002;1646318;1646587;1646935;1647252;1647492;1647745;1648389;1648569;1648804;1649084;1650528	1644063;1644317;1644487;1644719;1644937;1645182;1645382;1645662;1645880;1646069;1646470;1646727;1647126;1647336;1647643;1647894;1648442;1648704;1648937;1650220;1650650	-;-;-;-;-;-;-;-;-;-;-;-;-;-;-;-;-;-;-;-;-	3841	3	16	5	7	23	5	11	23	49	42	73	53	43	115	43	68
Prudu.01G021300	Pd01	1653689	1654405	+	717	314	291	230	265	291	465	348	315	229	220	228	326	281	429	359	365
Prudu.01G021400	Pd01;Pd01;Pd01;Pd01;Pd01;Pd01;Pd01;Pd01;Pd01;Pd01;Pd01;Pd01;Pd01;Pd01;Pd01;Pd01;Pd01;Pd01;Pd01;Pd01	1655725;1656058;1656265;1656872;1656984;1657133;1657421;1657585;1658953;1659818;1660763;1661412;1661845;1662233;1662596;1662959;1663118;1663255;1663512;1663627	1655868;1656108;1656310;1656927;1657027;1657332;1657500;1657673;1659088;1659868;1660852;1661476;1661965;1662441;1662698;1663024;1663177;1663364;1663584;1663635	-;-;-;-;-;-;-;-;-;-;-;-;-;-;-;-;-;-;-;-	1803	337	276	236	202	241	308	341	312	191	186	222	158	236	239	166	256
Prudu.01G021500	Pd01;Pd01;Pd01;Pd01;Pd01;Pd01	1664819;1665030;1665221;1665445;1665636;1666921	1664883;1665126;1665319;1665534;1665750;1666925	-;-;-;-;-;-	471	409	458	396	485	434	483	533	451	444	380	533	428	404	479	470	497
Prudu.01G021600	Pd01;Pd01;Pd01;Pd01;Pd01;Pd01	1669503;1669610;1669835;1670038;1670233;1671029	1669507;1669629;1669887;1670127;1670331;1671424	+;+;+;+;+;+	663	66	58	67	87	81	84	97	79	122	90	105	82	54	110	46	90
Prudu.01G021700	Pd01;Pd01;Pd01;Pd01;Pd01;Pd01;Pd01;Pd01;Pd01;Pd01;Pd01;Pd01;Pd01;Pd01;Pd01;Pd01;Pd01;Pd01	1681099;1681360;1681948;1682222;1682361;1682578;1682633;1683039;1683591;1683908;1684140;1684784;1685029;1685194;1685254;1685714;1686329;1686521	1681209;1681831;1682136;1682256;1682432;1682627;1682804;1683427;1683714;1684022;1684222;1684903;1685117;1685227;1685275;1685844;1686397;1687102	+;+;+;+;+;+;+;+;+;+;+;+;+;+;+;+;+;+	2859	298	210	220	243	311	178	259	264	186	209	214	135	191	228	119	218
Prudu.01G021800	Pd01;Pd01	1687367;1687403	1687371;1687703	+;+	306	208	228	189	238	233	195	347	233	82	59	107	75	126	117	115	136
Prudu.01G021900	Pd01;Pd01;Pd01;Pd01;Pd01;Pd01;Pd01;Pd01;Pd01;Pd01;Pd01;Pd01;Pd01;Pd01;Pd01;Pd01;Pd01	1687707;1687717;1688153;1688936;1692038;1692518;1693556;1694567;1695098;1700917;1700981;1701488;1701582;1708452;1709561;1710027;1710121	1687711;1687898;1688541;1689112;1692106;1692611;1694110;1694859;1695169;1700964;1701113;1701545;1701648;1708945;1709918;1710084;1710278	+;+;+;+;+;+;+;+;+;+;+;+;+;+;+;+;+	3210	1057	1386	1099	1048	1065	1605	1511	1209	467	465	513	592	542	732	538	705
Prudu.01G022000	Pd01;Pd01;Pd01;Pd01;Pd01;Pd01;Pd01;Pd01	1710409;1710972;1711578;1712143;1713461;1713865;1721796;1722584	1710416;1711472;1711881;1712340;1713835;1713938;1722143;1722977	+;+;+;+;+;+;+;+	2202	0	2	0	0	0	0	0	0	1	1	0	0	1	0	0	0
Prudu.01G022100	Pd01;Pd01;Pd01;Pd01;Pd01;Pd01;Pd01;Pd01;Pd01	1722995;1723036;1723074;1726686;1727496;1727958;1733060;1733890;1734366	1722999;1723062;1723245;1727080;1727805;1728167;1733454;1734274;1734614	+;+;+;+;+;+;+;+;+	2148	0	3	0	0	0	0	0	0	0	0	0	0	0	0	3	0
Prudu.01G022200	Pd01	1742101	1745613	-	3513	0	0	0	0	0	0	0	0	0	0	0	0	0	0	0	0
Prudu.01G022300	Pd01;Pd01;Pd01;Pd01;Pd01;Pd01;Pd01	1757967;1759128;1759354;1759667;1759936;1760747;1761010	1758820;1759236;1759503;1759842;1760461;1760764;1761014	-;-;-;-;-;-;-	1838	5	3	3	7	5	1	5	7	0	4	5	2	0	2	0	1
Prudu.01G022400	Pd01;Pd01;Pd01;Pd01;Pd01;Pd01;Pd01;Pd01;Pd01	1761674;1762337;1762582;1763072;1763275;1763466;1763745;1764023;1764109	1761688;1762408;1762615;1763136;1763331;1763574;1763779;1764069;1764112	-;-;-;-;-;-;-;-;-	438	12	5	1	1	5	1	0	5	2	2	1	0	1	5	0	4
Prudu.01G022500	Pd01;Pd01;Pd01;Pd01;Pd01;Pd01;Pd01;Pd01;Pd01;Pd01;Pd01	1767171;1767692;1767989;1768465;1769069;1769462;1770488;1770828;1771225;1771602;1772071	1767493;1767707;1768417;1768721;1769363;1769689;1770814;1770956;1771587;1771868;1772103	+;+;+;+;+;+;+;+;+;+;+	2667	1242	1470	1368	1314	1199	1736	1517	1539	1105	1056	1293	1194	1227	1882	1520	1613
Prudu.01G022600	Pd01;Pd01;Pd01;Pd01;Pd01;Pd01;Pd01;Pd01;Pd01	1783694;1784014;1784309;1784981;1787763;1788618;1788753;1789126;1791242	1784008;1784247;1784722;1785139;1788241;1788741;1788965;1789363;1791282	+;+;+;+;+;+;+;+;+	2217	206	356	284	253	287	437	375	315	317	287	341	302	306	432	324	362
Prudu.01G022700	Pd01;Pd01;Pd01;Pd01;Pd01;Pd01	1791298;1791371;1792336;1792737;1792832;1793156	1791303;1791918;1792657;1792793;1792967;1793235	+;+;+;+;+;+	1149	161	98	150	120	146	120	152	135	163	124	130	175	155	165	175	156
Prudu.01G022800	Pd01;Pd01;Pd01;Pd01;Pd01	1799291;1799343;1799836;1800084;1800889	1799294;1799484;1799986;1800273;1800968	+;+;+;+;+	567	73	98	62	47	60	91	97	81	48	60	62	68	59	83	72	78
Prudu.01G022900	Pd01;Pd01;Pd01;Pd01;Pd01;Pd01;Pd01	1802942;1803435;1803585;1803782;1804149;1804383;1805007	1803184;1803497;1803701;1804013;1804307;1804534;1805485	+;+;+;+;+;+;+	1445	470	370	388	387	371	473	418	439	537	562	675	461	522	679	409	602
Prudu.01G023000	Pd01;Pd01;Pd01;Pd01;Pd01;Pd01	1805795;1805822;1805975;1806588;1807093;1807292	1805800;1805896;1805996;1806687;1807213;1807447	+;+;+;+;+;+	480	5	1	2	5	1	7	2	1	3	4	2	4	1	1	1	3
Prudu.01G023100	Pd01;Pd01;Pd01	1807512;1807640;1807869	1807517;1807798;1808024	+;+;+	321	0	0	0	1	3	0	0	0	0	0	1	0	0	0	1	0
Prudu.01G023200	Pd01;Pd01;Pd01;Pd01;Pd01	1809030;1810653;1811001;1811180;1811585	1809287;1810815;1811054;1811367;1811590	-;-;-;-;-	669	420	405	390	374	365	619	466	496	320	332	316	371	345	583	412	458
Prudu.01G023300	Pd01;Pd01;Pd01;Pd01;Pd01;Pd01;Pd01	1813457;1813526;1815265;1816805;1817008;1817398;1817827	1813489;1813742;1815359;1816885;1817292;1817568;1817880	-;-;-;-;-;-;-	936	306	313	255	257	185	325	250	343	199	168	184	132	177	273	138	249
Prudu.01G023400	Pd01	1820140	1820343	-	204	3	3	1	0	4	1	4	2	0	1	1	4	1	1	0	2
Prudu.01G023500	Pd01	1820358	1821224	-	867	9	4	6	1	11	5	9	2	3	4	12	11	3	17	5	5
Prudu.01G023600	Pd01	1836651	1837085	+	435	0	0	0	1	0	0	0	0	0	0	2	0	1	0	0	0
Prudu.01G023700	Pd01	1841385	1841996	-	612	0	0	0	0	2	0	0	0	0	2	0	0	0	0	0	0
Prudu.01G023800	Pd01	1852445	1853311	+	867	20	147	79	58	43	113	123	66	7	34	28	14	22	32	30	62
Prudu.01G023900	Pd01;Pd01;Pd01;Pd01;Pd01;Pd01;Pd01;Pd01;Pd01	1896858;1897199;1897458;1897784;1898301;1898833;1899527;1899757;1900243	1896896;1897253;1897772;1897912;1898809;1899519;1899678;1900139;1901106	+;+;+;+;+;+;+;+;+	3133	0	0	0	0	0	0	0	0	0	0	0	0	1	0	0	0
Prudu.01G024000	Pd01;Pd01;Pd01;Pd01;Pd01;Pd01;Pd01;Pd01;Pd01;Pd01	1903308;1903350;1903493;1903688;1903870;1904208;1904529;1904873;1905065;1905227	1903314;1903417;1903617;1903727;1904122;1904446;1904747;1904893;1905124;1905652	+;+;+;+;+;+;+;+;+;+	1458	0	0	0	0	0	0	0	0	0	0	0	0	0	0	0	0
Prudu.01G024100	Pd01;Pd01;Pd01;Pd01;Pd01;Pd01;Pd01;Pd01;Pd01	1907371;1907681;1907969;1908295;1908868;1909343;1909986;1910267;1910753	1907409;1907765;1908283;1908423;1909319;1909867;1910188;1910630;1911613	+;+;+;+;+;+;+;+;+	2973	0	0	0	0	0	0	0	0	0	0	0	0	1	0	0	0
Prudu.01G024200	Pd01;Pd01;Pd01;Pd01;Pd01;Pd01	1914305;1914719;1915033;1915376;1915568;1915734	1914628;1914951;1915251;1915474;1915648;1915847	+;+;+;+;+;+	1070	0	0	0	0	0	0	0	0	0	0	0	0	0	0	0	0
Prudu.01G024300	Pd01;Pd01	1938997;1939960	1939743;1939965	-;-	753	12	4	3	8	8	3	2	2	13	6	11	5	5	7	1	12
Prudu.01G024400	Pd01	1940018	1940476	-	459	3	2	0	2	5	0	3	0	3	3	1	3	12	6	0	0
Prudu.01G024500	Pd01	1957712	1959529	+	1818	0	0	0	0	0	0	0	0	1	0	0	0	0	0	3	0
Prudu.01G024600	Pd01	1959544	1959846	+	303	0	0	0	0	0	0	0	0	0	0	0	0	0	0	0	0
Prudu.01G024700	Pd01;Pd01;Pd01;Pd01;Pd01	1967848;1967870;1969277;1969923;1970816	1967853;1968143;1969836;1970140;1971296	+;+;+;+;+	1539	605	639	577	621	591	651	721	723	674	668	800	729	696	909	667	865
Prudu.01G024800	Pd01;Pd01;Pd01	1976882;1978322;1978488	1977065;1978377;1978520	+;+;+	273	0	0	0	0	0	0	0	0	0	0	0	0	0	0	0	0
Prudu.01G024900	Pd01;Pd01;Pd01	1979654;1979763;1981452	1979742;1979854;1983203	+;+;+	1933	852	1650	817	1033	1371	1562	1946	1357	1088	1018	1276	1230	1205	1312	1542	1374
Prudu.01G025000	Pd01	1989072	1990652	+	1581	47	35	45	51	65	81	72	54	27	44	63	36	27	34	39	38
Prudu.01G025100	Pd01	1994283	1994771	-	489	100	44	74	63	71	89	80	95	30	53	32	38	23	49	28	23
Prudu.01G025200	Pd01;Pd01;Pd01;Pd01;Pd01;Pd01	1998125;1999281;2000106;2000913;2001810;2003262	1998616;1999956;2000737;2001134;2002134;2003300	-;-;-;-;-;-	2386	780	1040	856	880	1069	1055	1340	1389	522	647	806	612	726	868	788	1032
Prudu.01G025300	Pd01;Pd01;Pd01	2004207;2005502;2006712	2004832;2005767;2006869	-;-;-	1050	451	557	479	521	509	803	714	622	679	634	718	681	696	1120	645	858
Prudu.01G025400	Pd01	2015253	2016149	-	897	3346	3488	3031	3467	3146	5619	4661	4345	1922	1890	1947	2247	1959	2540	2133	2555
Prudu.01G025500	Pd01;Pd01;Pd01;Pd01;Pd01;Pd01;Pd01	2023791;2023834;2024289;2024381;2024854;2025190;2025848	2023795;2023858;2024363;2024398;2025001;2025319;2026379	+;+;+;+;+;+;+	933	34	69	16	62	85	67	171	121	41	29	34	20	21	28	11	34
Prudu.01G025600	Pd01;Pd01;Pd01;Pd01;Pd01;Pd01;Pd01;Pd01;Pd01	2034483;2035565;2035760;2035900;2036099;2036623;2036890;2037523;2037818	2035473;2035675;2035895;2036057;2036254;2036798;2037047;2037570;2037825	-;-;-;-;-;-;-;-;-	1942	3829	3746	3996	4064	4203	5297	5374	4009	4178	3558	4217	4318	4102	5021	4626	4587
Prudu.01G025700	Pd01;Pd01;Pd01;Pd01;Pd01;Pd01;Pd01;Pd01;Pd01;Pd01	2046097;2047063;2047320;2048016;2048567;2048816;2049899;2050253;2050503;2050673	2046177;2047226;2047432;2048429;2048702;2049115;2050037;2050356;2050571;2050936	+;+;+;+;+;+;+;+;+;+	1784	132	118	69	65	100	96	47	113	313	311	336	111	147	342	97	285
Prudu.01G025800	Pd01;Pd01;Pd01	2055034;2055192;2055967	2055040;2055478;2056506	+;+;+	834	132	215	104	122	105	302	231	226	76	106	111	107	106	183	172	208
Prudu.01G025900	Pd01;Pd01;Pd01;Pd01;Pd01	2060343;2061206;2061348;2062547;2062812	2060395;2061269;2061614;2062599;2062818	-;-;-;-;-	444	0	0	0	0	0	0	0	0	0	0	0	1	0	0	0	0
Prudu.01G026000	Pd01;Pd01;Pd01	2071177;2071322;2072116	2071183;2071626;2072650	+;+;+	847	140	263	117	128	141	270	226	208	88	92	138	111	146	169	206	244
Prudu.01G026100	Pd01;Pd01;Pd01;Pd01;Pd01;Pd01;Pd01;Pd01	2072891;2073009;2073435;2073655;2074695;2075190;2075907;2076554	2072897;2073337;2073518;2073815;2074812;2075325;2076085;2077202	+;+;+;+;+;+;+;+	1663	1052	946	1237	1240	967	938	1174	970	1200	958	1126	1153	1082	1481	986	1273
Prudu.01G026200	Pd01;Pd01;Pd01;Pd01;Pd01;Pd01;Pd01;Pd01;Pd01	2077928;2077952;2079212;2079424;2079604;2080555;2082703;2083167;2083911	2077936;2078062;2079301;2079510;2079708;2082600;2082849;2083531;2084384	+;+;+;+;+;+;+;+;+	3434	38	50	55	44	32	36	54	41	29	27	53	19	30	31	39	53
Prudu.01G026300	Pd01;Pd01;Pd01;Pd01;Pd01;Pd01;Pd01;Pd01;Pd01;Pd01	2085553;2086185;2086928;2087159;2087396;2087725;2088983;2089217;2089529;2090038	2086041;2086299;2087008;2087247;2087487;2087806;2089085;2089295;2089631;2091069	+;+;+;+;+;+;+;+;+;+	2265	707	840	726	775	756	894	993	743	661	546	756	651	668	820	803	884
Prudu.01G026400	Pd01;Pd01	2102327;2102982	2102335;2103593	+;+	621	0	2	3	1	3	0	0	0	1	3	2	0	1	0	4	0
Prudu.01G026500	Pd01;Pd01;Pd01;Pd01;Pd01;Pd01;Pd01;Pd01;Pd01;Pd01;Pd01;Pd01	2112890;2114408;2114711;2114892;2115292;2115578;2116006;2117497;2117734;2118386;2118472;2119106	2112914;2114421;2114717;2115134;2115456;2115760;2116600;2117609;2117954;2118439;2118680;2119188	+;+;+;+;+;+;+;+;+;+;+;+	1912	869	620	734	665	813	593	883	707	734	546	560	605	517	628	392	507
Prudu.01G026600	Pd01;Pd01;Pd01;Pd01;Pd01;Pd01;Pd01;Pd01;Pd01;Pd01;Pd01;Pd01;Pd01;Pd01	2128156;2129042;2129435;2130250;2130417;2130768;2131436;2131598;2131964;2132192;2132418;2133082;2133251;2133548	2128164;2129247;2129609;2130333;2130658;2130987;2131515;2131682;2132095;2132305;2132465;2133166;2133307;2133988	+;+;+;+;+;+;+;+;+;+;+;+;+;+	1978	391	398	317	301	362	341	340	483	306	247	304	171	235	324	174	283
Prudu.01G026700	Pd01	2134608	2136038	+	1431	22	39	9	26	22	11	24	22	13	3	10	8	8	9	5	18
Prudu.01G026800	Pd01	2136107	2136943	+	837	16	39	17	23	34	31	20	24	13	14	12	5	9	14	13	12
Prudu.01G026900	Pd01;Pd01;Pd01;Pd01	2137013;2137451;2138059;2138214	2137019;2137570;2138144;2138237	+;+;+;+	237	0	2	2	7	2	4	5	2	0	0	5	0	5	4	0	2
Prudu.01G027000	Pd01;Pd01;Pd01;Pd01;Pd01;Pd01	2140373;2141424;2141597;2141815;2143282;2143351	2140381;2141493;2141745;2141910;2143314;2143434	+;+;+;+;+;+	441	207	242	203	225	273	158	248	186	184	202	208	148	172	165	143	217
Prudu.01G027100	Pd01;Pd01;Pd01;Pd01;Pd01;Pd01;Pd01;Pd01;Pd01;Pd01;Pd01	2143662;2143946;2144368;2144615;2144807;2144975;2145722;2145989;2146177;2146569;2146828	2143667;2143996;2144423;2144700;2144870;2145059;2145848;2146062;2146237;2146699;2147856	+;+;+;+;+;+;+;+;+;+;+	1770	840	859	834	780	952	846	1001	991	633	573	677	590	578	708	502	741
Prudu.01G027200	Pd01;Pd01	2152420;2152860	2152791;2153990	+;+	1503	0	0	0	0	0	0	0	0	0	0	0	0	0	0	0	0
Prudu.01G027300	Pd01;Pd01;Pd01;Pd01;Pd01;Pd01;Pd01;Pd01;Pd01;Pd01;Pd01;Pd01	2172561;2173206;2173764;2173964;2174527;2174670;2175205;2175459;2175934;2178235;2179706;2180399	2172565;2173385;2173884;2174003;2174579;2174725;2175357;2175652;2177552;2179167;2180114;2180870	+;+;+;+;+;+;+;+;+;+;+;+	4235	1121	932	955	908	1262	794	1020	1112	474	499	586	339	407	442	264	505
Prudu.01G027400	Pd01;Pd01;Pd01;Pd01;Pd01;Pd01;Pd01	2181091;2181739;2182125;2182611;2183349;2184070;2184191	2181609;2181848;2182377;2182901;2183443;2184088;2184196	-;-;-;-;-;-;-	1293	24	30	15	30	26	41	31	35	30	13	38	17	12	40	30	22
Prudu.01G027500	Pd01;Pd01;Pd01;Pd01;Pd01	2185620;2185823;2187010;2187944;2188103	2185652;2185876;2187057;2188014;2188106	-;-;-;-;-	210	6	7	2	8	7	4	5	6	2	4	4	4	1	9	4	9
Prudu.01G027600	Pd01;Pd01;Pd01;Pd01;Pd01;Pd01;Pd01	2189448;2189873;2190726;2190838;2190958;2193129;2193351	2189844;2190379;2190770;2190950;2192600;2193195;2193434	+;+;+;+;+;+;+	2856	10	9	2	17	13	12	17	13	5	4	11	4	1	7	5	1
Prudu.01G027700	Pd01;Pd01;Pd01;Pd01;Pd01;Pd01;Pd01;Pd01	2195531;2195752;2196667;2197114;2198570;2199344;2199685;2199814	2195616;2195875;2197078;2198316;2198869;2199603;2199793;2199828	+;+;+;+;+;+;+;+	2509	36	25	25	45	43	21	60	54	2	4	2	6	4	4	1	5
Prudu.01G027800	Pd01;Pd01;Pd01;Pd01;Pd01	2200515;2201015;2201210;2202295;2202528	2200802;2201118;2201339;2202396;2202653	-;-;-;-;-	750	1330	1150	1464	1439	1204	2211	1666	1682	835	822	725	919	740	1157	544	923
Prudu.01G027900	Pd01;Pd01;Pd01	2203291;2203407;2203763	2203299;2203541;2203951	+;+;+	333	0	0	0	0	0	0	0	0	0	0	0	0	0	0	0	0
Prudu.01G028000	Pd01;Pd01;Pd01;Pd01;Pd01	2220839;2221121;2221560;2222995;2223408	2220847;2221366;2221990;2223177;2223830	+;+;+;+;+	1292	0	0	0	0	0	1	0	1	0	0	1	0	0	0	0	0
Prudu.01G028100	Pd01;Pd01;Pd01;Pd01;Pd01;Pd01;Pd01;Pd01	2226090;2226457;2226746;2227098;2227415;2227656;2228357;2228953	2226096;2226509;2226863;2227153;2227545;2227791;2228488;2229916	+;+;+;+;+;+;+;+	1597	427	309	361	346	357	531	497	472	307	230	278	323	325	385	264	313
Prudu.01G028200	Pd01;Pd01;Pd01;Pd01;Pd01	2230932;2231273;2231709;2231892;2232189	2230935;2231371;2231809;2231964;2233204	+;+;+;+;+	1293	5	16	4	9	8	7	7	12	16	2	5	1	0	3	4	2
Prudu.01G028300	Pd01;Pd01;Pd01;Pd01;Pd01;Pd01;Pd01;Pd01;Pd01;Pd01;Pd01	2233301;2233551;2235466;2235530;2240189;2240261;2240673;2241113;2243926;2244672;2244909	2233324;2234414;2235495;2236444;2240208;2240535;2240755;2241363;2244663;2244828;2244950	-;-;-;-;-;-;-;-;-;-;-	3399	4	8	1	4	1	2	4	5	5	5	8	4	7	5	4	3
Prudu.01G028400	Pd01;Pd01;Pd01;Pd01;Pd01;Pd01;Pd01	2245923;2246553;2248110;2248319;2248516;2249325;2249573	2246370;2248009;2248220;2248426;2248671;2249557;2249579	-;-;-;-;-;-;-	2520	32	16	11	12	30	22	31	8	25	18	16	10	17	19	23	28
Prudu.01G028500	Pd01;Pd01;Pd01;Pd01;Pd01	2252655;2252802;2253093;2253762;2254799	2252669;2252998;2253219;2253998;2255194	-;-;-;-;-	972	854	1270	955	1001	1021	967	1323	932	3199	3027	3569	3001	3343	4267	3201	4100
Prudu.01G028600	Pd01;Pd01;Pd01;Pd01;Pd01;Pd01	2261852;2261937;2261978;2262325;2264449;2265422	2261857;2261947;2262210;2264114;2265062;2266136	+;+;+;+;+;+	3369	6	4	9	6	12	2	8	9	5	14	4	7	5	1	3	1
Prudu.01G028700	Pd01;Pd01;Pd01	2276532;2278249;2279471	2276888;2278521;2281264	+;+;+	2424	67	80	92	63	60	58	98	52	326	261	297	216	179	257	133	215
Prudu.01G028800	Pd01;Pd01;Pd01;Pd01;Pd01;Pd01;Pd01;Pd01;Pd01;Pd01;Pd01;Pd01;Pd01;Pd01;Pd01	2282065;2282534;2282776;2283355;2283616;2283770;2284041;2284745;2285281;2285549;2285804;2286531;2288079;2288483;2289670	2282379;2282673;2283057;2283507;2283660;2283874;2284287;2284865;2285410;2285620;2285852;2286873;2288316;2288566;2289962	-;-;-;-;-;-;-;-;-;-;-;-;-;-;-	2617	0	4	3	3	5	6	4	10	12	7	10	6	9	7	12	18
Prudu.01G028900	Pd01;Pd01;Pd01;Pd01;Pd01	2307864;2307976;2308060;2308456;2308764	2307869;2307986;2308159;2308644;2308850	+;+;+;+;+	393	15	29	21	9	3	19	11	14	39	14	35	38	22	33	13	21
Prudu.01G029000	Pd01;Pd01;Pd01;Pd01;Pd01;Pd01;Pd01	2309813;2310705;2311416;2312360;2312486;2312605;2313341	2310585;2311343;2311607;2312438;2312535;2313248;2313668	-;-;-;-;-;-;-	2705	41	111	39	51	74	42	100	67	45	55	72	35	42	64	37	77
Prudu.01G029100	Pd01;Pd01;Pd01;Pd01;Pd01;Pd01	2320352;2321752;2321994;2322419;2322889;2323319	2320457;2321926;2322334;2322773;2323172;2323326	-;-;-;-;-;-	1269	0	0	0	0	0	0	0	0	0	0	0	0	0	0	0	0
Prudu.01G029200	Pd01	2326470	2326799	+	330	0	0	0	0	0	0	0	0	0	0	0	0	0	0	0	0
Prudu.01G029300	Pd01;Pd01;Pd01;Pd01;Pd01;Pd01	2328089;2328138;2328419;2328975;2329317;2329535	2328092;2328313;2328862;2329293;2329477;2329663	+;+;+;+;+;+	1233	0	0	0	0	0	0	0	0	0	0	0	0	0	0	0	0
Prudu.01G029400	Pd01;Pd01;Pd01;Pd01;Pd01;Pd01;Pd01;Pd01	2332912;2333090;2333455;2339763;2340124;2349640;2350022;2350084	2332917;2333161;2333643;2339834;2340279;2349711;2350075;2350227	+;+;+;+;+;+;+;+	765	115	95	69	75	88	146	60	71	68	62	63	55	87	79	85	118
Prudu.01G029500	Pd01;Pd01;Pd01;Pd01	2350369;2350607;2350756;2351205	2350373;2350736;2350818;2351303	+;+;+;+	297	0	0	0	0	0	0	0	0	0	0	0	0	0	0	0	0
Prudu.01G029600	Pd01;Pd01;Pd01;Pd01	2353737;2354244;2354486;2354989	2354117;2354325;2354939;2354994	+;+;+;+	923	0	0	0	0	0	0	0	0	0	0	0	0	0	0	0	0
Prudu.01G029700	Pd01;Pd01;Pd01;Pd01;Pd01;Pd01;Pd01;Pd01;Pd01;Pd01;Pd01;Pd01;Pd01;Pd01;Pd01;Pd01;Pd01;Pd01	2362822;2363109;2363835;2364046;2364305;2364558;2365439;2365891;2366900;2367679;2368143;2369064;2369382;2370153;2370572;2370941;2371619;2372581	2362873;2363158;2363903;2364126;2364385;2365244;2365799;2366305;2367637;2367967;2368253;2369135;2370071;2370343;2370853;2371132;2372483;2372679	-;-;-;-;-;-;-;-;-;-;-;-;-;-;-;-;-;-	5325	96	84	97	78	87	51	100	43	42	50	51	41	41	45	32	49
Prudu.01G029800	Pd01;Pd01;Pd01;Pd01;Pd01;Pd01;Pd01;Pd01;Pd01	2375688;2375888;2376042;2376283;2376652;2377330;2385535;2385778;2386169	2375692;2375943;2376112;2376600;2377215;2377609;2385595;2386012;2386174	+;+;+;+;+;+;+;+;+	1596	0	0	0	2	0	0	0	0	0	0	0	0	0	0	0	0
Prudu.01G029900	Pd01;Pd01;Pd01;Pd01	2396059;2396132;2396875;2397248	2396062;2396829;2397042;2397325	+;+;+;+	948	0	0	0	0	0	0	0	0	0	0	0	0	0	0	0	0
Prudu.01G030000	Pd01;Pd01;Pd01;Pd01;Pd01;Pd01;Pd01;Pd01	2402662;2403145;2403597;2403845;2404725;2404886;2405311;2405566	2402963;2403243;2403698;2403920;2404795;2404971;2405344;2405736	+;+;+;+;+;+;+;+	941	104	231	88	98	109	312	169	146	97	92	148	79	104	125	121	127
Prudu.01G030100	Pd01;Pd01;Pd01;Pd01;Pd01;Pd01;Pd01;Pd01;Pd01;Pd01	2427953;2427988;2428113;2428397;2428582;2428858;2429179;2429522;2429714;2429880	2427959;2428061;2428332;2428460;2428769;2429096;2429397;2429620;2429794;2429993	+;+;+;+;+;+;+;+;+;+	1305	0	0	0	0	0	0	0	0	0	0	0	0	0	0	0	0
Prudu.01G030200	Pd01	2437761	2438300	+	540	0	0	0	0	0	0	0	0	0	0	0	0	0	0	0	0
Prudu.01G030300	Pd01;Pd01;Pd01;Pd01;Pd01;Pd01	2442538;2443024;2444130;2444745;2446317;2446978	2442542;2443243;2444382;2445961;2446470;2447646	+;+;+;+;+;+	2518	575	551	505	460	643	582	704	495	298	267	312	355	295	299	306	372
Prudu.01G030400	Pd01;Pd01;Pd01;Pd01;Pd01	2459524;2460287;2461279;2461491;2461785	2459574;2460388;2461408;2461603;2461838	+;+;+;+;+	450	371	511	574	552	464	829	641	622	319	285	259	331	316	423	276	329
Prudu.01G030500	Pd01;Pd01;Pd01;Pd01;Pd01;Pd01	2465769;2466087;2467056;2467553;2468593;2468840	2465774;2466257;2467069;2467976;2468704;2468847	+;+;+;+;+;+	735	0	0	0	0	0	0	0	0	0	0	0	0	0	0	0	0
Prudu.01G030600	Pd01;Pd01;Pd01;Pd01	2472551;2472992;2473457;2473538	2472961;2473444;2473521;2473799	-;-;-;-	1191	0	0	0	0	0	0	0	0	0	0	0	0	0	0	0	0
Prudu.01G030700	Pd01;Pd01;Pd01;Pd01;Pd01;Pd01;Pd01;Pd01;Pd01	2478750;2479626;2479854;2480434;2480654;2481743;2484676;2484909;2488596	2479452;2479705;2479946;2480523;2480695;2481814;2484813;2486410;2488602	-;-;-;-;-;-;-;-;-	2727	436	450	325	314	431	330	340	408	286	390	354	196	241	397	166	379
Prudu.01G030800	Pd01;Pd01;Pd01;Pd01;Pd01	2490431;2492380;2492564;2492943;2493524	2490926;2492445;2492661;2493395;2493591	-;-;-;-;-	1181	3075	3128	3190	3261	3368	4014	4179	3461	1608	1466	1566	1659	1767	1981	1917	1994
Prudu.01G030900	Pd01;Pd01;Pd01;Pd01;Pd01;Pd01	2494144;2494441;2495679;2497582;2497907;2498701	2494432;2494852;2495709;2497690;2497978;2498882	-;-;-;-;-;-	1095	367	439	314	366	306	625	533	553	202	209	231	208	200	485	273	362
Prudu.01G031000	Pd01;Pd01;Pd01;Pd01;Pd01;Pd01;Pd01;Pd01	2503654;2503750;2504902;2506096;2506356;2506726;2506895;2507361	2503686;2503900;2505118;2506317;2506634;2506822;2507239;2507405	+;+;+;+;+;+;+;+	1389	164	409	134	238	448	291	689	503	78	76	84	92	62	122	130	117
Prudu.01G031100	Pd01;Pd01;Pd01;Pd01;Pd01	2508248;2509291;2509577;2510259;2511346	2509193;2509502;2510023;2511143;2511354	-;-;-;-;-	2499	1	0	1	2	0	3	0	0	0	0	0	0	0	0	0	2
Prudu.01G031200	Pd01;Pd01;Pd01	2515472;2517782;2518268	2517704;2518178;2519133	+;+;+	3496	0	0	0	0	0	0	0	0	0	0	1	0	0	0	0	0
Prudu.01G031300	Pd01;Pd01;Pd01;Pd01;Pd01;Pd01;Pd01	2521618;2521687;2522026;2522343;2522662;2522853;2523030	2521621;2521905;2522264;2522561;2522760;2522933;2523479	+;+;+;+;+;+;+	1311	0	0	0	0	0	0	0	0	0	0	0	0	0	0	0	0
Prudu.01G031400	Pd01;Pd01;Pd01;Pd01;Pd01;Pd01;Pd01;Pd01;Pd01;Pd01;Pd01;Pd01;Pd01;Pd01;Pd01;Pd01;Pd01;Pd01;Pd01;Pd01;Pd01;Pd01;Pd01;Pd01;Pd01;Pd01;Pd01	2524787;2524999;2525090;2525352;2528975;2529570;2529782;2530178;2530328;2530621;2531103;2531431;2531740;2532027;2532426;2532656;2532840;2532995;2533240;2533404;2533549;2533835;2533984;2534224;2534453;2534750;2534950	2524791;2525082;2525144;2525532;2529192;2529675;2529883;2530237;2530406;2530767;2531226;2531611;2531768;2532175;2532528;2532751;2532895;2533118;2533302;2533463;2533710;2533905;2534077;2534360;2534533;2534855;2535601	+;+;+;+;+;+;+;+;+;+;+;+;+;+;+;+;+;+;+;+;+;+;+;+;+;+;+	3325	787	850	819	739	872	527	901	846	657	671	614	409	538	546	296	641
Prudu.01G031500	Pd01;Pd01;Pd01;Pd01	2536158;2537069;2537768;2539326	2536236;2537741;2538245;2539799	-;-;-;-	1704	1482	1668	1338	1432	1546	1666	1969	1714	1690	1856	2053	1717	1612	2145	1581	2260
Prudu.01G031600	Pd01;Pd01;Pd01;Pd01	2541664;2541700;2541849;2542026	2541668;2541721;2541943;2543063	+;+;+;+	1160	14	14	6	13	7	6	3	16	6	6	10	6	5	19	7	14
Prudu.01G031700	Pd01;Pd01;Pd01;Pd01;Pd01;Pd01;Pd01	2543094;2545594;2545774;2546224;2546593;2546739;2546955	2543150;2545648;2545821;2546516;2546697;2546815;2546958	-;-;-;-;-;-;-	639	148	239	161	189	217	226	231	209	164	185	232	188	138	204	107	247
Prudu.01G031800	Pd01;Pd01;Pd01;Pd01;Pd01;Pd01;Pd01;Pd01;Pd01;Pd01	2548837;2550241;2550637;2551481;2551767;2551992;2552417;2552629;2552835;2553302	2548994;2550307;2550741;2551636;2551844;2552123;2552508;2552685;2552904;2553719	+;+;+;+;+;+;+;+;+;+	1333	19	13	15	9	16	16	13	16	5	8	15	10	17	16	20	12
Prudu.01G031900	Pd01;Pd01;Pd01;Pd01;Pd01;Pd01	2556881;2559114;2559509;2559555;2559659;2560264	2559051;2559139;2559538;2559647;2559745;2560269	+;+;+;+;+;+	2413	25	19	31	21	38	26	37	39	15	17	24	9	11	16	22	24
Prudu.01G032000	Pd01;Pd01	2561340;2562193	2561639;2562297	+;+	405	751	889	883	782	576	827	925	742	2909	2738	3345	3674	2977	5114	3412	4740
Prudu.01G032100	Pd01;Pd01;Pd01;Pd01;Pd01	2562854;2563383;2564688;2565158;2566250	2563282;2563448;2564813;2565326;2566659	-;-;-;-;-	1200	562	644	498	583	578	850	728	708	639	548	562	569	508	780	442	746
Prudu.01G032200	Pd01;Pd01;Pd01;Pd01	2569082;2569497;2572481;2573129	2569462;2569562;2573015;2573135	+;+;+;+	989	0	0	0	0	0	0	0	0	0	3	0	0	0	0	0	2
Prudu.01G032300	Pd01;Pd01;Pd01;Pd01;Pd01;Pd01	2573264;2573576;2573855;2574304;2574868;2576676	2573270;2573807;2574227;2574832;2575351;2576745	+;+;+;+;+;+	1695	0	2	4	4	8	0	8	8	3	9	3	2	0	4	1	11
Prudu.01G032400	Pd01;Pd01;Pd01;Pd01;Pd01;Pd01;Pd01	2579243;2579261;2579881;2580149;2580767;2580958;2581182	2579251;2579351;2580030;2580234;2580861;2581083;2581574	+;+;+;+;+;+;+	950	0	1	0	0	0	0	1	0	0	4	0	0	0	0	1	0
Prudu.01G032500	Pd01;Pd01	2581745;2582024	2581922;2582031	-;-	186	0	0	0	0	0	0	0	0	0	0	0	0	0	0	0	0
Prudu.01G032600	Pd01;Pd01;Pd01;Pd01;Pd01	2588015;2588165;2588782;2588973;2589197	2588022;2588249;2588876;2589098;2589580	+;+;+;+;+	698	0	0	0	0	0	0	0	0	0	0	0	0	0	0	0	0
Prudu.01G032700	Pd01;Pd01;Pd01;Pd01;Pd01;Pd01;Pd01;Pd01;Pd01	2589578;2590013;2590351;2591145;2591398;2591585;2592973;2593429;2593556	2589924;2590222;2590674;2591203;2591474;2591626;2593257;2593441;2593564	-;-;-;-;-;-;-;-;-	1366	2639	3203	2430	2623	2357	5865	3340	4064	1277	1080	1193	1361	1085	1986	1217	1819
Prudu.01G032800	Pd01;Pd01;Pd01;Pd01	2595439;2595720;2596469;2597301	2595708;2596426;2596978;2597352	-;-;-;-	1539	26	38	26	28	33	5	12	17	31	27	41	10	20	25	28	33
Prudu.01G032900	Pd01;Pd01;Pd01;Pd01;Pd01;Pd01;Pd01;Pd01;Pd01;Pd01;Pd01;Pd01;Pd01;Pd01	2598639;2599190;2599372;2599516;2600796;2600923;2601138;2601600;2601859;2602810;2603261;2603699;2604270;2605985	2598644;2599282;2599422;2599582;2600917;2601054;2601508;2601843;2602602;2603070;2603512;2603959;2604517;2605988	-;-;-;-;-;-;-;-;-;-;-;-;-;-	2856	1	0	1	0	0	0	0	0	0	0	2	0	0	1	0	0
Prudu.01G033000	Pd01;Pd01;Pd01;Pd01	2608497;2609823;2612388;2612871	2609371;2611684;2612486;2612967	-;-;-;-	2933	341	349	257	281	329	212	271	258	205	219	344	221	247	202	232	258
Prudu.01G033100	Pd01;Pd01;Pd01;Pd01;Pd01;Pd01;Pd01	2616801;2617325;2617670;2618410;2619442;2620983;2621153	2617173;2617450;2617855;2619222;2619491;2621082;2621158	-;-;-;-;-;-;-	1654	0	0	0	1	2	1	1	0	1	0	1	0	1	3	2	1
Prudu.01G033200	Pd01;Pd01	2626977;2627164	2627152;2628646	+;+	1659	0	0	0	0	0	0	0	0	0	0	0	0	0	0	0	0
Prudu.01G033300	Pd01;Pd01;Pd01;Pd01;Pd01;Pd01;Pd01;Pd01;Pd01;Pd01;Pd01;Pd01;Pd01;Pd01;Pd01;Pd01;Pd01;Pd01;Pd01;Pd01	2629828;2629994;2630516;2630715;2631032;2631232;2632197;2632519;2632754;2633044;2633773;2633962;2634497;2634943;2635510;2635711;2635874;2636378;2637076;2637248	2629831;2630076;2630609;2630800;2631103;2631294;2632283;2632666;2632872;2633160;2633868;2634012;2634571;2635047;2635626;2635788;2635970;2636429;2637146;2637750	+;+;+;+;+;+;+;+;+;+;+;+;+;+;+;+;+;+;+;+	2118	851	990	925	873	997	843	1164	969	731	771	843	654	697	861	701	1009
Prudu.01G033400	Pd01;Pd01;Pd01;Pd01;Pd01;Pd01;Pd01	2638645;2639614;2639838;2640015;2640186;2640534;2641257	2638691;2639677;2639918;2640087;2640528;2640591;2641618	-;-;-;-;-;-;-	1028	291	309	288	285	257	319	330	364	270	287	341	281	276	351	218	334
Prudu.01G033500	Pd01;Pd01;Pd01;Pd01;Pd01;Pd01;Pd01;Pd01;Pd01;Pd01;Pd01;Pd01;Pd01;Pd01	2642888;2643086;2643417;2643700;2643877;2644632;2645492;2645756;2645850;2646188;2646328;2646420;2647004;2647885	2642895;2643221;2643481;2643731;2644572;2644934;2645740;2645784;2646158;2646316;2646377;2646995;2647223;2648217	+;+;+;+;+;+;+;+;+;+;+;+;+;+	3135	40	79	32	44	64	53	52	70	26	17	54	44	31	33	14	42
Prudu.01G033600	Pd01	2651596	2651919	+	324	17	19	17	18	14	13	18	9	6	4	5	2	6	8	0	0
Prudu.01G033700	Pd01;Pd01;Pd01;Pd01;Pd01;Pd01;Pd01;Pd01	2651923;2651974;2654964;2656732;2657253;2658346;2658657;2658893	2651928;2652047;2655133;2657247;2657789;2658642;2658782;2660100	+;+;+;+;+;+;+;+	2934	49	35	35	35	31	27	33	41	20	21	24	16	18	38	6	31
Prudu.01G033800	Pd01;Pd01;Pd01;Pd01;Pd01;Pd01	2661585;2661627;2662310;2662740;2663181;2663509	2661589;2662078;2662462;2663119;2663254;2663530	+;+;+;+;+;+	1086	198	146	175	172	175	246	221	236	70	50	62	80	59	94	90	65
Prudu.01G033900	Pd01;Pd01	2664507;2665925	2665002;2665928	-;-	500	5	10	18	14	18	21	22	14	4	6	14	5	9	4	4	4
Prudu.01G034000	Pd01	2666315	2667436	-	1122	21	19	12	14	24	32	14	19	6	8	13	2	0	3	5	0
Prudu.01G034100	Pd01;Pd01;Pd01;Pd01;Pd01;Pd01	2670944;2671133;2671300;2671602;2672463;2672961	2671066;2671173;2671410;2672316;2672649;2672965	-;-;-;-;-;-	1182	278	203	204	205	194	196	191	212	165	107	103	110	133	129	108	122
Prudu.01G034200	Pd01;Pd01;Pd01;Pd01;Pd01;Pd01;Pd01;Pd01	2675812;2676421;2677532;2677752;2678399;2679473;2680908;2681320	2676203;2676495;2677627;2677844;2678640;2679903;2681090;2681742	+;+;+;+;+;+;+;+	1935	109	175	152	134	137	239	183	166	82	91	123	94	100	164	121	134
Prudu.01G034300	Pd01;Pd01;Pd01;Pd01;Pd01;Pd01;Pd01;Pd01;Pd01;Pd01;Pd01;Pd01	2683740;2684357;2686509;2687009;2687215;2687471;2688473;2688759;2688984;2691305;2691979;2697195	2684276;2684500;2686924;2687104;2687299;2688357;2688670;2688908;2689751;2691386;2693112;2697755	-;-;-;-;-;-;-;-;-;-;-;-	5058	165	213	91	77	143	86	89	82	45	88	93	49	41	57	32	75
Prudu.01G034400	Pd01	2700972	2701529	+	558	66	103	60	74	83	85	127	98	63	73	83	80	52	67	79	76
Prudu.01G034500	Pd01;Pd01;Pd01;Pd01;Pd01	2703427;2703937;2704056;2704205;2705954	2703447;2703996;2704174;2705916;2705958	-;-;-;-;-	1917	12	18	15	10	14	20	28	20	6	11	11	6	2	7	9	9
Prudu.01G034600	Pd01;Pd01;Pd01;Pd01;Pd01	2706273;2706689;2708205;2708544;2709111	2706280;2707439;2708306;2708816;2709400	+;+;+;+;+	1424	3195	2571	3302	3371	3098	3754	3554	3666	3575	2979	3166	3136	3257	5031	3136	3628
Prudu.01G034700	Pd01;Pd01;Pd01;Pd01;Pd01;Pd01;Pd01;Pd01;Pd01;Pd01;Pd01;Pd01;Pd01	2710992;2711114;2711410;2711459;2711603;2713574;2714365;2714745;2715103;2715335;2715524;2716204;2717045	2711083;2711239;2711436;2711516;2711737;2713880;2714627;2714934;2715227;2715400;2715605;2716371;2717094	+;+;+;+;+;+;+;+;+;+;+;+;+	1689	483	480	419	420	429	549	518	592	295	302	342	205	229	387	195	363
Prudu.01G034800	Pd01;Pd01;Pd01;Pd01;Pd01;Pd01;Pd01;Pd01	2717204;2717463;2717671;2718071;2718381;2718886;2719797;2721124	2717239;2717477;2717782;2718243;2718669;2719058;2720577;2721294	-;-;-;-;-;-;-;-	1750	284	345	315	331	343	393	453	392	126	147	152	138	172	155	158	229
Prudu.01G034900	Pd01;Pd01;Pd01;Pd01;Pd01;Pd01	2733460;2733480;2734417;2734892;2735186;2735367	2733463;2733804;2734715;2734998;2735247;2735942	+;+;+;+;+;+	1373	144	91	105	87	98	104	66	86	105	48	61	90	91	96	55	66
Prudu.01G035000	Pd01;Pd01;Pd01;Pd01;Pd01;Pd01;Pd01;Pd01;Pd01;Pd01;Pd01;Pd01;Pd01;Pd01;Pd01;Pd01	2738785;2739150;2739316;2739580;2740116;2740286;2740883;2741261;2741455;2741706;2743061;2743262;2743412;2744805;2745079;2745330	2738925;2739240;2739518;2739627;2740175;2740340;2740932;2741356;2741532;2741780;2743177;2743330;2743564;2744975;2745210;2745554	-;-;-;-;-;-;-;-;-;-;-;-;-;-;-;-	1764	2573	3601	2841	2753	3274	3482	3816	3082	2121	2021	2080	1887	1843	2528	1552	2414
Prudu.01G035100	Pd01;Pd01;Pd01;Pd01;Pd01	2747755;2748485;2748692;2749184;2749445	2748399;2748590;2748976;2749329;2749450	-;-;-;-;-	1188	0	0	0	0	0	0	0	0	0	0	1	0	0	0	0	0
Prudu.01G035200	Pd01;Pd01;Pd01;Pd01	2752489;2752515;2753219;2753652	2752492;2752632;2753315;2753975	+;+;+;+	543	2	7	8	24	19	14	24	19	13	6	10	8	13	24	4	7
Prudu.01G035300	Pd01;Pd01;Pd01;Pd01;Pd01;Pd01	2754100;2754762;2755234;2755507;2755675;2756324	2754106;2754967;2755287;2755642;2755772;2756335	+;+;+;+;+;+	513	18	13	3	4	13	12	7	11	8	5	15	6	8	8	5	11
Prudu.01G035400	Pd01;Pd01;Pd01	2761514;2762442;2762670	2761757;2762581;2762705	+;+;+	420	0	0	0	0	0	0	0	0	0	0	0	0	0	0	0	0
Prudu.01G035500	Pd01;Pd01;Pd01;Pd01	2763877;2764583;2765044;2765266	2764365;2764633;2765172;2765421	+;+;+;+	825	0	0	0	0	0	0	0	0	0	0	0	0	0	0	0	0
Prudu.01G035600	Pd01;Pd01;Pd01;Pd01	2768341;2768590;2769155;2769612	2768581;2769089;2769544;2770031	-;-;-;-	1551	0	0	0	0	0	0	0	0	0	0	0	0	0	0	0	0
Prudu.01G035700	Pd01;Pd01;Pd01	2773685;2774431;2775954	2773991;2775254;2776296	-;-;-	1474	0	0	0	0	0	0	0	0	0	0	0	0	0	0	0	0
Prudu.01G035800	Pd01;Pd01;Pd01;Pd01;Pd01;Pd01;Pd01;Pd01;Pd01;Pd01;Pd01	2784079;2784784;2785253;2785464;2786398;2786898;2787463;2787510;2787959;2788232;2788398	2784696;2784967;2785360;2785527;2786727;2786948;2787487;2787715;2788012;2788292;2788980	+;+;+;+;+;+;+;+;+;+;+	2284	271	313	277	241	388	277	344	352	295	293	317	236	252	372	201	359
Prudu.01G035900	Pd01;Pd01;Pd01;Pd01;Pd01;Pd01;Pd01;Pd01;Pd01	2794803;2794906;2795728;2796654;2796882;2798089;2798795;2799261;2799483	2794808;2795418;2795968;2796793;2796917;2798577;2798845;2799389;2799638	+;+;+;+;+;+;+;+;+	1761	9	15	10	3	9	0	13	16	2	1	5	2	3	0	3	6
Prudu.01G036000	Pd01;Pd01;Pd01;Pd01;Pd01;Pd01	2803265;2803514;2804079;2804535;2804824;2804961	2803505;2804013;2804510;2804737;2804954;2805070	-;-;-;-;-;-	1617	0	0	0	0	0	0	0	0	0	0	0	0	0	0	0	0
Prudu.01G036100	Pd01;Pd01;Pd01;Pd01;Pd01	2808540;2808603;2808935;2809212;2809418	2808545;2808911;2809012;2809289;2809735	+;+;+;+;+	789	24	102	32	59	99	63	129	125	62	62	102	35	11	56	32	32
Prudu.01G036200	Pd01;Pd01;Pd01;Pd01	2813781;2813966;2814757;2815044	2813787;2814534;2815022;2815047	-;-;-;-	846	0	0	0	0	0	0	0	0	0	0	0	0	0	0	0	0
Prudu.01G036300	Pd01;Pd01;Pd01;Pd01;Pd01;Pd01;Pd01;Pd01;Pd01;Pd01;Pd01;Pd01;Pd01;Pd01;Pd01;Pd01;Pd01;Pd01;Pd01;Pd01;Pd01;Pd01;Pd01	2815637;2816816;2817068;2817704;2817998;2818759;2819194;2819776;2820104;2820854;2821134;2821337;2821728;2822405;2823921;2824778;2825117;2825525;2826475;2826654;2827464;2828398;2828653	2815641;2816951;2817165;2817759;2818059;2818806;2819258;2819861;2820268;2820963;2821239;2821412;2821786;2822472;2824094;2824984;2825373;2825668;2826532;2826953;2828189;2828566;2828660	+;+;+;+;+;+;+;+;+;+;+;+;+;+;+;+;+;+;+;+;+;+;+	3183	379	346	379	336	414	296	324	404	297	292	343	225	204	312	206	259
Prudu.01G036400	Pd01	2835350	2835529	+	180	0	0	0	0	1	0	2	5	0	0	0	0	0	4	0	0
Prudu.01G036500	Pd01;Pd01;Pd01;Pd01;Pd01;Pd01;Pd01;Pd01;Pd01;Pd01;Pd01;Pd01	2836268;2836645;2836889;2837520;2837653;2838390;2838693;2839460;2839726;2839950;2841119;2841188	2836522;2836736;2836988;2837582;2837850;2838593;2838833;2839669;2839741;2840638;2841145;2841193	-;-;-;-;-;-;-;-;-;-;-;-	2001	1004	1170	1079	1100	1130	791	1049	1064	1108	1012	1165	769	918	1162	746	1242
Prudu.01G036600	Pd01;Pd01;Pd01;Pd01;Pd01;Pd01	2842786;2843728;2844104;2844481;2844836;2845833	2842789;2843941;2844182;2844588;2844912;2846258	+;+;+;+;+;+	908	72	163	98	105	112	198	119	123	99	125	113	102	122	132	108	135
Prudu.01G036700	Pd01	2851459	2853477	-	2019	278	230	228	235	251	216	282	238	182	223	177	177	179	201	180	242
Prudu.01G036800	Pd01	2862596	2862790	+	195	0	0	0	0	0	0	0	0	0	0	0	0	0	0	0	0
Prudu.01G036900	Pd01;Pd01;Pd01;Pd01;Pd01;Pd01;Pd01	2864003;2864668;2865408;2865689;2865865;2866646;2867949	2864524;2865029;2865478;2865758;2866090;2866706;2867953	-;-;-;-;-;-;-	1317	35	37	22	22	17	9	22	31	11	24	18	4	9	7	2	15
Prudu.01G037000	Pd01;Pd01;Pd01;Pd01	2870437;2870514;2871157;2871527	2870499;2870570;2871381;2871547	+;+;+;+	366	84	128	47	129	36	110	43	63	35	33	35	27	41	68	41	82
Prudu.01G037100	Pd01;Pd01;Pd01;Pd01;Pd01	2882935;2883267;2884513;2885442;2885553	2883153;2883327;2884554;2885519;2885684	-;-;-;-;-	532	3	1	2	0	1	0	0	0	0	0	0	0	0	0	0	0
Prudu.01G037200	Pd01;Pd01;Pd01;Pd01;Pd01	2887096;2887171;2887319;2887650;2887877	2887101;2887252;2887456;2887779;2888390	+;+;+;+;+	870	0	0	0	0	0	0	0	0	0	0	0	0	0	0	0	0
Prudu.01G037300	Pd01;Pd01;Pd01;Pd01;Pd01;Pd01;Pd01	2891689;2891709;2892408;2892664;2896998;2897235;2897451	2891694;2891991;2892571;2893417;2897135;2897364;2898060	+;+;+;+;+;+;+	2085	133	160	160	123	166	117	178	122	96	115	147	85	115	90	105	140
Prudu.01G037400	Pd01;Pd01;Pd01;Pd01;Pd01;Pd01;Pd01	2907920;2908224;2908546;2909572;2909666;2909930;2910457	2907928;2908531;2909266;2909632;2909868;2910355;2911086	+;+;+;+;+;+;+	2358	0	0	0	0	0	0	0	0	0	0	0	0	0	0	0	0
Prudu.01G037500	Pd01;Pd01	2913749;2915492	2914881;2916059	-;-	1701	11	7	15	9	16	12	20	4	5	5	2	5	2	3	7	3
Prudu.01G037600	Pd01	2917717	2919516	-	1800	0	0	0	0	0	0	0	0	0	0	0	0	0	0	0	0
Prudu.01G037700	Pd01;Pd01;Pd01;Pd01	2924068;2924389;2924765;2925142	2924080;2924525;2924947;2925638	-;-;-;-	830	0	1	2	2	0	8	0	1	5	2	2	5	1	0	4	0
Prudu.01G037800	Pd01	2927602	2928369	+	768	0	0	0	0	0	0	0	0	0	0	0	0	0	0	0	0
Prudu.01G037900	Pd01;Pd01;Pd01;Pd01;Pd01;Pd01;Pd01;Pd01;Pd01;Pd01;Pd01	2928819;2928853;2929060;2929321;2929380;2929533;2929792;2929895;2930220;2930337;2930572	2928826;2928904;2929288;2929348;2929469;2929721;2929857;2929935;2930296;2930553;2930660	+;+;+;+;+;+;+;+;+;+;+	1086	0	0	0	0	0	0	0	0	0	0	0	0	0	0	0	0
Prudu.01G038000	Pd01;Pd01;Pd01;Pd01;Pd01	2933985;2935116;2935951;2936675;2937136	2934856;2935250;2936011;2936717;2937672	-;-;-;-;-	1648	535	488	514	570	601	476	548	506	491	403	428	412	351	480	303	448
Prudu.01G038100	Pd01;Pd01	2942433;2944115	2943178;2944121	-;-	753	0	0	0	0	0	0	0	0	0	0	0	0	0	0	0	0
Prudu.01G038200	Pd01;Pd01	2948986;2949364	2948989;2951831	+;+	2472	0	0	0	0	0	0	0	0	0	0	0	0	0	0	0	0
Prudu.01G038300	Pd01	2952324	2952986	-	663	0	0	0	0	0	0	0	0	0	0	0	0	0	0	0	0
Prudu.01G038400	Pd01;Pd01;Pd01;Pd01;Pd01;Pd01;Pd01;Pd01;Pd01;Pd01;Pd01	2967494;2968142;2968323;2968582;2969683;2969948;2970705;2971161;2971884;2973267;2973577	2967615;2968244;2968475;2968731;2969765;2970155;2970762;2971279;2971959;2973375;2973591	+;+;+;+;+;+;+;+;+;+;+	1196	595	499	615	652	552	417	562	622	676	570	654	395	531	681	511	787
Prudu.01G038700	Pd01;Pd01;Pd01;Pd01	2973636;2973793;2973960;2974182	2973639;2973880;2974053;2974584	+;+;+;+	589	311	254	285	279	232	297	243	397	327	264	287	245	258	340	191	333
Prudu.01G038800	Pd01;Pd01;Pd01;Pd01;Pd01	2974153;2974635;2974764;2975109;2975981	2974260;2974673;2974827;2975554;2976375	-;-;-;-;-	1052	406	411	405	401	373	339	383	418	414	354	365	348	378	521	276	447
Prudu.01G039100	Pd01;Pd01;Pd01;Pd01;Pd01;Pd01;Pd01;Pd01;Pd01;Pd01;Pd01;Pd01;Pd01	2997432;2997488;2998084;3000162;3000685;3004178;3004557;3005138;3005432;3005685;3007127;3008570;3009293	2997435;2997943;2998956;3000647;3001554;3004447;3004656;3005270;3005463;3006080;3007167;3009088;3010224	+;+;+;+;+;+;+;+;+;+;+;+;+	5112	88	112	99	96	117	184	138	107	79	81	89	104	90	131	104	103
Prudu.01G039000	Pd01;Pd01;Pd01	3007408;3007566;3007852	3007446;3007743;3007859	-;-;-	225	0	2	1	2	2	1	0	4	0	4	2	3	1	3	2	5
Prudu.01G039200	Pd01;Pd01	3014848;3015003	3014852;3015291	+;+	294	0	0	0	0	0	1	0	0	0	0	0	0	0	0	0	0
Prudu.01G039300	Pd01;Pd01;Pd01;Pd01;Pd01;Pd01;Pd01;Pd01;Pd01;Pd01;Pd01;Pd01;Pd01;Pd01;Pd01;Pd01;Pd01;Pd01;Pd01	3028639;3029019;3030322;3030584;3030715;3030800;3031401;3031456;3032241;3032484;3033915;3034098;3035210;3035999;3036289;3036383;3036465;3036754;3037978	3029013;3029150;3030560;3030700;3030791;3031074;3031438;3031608;3032286;3032545;3034009;3034203;3035709;3036275;3036360;3036456;3036730;3036926;3038148	+;+;+;+;+;+;+;+;+;+;+;+;+;+;+;+;+;+;+	3248	2	4	7	7	4	8	9	6	7	6	5	2	9	1	2	7
Prudu.01G039400	Pd01;Pd01;Pd01;Pd01;Pd01;Pd01;Pd01;Pd01;Pd01;Pd01;Pd01;Pd01;Pd01;Pd01;Pd01;Pd01	3041499;3041695;3043888;3044063;3044671;3045248;3045418;3045922;3046174;3046945;3047150;3047335;3047840;3048053;3048311;3048916	3041510;3041721;3043974;3044176;3044784;3045308;3045621;3046138;3046867;3047070;3047217;3047434;3047924;3048169;3048443;3048922	-;-;-;-;-;-;-;-;-;-;-;-;-;-;-;-	2166	830	905	616	669	910	669	837	918	1109	1218	1168	768	983	1130	913	1335
Prudu.01G039500	Pd01	3054446	3054745	+	300	93	63	89	113	109	58	99	87	200	237	323	264	210	285	261	213
Prudu.01G039600	Pd01;Pd01;Pd01;Pd01;Pd01;Pd01	3054774;3054788;3055745;3056594;3056848;3057198	3054778;3055033;3055955;3056666;3057144;3057634	+;+;+;+;+;+	1269	545	617	613	683	637	593	937	820	1419	1494	1930	1993	1649	2266	2154	2133
Prudu.01G039700	Pd01;Pd01;Pd01	3059483;3059623;3059988	3059536;3059757;3060068	+;+;+	270	32	39	37	23	23	32	30	50	150	96	111	94	121	138	71	127
Prudu.01G039800	Pd01;Pd01;Pd01;Pd01;Pd01	3066552;3066754;3066864;3067364;3067849	3066703;3066851;3067324;3067811;3067954	+;+;+;+;+	1265	0	0	0	0	0	0	0	0	0	0	0	0	0	0	0	0
Prudu.01G039900	Pd01;Pd01;Pd01;Pd01;Pd01;Pd01;Pd01;Pd01;Pd01;Pd01;Pd01;Pd01;Pd01;Pd01;Pd01;Pd01;Pd01;Pd01;Pd01	3079386;3079621;3079708;3080430;3080645;3080905;3081749;3082593;3082753;3083635;3084823;3084970;3085901;3086168;3086503;3087011;3088520;3089374;3089734	3079389;3079682;3080163;3080488;3080726;3080972;3081818;3082674;3082817;3084603;3084885;3085016;3085946;3086208;3086616;3087092;3088600;3089499;3090066	+;+;+;+;+;+;+;+;+;+;+;+;+;+;+;+;+;+;+	2850	361	464	385	333	394	261	342	442	553	519	709	321	542	617	339	679
Prudu.01G040000	Pd01;Pd01	3090291;3092037	3091529;3092738	-;-	1941	114	161	141	167	182	261	205	203	224	171	255	205	262	356	163	388
Prudu.01G040100	Pd01;Pd01;Pd01;Pd01;Pd01;Pd01;Pd01;Pd01;Pd01;Pd01;Pd01;Pd01;Pd01;Pd01;Pd01;Pd01;Pd01;Pd01;Pd01;Pd01;Pd01;Pd01;Pd01;Pd01;Pd01;Pd01;Pd01;Pd01;Pd01;Pd01;Pd01;Pd01;Pd01;Pd01;Pd01;Pd01;Pd01;Pd01;Pd01	3102085;3103880;3104548;3104925;3105146;3105463;3105689;3106216;3106477;3106709;3106963;3107480;3107635;3108015;3108235;3108467;3108744;3108972;3110291;3111244;3111518;3111960;3112476;3113599;3114032;3114313;3114515;3114630;3114879;3115875;3116116;3116827;3117041;3117209;3117459;3118369;3118575;3118741;3118913	3102092;3104060;3104691;3105070;3105301;3105501;3105848;3106365;3106613;3106843;3107064;3107537;3107736;3108052;3108361;3108637;3108875;3109081;3110351;3111421;3111767;3112038;3112574;3113874;3114171;3114427;3114535;3114704;3115049;3116009;3116298;3116958;3117111;3117308;3117503;3118425;3118655;3118823;3119027	+;+;+;+;+;+;+;+;+;+;+;+;+;+;+;+;+;+;+;+;+;+;+;+;+;+;+;+;+;+;+;+;+;+;+;+;+;+;+	4563	107	97	71	56	103	47	64	136	71	79	95	32	31	68	22	52
Prudu.01G040200	Pd01;Pd01;Pd01;Pd01;Pd01	3133197;3133277;3133381;3134059;3134903	3133201;3133361;3133908;3134430;3135130	+;+;+;+;+	1218	0	0	0	0	0	0	0	0	0	0	0	0	0	0	0	0
Prudu.01G040300	Pd01;Pd01;Pd01;Pd01;Pd01;Pd01;Pd01;Pd01	3137232;3137439;3137662;3137809;3143160;3143387;3143617;3143737	3137338;3137585;3137726;3137870;3143227;3143501;3143642;3143741	-;-;-;-;-;-;-;-	595	15	11	14	23	10	18	5	16	6	1	12	3	4	1	0	7
Prudu.01G040400	Pd01;Pd01;Pd01;Pd01;Pd01;Pd01;Pd01;Pd01;Pd01;Pd01;Pd01	3151018;3151373;3151871;3152289;3152701;3152856;3153410;3153622;3153998;3154444;3154638	3151182;3151408;3151968;3152349;3152752;3152896;3153494;3153758;3154048;3154483;3154642	-;-;-;-;-;-;-;-;-;-;-	771	13	12	16	13	8	17	12	11	16	13	11	8	8	12	6	15
Prudu.01G040500	Pd01;Pd01;Pd01;Pd01;Pd01;Pd01;Pd01;Pd01;Pd01;Pd01;Pd01;Pd01;Pd01;Pd01;Pd01;Pd01;Pd01;Pd01;Pd01;Pd01	3158405;3159256;3159474;3159624;3159811;3159894;3160064;3160279;3161108;3161954;3162461;3162898;3163251;3163889;3164100;3164257;3164698;3165347;3165551;3165839	3158543;3159416;3159542;3159788;3159848;3159999;3160133;3160358;3161135;3161988;3162558;3162960;3163293;3163967;3164141;3164341;3164791;3165431;3165653;3165842	-;-;-;-;-;-;-;-;-;-;-;-;-;-;-;-;-;-;-;-	1587	623	691	598	542	472	467	408	649	797	843	858	571	677	1038	611	1110
Prudu.01G040600	Pd01;Pd01;Pd01;Pd01;Pd01;Pd01;Pd01;Pd01;Pd01;Pd01;Pd01;Pd01;Pd01;Pd01;Pd01	3167490;3167941;3168261;3169027;3169444;3170608;3171469;3171827;3172289;3173114;3173429;3174772;3175494;3176030;3177005	3167560;3168007;3168371;3169095;3169607;3170718;3171536;3171903;3172378;3173179;3173548;3175370;3175898;3176195;3177422	-;-;-;-;-;-;-;-;-;-;-;-;-;-;-	2602	289	340	263	300	374	272	341	367	249	297	316	242	257	321	166	330
Prudu.01G040700	Pd01;Pd01;Pd01;Pd01	3178563;3180311;3185066;3185493	3180185;3180680;3185406;3185851	-;-;-;-	2693	13	15	15	10	15	20	14	18	8	5	7	14	11	9	8	7
Prudu.01G040800	Pd01;Pd01;Pd01;Pd01	3215868;3215899;3216592;3217331	3215875;3216452;3217316;3217522	+;+;+;+	1479	0	0	0	0	0	0	0	0	0	0	0	0	0	0	0	0
Prudu.01G040900	Pd01;Pd01;Pd01;Pd01;Pd01;Pd01	3219900;3220661;3225395;3226278;3228994;3229716	3220196;3220983;3225725;3226467;3229337;3230091	-;-;-;-;-;-	1861	0	0	0	0	0	0	0	0	0	0	0	0	0	0	0	0
Prudu.01G041000	Pd01;Pd01;Pd01;Pd01;Pd01;Pd01;Pd01;Pd01	3235212;3235401;3236735;3237172;3237391;3240784;3241065;3241964	3235321;3236672;3237160;3237370;3237922;3240996;3241367;3241969	+;+;+;+;+;+;+;+	3061	0	0	0	0	0	0	0	0	0	0	0	0	0	0	0	0
Prudu.01G041100	Pd01;Pd01;Pd01	3247104;3247701;3250012	3247583;3247772;3250420	-;-;-	961	527	555	432	407	363	756	507	510	400	385	325	499	377	613	493	529
Prudu.01G041200	Pd01;Pd01;Pd01;Pd01;Pd01;Pd01;Pd01;Pd01;Pd01;Pd01;Pd01;Pd01;Pd01;Pd01;Pd01;Pd01;Pd01;Pd01	3251034;3251475;3251611;3252477;3252796;3253075;3253405;3253640;3253803;3254010;3254191;3254475;3254742;3255097;3255399;3255637;3255856;3256028	3251197;3251499;3251742;3252636;3252971;3253170;3253509;3253726;3253892;3254090;3254259;3254552;3254837;3255196;3255502;3255742;3255934;3256416	+;+;+;+;+;+;+;+;+;+;+;+;+;+;+;+;+;+	2137	235	255	216	244	317	312	368	291	84	82	101	80	72	91	35	85
Prudu.01G041300	Pd01;Pd01;Pd01;Pd01;Pd01;Pd01;Pd01	3256869;3257109;3257588;3257876;3258092;3258950;3259719	3257036;3257262;3257687;3257936;3258279;3259021;3259866	-;-;-;-;-;-;-	891	541	695	482	450	466	534	340	538	509	579	617	344	422	845	355	570
Prudu.01G041400	Pd01;Pd01;Pd01;Pd01;Pd01;Pd01;Pd01;Pd01;Pd01;Pd01;Pd01;Pd01;Pd01;Pd01;Pd01;Pd01;Pd01;Pd01;Pd01;Pd01;Pd01;Pd01;Pd01;Pd01;Pd01;Pd01	3261102;3262061;3262221;3262584;3262840;3263385;3263861;3264181;3264462;3264635;3265057;3265294;3266301;3267019;3268649;3268909;3269151;3269543;3270355;3270917;3271564;3271797;3272105;3273100;3274046;3274381	3261716;3262092;3262309;3262763;3262988;3263549;3263999;3264258;3264530;3264754;3265140;3265365;3266377;3267040;3268741;3268986;3269231;3269662;3270482;3271028;3271662;3271871;3272338;3273804;3274058;3274587	-;-;-;-;-;-;-;-;-;-;-;-;-;-;-;-;-;-;-;-;-;-;-;-;-;-	3836	531	787	474	544	733	598	813	699	567	471	699	427	452	562	410	544
Prudu.01G041500	Pd01;Pd01	3281663;3282032	3282008;3283332	+;+	1647	0	0	0	0	0	0	0	0	0	0	0	0	0	0	0	0
Prudu.01G041600	Pd01;Pd01;Pd01	3291190;3291360;3293586	3291342;3291404;3293591	-;-;-	204	0	0	0	0	0	0	0	0	0	0	0	0	0	0	0	0
Prudu.01G041700	Pd01;Pd01	3300161;3300707	3300252;3301416	+;+	802	0	0	1	1	0	0	2	2	0	1	0	0	0	0	0	0
Prudu.01G041800	Pd01	3303500	3304753	-	1254	0	0	0	0	0	0	0	0	0	0	0	0	0	0	0	0
Prudu.01G041900	Pd01	3319903	3320337	+	435	0	0	0	0	0	0	0	0	0	0	0	0	0	0	0	0
Prudu.01G042000	Pd01	3320423	3320650	+	228	0	0	0	0	0	0	0	0	0	0	0	0	0	0	0	0
Prudu.01G042100	Pd01;Pd01;Pd01;Pd01;Pd01	3330079;3330128;3330511;3330545;3330826	3330104;3330216;3330533;3330607;3330831	-;-;-;-;-	207	0	1	2	3	7	1	3	6	0	1	10	1	0	7	0	3
Prudu.01G042200	Pd01;Pd01	3332715;3333474	3333100;3333477	-;-	390	50	57	41	51	40	66	56	56	27	22	23	21	24	55	43	49
Prudu.01G042300	Pd01	3333498	3333887	-	390	28	21	21	17	18	34	28	36	13	14	13	16	16	32	21	23
Prudu.01G042400	Pd01;Pd01;Pd01;Pd01;Pd01;Pd01;Pd01;Pd01;Pd01;Pd01;Pd01;Pd01;Pd01;Pd01;Pd01;Pd01;Pd01;Pd01;Pd01	3338330;3338575;3338703;3339260;3339386;3339613;3339908;3340120;3340327;3340550;3340823;3341296;3343875;3345282;3345442;3345726;3345973;3346241;3346543	3338338;3338688;3339218;3339345;3339476;3339834;3340061;3340258;3340441;3340752;3341269;3341512;3344430;3345429;3345643;3345899;3346164;3346527;3346762	+;+;+;+;+;+;+;+;+;+;+;+;+;+;+;+;+;+;+	4092	0	0	0	0	0	0	0	0	0	0	0	0	0	0	0	0
Prudu.01G042500	Pd01;Pd01;Pd01;Pd01;Pd01	3355614;3355994;3356688;3356892;3357105	3355970;3356640;3356887;3357096;3357111	-;-;-;-;-	1416	0	0	0	0	0	0	0	0	0	0	0	0	0	0	0	0
Prudu.01G042600	Pd01;Pd01;Pd01;Pd01;Pd01;Pd01;Pd01	3357116;3357517;3357843;3358163;3358381;3358489;3358826	3357409;3357834;3358113;3358344;3358467;3358745;3358832	-;-;-;-;-;-;-	1416	0	0	0	0	0	0	0	0	0	0	0	0	0	0	0	0
Prudu.01G042700	Pd01;Pd01;Pd01;Pd01;Pd01;Pd01;Pd01;Pd01;Pd01;Pd01;Pd01;Pd01;Pd01;Pd01;Pd01;Pd01	3359125;3364088;3365838;3366153;3366375;3366644;3366745;3366923;3367065;3367204;3367367;3367693;3368330;3368548;3368656;3368993	3359281;3365629;3366120;3366345;3366621;3366733;3366908;3367055;3367199;3367330;3367510;3368249;3368511;3368634;3368912;3368999	-;-;-;-;-;-;-;-;-;-;-;-;-;-;-;-	4305	0	0	0	0	0	0	0	0	0	0	0	0	0	0	0	0
Prudu.01G042800	Pd01;Pd01;Pd01	3369295;3369492;3369621	3369465;3369599;3369808	-;-;-	467	0	0	0	0	0	0	0	0	0	0	0	0	0	0	0	0
Prudu.01G042900	Pd01;Pd01;Pd01;Pd01	3374018;3374857;3375043;3376763	3374736;3374872;3375147;3377679	+;+;+;+	1757	231	216	227	210	284	219	234	223	163	160	145	150	164	125	124	127
Prudu.01G043000	Pd01;Pd01;Pd01;Pd01;Pd01;Pd01;Pd01;Pd01;Pd01;Pd01	3377842;3378435;3378637;3378780;3379071;3380436;3381592;3382146;3382499;3383631	3378337;3378539;3378687;3378845;3379234;3380532;3381639;3382329;3382652;3383790	-;-;-;-;-;-;-;-;-;-	1525	1384	1405	1436	1542	1389	1339	1640	1547	1283	1110	1295	1092	1293	1774	1033	1281
Prudu.01G043100	Pd01;Pd01;Pd01;Pd01;Pd01	3392479;3392984;3393697;3394621;3396818	3392482;3393685;3394603;3395969;3397554	+;+;+;+;+	3699	323	314	297	293	451	284	515	446	212	177	312	208	231	231	250	255
Prudu.01G043200	Pd01;Pd01;Pd01;Pd01;Pd01;Pd01;Pd01;Pd01	3402451;3402792;3403055;3403086;3403681;3403766;3404053;3404384	3402457;3402859;3403078;3403240;3403722;3403970;3404240;3404776	+;+;+;+;+;+;+;+	1082	0	0	0	0	0	0	0	0	0	0	0	0	0	0	0	0
Prudu.01G043300	Pd01;Pd01;Pd01;Pd01;Pd01;Pd01;Pd01;Pd01;Pd01;Pd01	3439331;3439678;3439933;3440386;3441456;3441611;3442137;3443024;3443249;3443870	3439657;3439888;3440350;3441384;3441568;3442002;3442808;3443188;3443355;3444001	-;-;-;-;-;-;-;-;-;-	3536	0	0	0	0	0	0	0	0	0	0	0	0	0	0	0	0
Prudu.01G043400	Pd01;Pd01;Pd01;Pd01;Pd01;Pd01;Pd01;Pd01;Pd01;Pd01	3455928;3456750;3456985;3457291;3457603;3458017;3458102;3458511;3458704;3459384	3456674;3456881;3457173;3457569;3457976;3458055;3458347;3458595;3458799;3459461	+;+;+;+;+;+;+;+;+;+	2265	0	0	0	0	0	0	0	0	0	0	0	0	0	0	0	0
Prudu.01G043500	Pd01;Pd01;Pd01;Pd01	3523412;3523438;3523818;3524303	3523417;3523707;3524213;3525165	+;+;+;+	1535	0	0	0	0	0	0	0	0	0	0	0	0	0	0	0	0
Prudu.01G043600	Pd01;Pd01;Pd01;Pd01;Pd01	3533551;3533577;3533957;3534444;3535450	3533556;3533878;3534353;3535215;3535466	+;+;+;+;+	1494	0	0	0	0	0	0	0	0	0	0	0	0	0	0	0	0
Prudu.01G043700	Pd01;Pd01;Pd01;Pd01;Pd01;Pd01;Pd01;Pd01;Pd01	3537631;3537814;3538070;3538215;3538530;3538851;3539193;3539385;3539551	3537637;3538005;3538133;3538441;3538768;3539069;3539291;3539465;3540039	+;+;+;+;+;+;+;+;+	1617	0	0	0	0	0	0	0	0	0	0	0	0	0	0	0	0
Prudu.01G043800	Pd01;Pd01;Pd01;Pd01;Pd01;Pd01;Pd01	3551645;3551780;3552095;3552416;3552759;3552951;3553117	3551698;3552006;3552333;3552634;3552857;3553031;3553425	+;+;+;+;+;+;+	1228	0	0	0	0	0	0	0	0	0	0	0	0	0	0	0	0
Prudu.01G043900	Pd01;Pd01;Pd01;Pd01;Pd01;Pd01	3563587;3563952;3564515;3565063;3565462;3566243	3563590;3564465;3564934;3565433;3566164;3566670	+;+;+;+;+;+	2440	0	0	0	0	0	0	0	0	0	0	0	0	0	0	0	0
Prudu.01G044000	Pd01;Pd01;Pd01;Pd01;Pd01;Pd01	3582053;3582330;3583602;3584085;3584127;3584341	3582056;3583548;3584064;3584115;3584332;3584892	+;+;+;+;+;+	2475	0	0	0	0	0	0	0	0	0	0	0	0	0	0	0	0
Prudu.01G044100	Pd01;Pd01;Pd01;Pd01;Pd01	3586031;3586840;3587248;3588137;3589219	3586138;3587218;3588022;3589128;3590884	-;-;-;-;-	3920	0	0	0	1	0	0	2	0	0	4	2	0	0	0	0	0
Prudu.01G044200	Pd01;Pd01;Pd01;Pd01	3592166;3592347;3592544;3593114	3592172;3592443;3592602;3593328	+;+;+;+	378	2	0	0	0	0	0	0	0	0	0	0	0	0	0	0	0
Prudu.01G044300	Pd01;Pd01;Pd01;Pd01;Pd01;Pd01;Pd01;Pd01;Pd01	3603190;3604621;3605297;3606070;3606888;3607522;3607722;3608441;3608833	3604227;3604970;3605632;3606186;3606923;3607611;3607790;3608533;3608838	-;-;-;-;-;-;-;-;-	2135	8	7	8	5	5	2	6	7	9	5	6	12	2	13	10	8
Prudu.01G044400	Pd01;Pd01;Pd01;Pd01;Pd01	3628807;3628935;3629646;3631744;3631816	3628885;3629445;3631700;3631795;3632718	-;-;-;-;-	3600	0	0	0	0	0	0	0	0	0	0	0	0	0	0	0	0
Prudu.01G044500	Pd01;Pd01;Pd01;Pd01	3640473;3641056;3641395;3641750	3640687;3641335;3641459;3641753	-;-;-;-	564	0	0	0	0	0	0	0	0	0	0	0	0	0	0	0	0
Prudu.01G044600	Pd01;Pd01	3641791;3644260	3642189;3644512	-;-	652	0	0	0	0	0	0	0	0	0	0	0	0	0	0	0	0
Prudu.01G044700	Pd01;Pd01;Pd01;Pd01;Pd01;Pd01;Pd01;Pd01	3663887;3664995;3665260;3665462;3667342;3668071;3668559;3668654	3664886;3665133;3665363;3666104;3667416;3668124;3668638;3668659	-;-;-;-;-;-;-;-	2101	1792	787	1430	1576	1807	769	1547	1372	1080	967	1008	808	683	625	465	547
Prudu.01G044800	Pd01;Pd01;Pd01;Pd01;Pd01;Pd01;Pd01;Pd01	3683196;3683869;3684430;3684908;3685289;3686412;3686934;3687749	3683759;3684060;3684766;3685125;3685479;3686693;3687056;3688155	+;+;+;+;+;+;+;+	2314	46	17	21	31	30	34	26	41	27	31	16	10	12	37	13	21
Prudu.01G044900	Pd01;Pd01;Pd01;Pd01;Pd01;Pd01;Pd01	3689815;3690039;3690360;3690489;3691908;3692303;3693320	3689910;3690352;3690431;3690597;3692051;3692467;3693736	+;+;+;+;+;+;+	1317	1563	1497	1487	1415	1476	1933	1761	1558	1426	1402	1596	1543	1618	1936	1604	1819
Prudu.01G045000	Pd01;Pd01;Pd01;Pd01;Pd01;Pd01;Pd01;Pd01;Pd01;Pd01	3696036;3696453;3698343;3698782;3698959;3699304;3699549;3699913;3700152;3701019	3696291;3698269;3698693;3698868;3699111;3699467;3699696;3700035;3700239;3701268	+;+;+;+;+;+;+;+;+;+	3437	3	8	0	2	3	8	3	2	8	1	3	3	0	3	1	4
Prudu.01G045100	Pd01	3709731	3711074	-	1344	2	2	5	2	6	8	8	7	2	2	0	3	1	6	5	7
Prudu.01G045200	Pd01;Pd01;Pd01;Pd01	3715432;3715930;3716957;3717090	3715651;3716418;3717085;3717095	-;-;-;-	844	0	0	0	0	0	0	0	0	0	0	0	0	0	0	0	2
Prudu.01G045300	Pd01	3717140	3717514	-	375	0	0	0	0	0	0	0	0	0	0	0	0	0	0	0	0
Prudu.01G045400	Pd01;Pd01;Pd01;Pd01;Pd01	3720477;3721777;3722412;3723545;3723722	3720983;3721932;3722624;3723704;3724045	-;-;-;-;-	1360	64	35	48	38	64	81	73	63	126	313	242	178	164	244	115	356
Prudu.01G045500	Pd01;Pd01;Pd01;Pd01;Pd01;Pd01;Pd01;Pd01;Pd01;Pd01;Pd01;Pd01	3727023;3727424;3727744;3728823;3729054;3730892;3731180;3731354;3731470;3731869;3732089;3732413	3727112;3727492;3728232;3728951;3729412;3730968;3731295;3731435;3731660;3731997;3732400;3732421	-;-;-;-;-;-;-;-;-;-;-;-	2052	1295	1938	1705	1700	1581	2328	2054	1690	1431	1352	1356	1317	1298	1652	1198	1433
Prudu.01G045600	Pd01;Pd01;Pd01;Pd01;Pd01;Pd01	3751636;3751674;3752037;3752924;3753298;3754134	3751644;3751705;3752132;3753251;3753660;3754187	+;+;+;+;+;+	882	0	0	0	0	0	0	0	0	0	0	0	0	0	0	0	0
Prudu.01G045700	Pd01;Pd01;Pd01;Pd01;Pd01;Pd01	3759272;3760247;3760799;3761339;3761879;3763164	3760132;3760702;3760929;3761777;3761971;3763471	-;-;-;-;-;-	2288	7302	5129	6762	6474	7733	10897	6435	5586	2435	2749	2978	2527	3107	3940	3739	4155
Prudu.01G045800	Pd01;Pd01;Pd01;Pd01;Pd01;Pd01;Pd01;Pd01	3774410;3775105;3775718;3775951;3776139;3776708;3776916;3777307	3774997;3775569;3775848;3776045;3776584;3776800;3777244;3777313	-;-;-;-;-;-;-;-	2154	937	1251	1382	901	1181	969	1331	915	868	800	1208	1135	1167	1373	1778	1344
Prudu.01G045900	Pd01;Pd01;Pd01;Pd01	3787567;3787678;3787875;3788068	3787570;3787741;3787896;3788304	+;+;+;+	327	0	0	0	0	0	0	0	0	0	0	0	0	0	0	0	0
Prudu.01G046000	Pd01;Pd01;Pd01;Pd01;Pd01;Pd01;Pd01;Pd01;Pd01;Pd01;Pd01;Pd01;Pd01	3799567;3799605;3799843;3800254;3800610;3801007;3801881;3801989;3802344;3802660;3803137;3803501;3803940	3799575;3799636;3799941;3800327;3801002;3801410;3801918;3802185;3802426;3802871;3803234;3803770;3804101	+;+;+;+;+;+;+;+;+;+;+;+;+	2071	0	0	0	0	0	0	0	0	0	0	0	0	0	0	0	0
Prudu.01G046100	Pd01;Pd01;Pd01;Pd01;Pd01;Pd01;Pd01;Pd01;Pd01;Pd01	3805973;3806689;3806940;3807122;3808311;3808819;3809002;3809187;3809520;3809907	3805976;3806904;3807034;3808271;3808808;3808900;3809107;3809487;3809770;3810014	+;+;+;+;+;+;+;+;+;+	2811	0	0	0	0	0	0	0	0	0	0	0	0	0	0	0	0
Prudu.01G046200	Pd01;Pd01;Pd01;Pd01;Pd01;Pd01;Pd01;Pd01	3839862;3840272;3841948;3842155;3842281;3842488;3842625;3843183	3840008;3840376;3842032;3842161;3842380;3842522;3842759;3843186	-;-;-;-;-;-;-;-	618	244	250	230	209	224	502	273	433	190	142	177	203	227	324	127	277
Prudu.01G046300	Pd01;Pd01;Pd01;Pd01;Pd01;Pd01;Pd01;Pd01;Pd01;Pd01	3844985;3845024;3845855;3846282;3847277;3848204;3848640;3848836;3848978;3849826	3844988;3845102;3846155;3846329;3847412;3848340;3848753;3848928;3849555;3849838	+;+;+;+;+;+;+;+;+;+	1503	323	235	269	294	284	351	340	304	241	252	245	206	176	355	120	239
Prudu.01G046400	Pd01;Pd01;Pd01;Pd01;Pd01;Pd01;Pd01;Pd01;Pd01;Pd01;Pd01;Pd01	3852030;3852531;3853135;3853337;3854295;3854565;3855851;3856043;3856291;3856792;3857651;3858078	3852068;3852659;3853217;3853733;3854553;3854952;3855953;3856232;3856304;3857471;3857659;3858222	-;-;-;-;-;-;-;-;-;-;-;-	2436	1	6	7	17	1	3	7	22	11	11	5	9	5	8	1	3
Prudu.01G046500	Pd01;Pd01;Pd01;Pd01;Pd01;Pd01;Pd01;Pd01;Pd01;Pd01;Pd01;Pd01;Pd01;Pd01;Pd01;Pd01;Pd01;Pd01;Pd01;Pd01	3859282;3860597;3861292;3861903;3862038;3862271;3862518;3863121;3864133;3864354;3864530;3865087;3865897;3866413;3867169;3867388;3867673;3867980;3870013;3870374	3859692;3860680;3861372;3862016;3862068;3862414;3862564;3863171;3864231;3864422;3864652;3865200;3866085;3866579;3867253;3867582;3867762;3868165;3870223;3870651	-;-;-;-;-;-;-;-;-;-;-;-;-;-;-;-;-;-;-;-	2769	371	461	368	362	470	467	551	529	340	275	312	255	278	382	356	421
Prudu.01G046600	Pd01;Pd01;Pd01;Pd01	3874180;3874939;3875084;3875457	3874306;3874960;3875188;3875546	+;+;+;+	344	0	0	0	0	0	0	0	0	0	0	0	0	0	0	0	0
Prudu.01G046700	Pd01;Pd01;Pd01	3877628;3877654;3877795	3877636;3877680;3878013	+;+;+	255	0	0	0	0	0	0	0	0	0	0	0	0	0	0	0	0
Prudu.01G046800	Pd01;Pd01;Pd01;Pd01;Pd01;Pd01;Pd01;Pd01;Pd01;Pd01;Pd01;Pd01;Pd01;Pd01;Pd01;Pd01;Pd01;Pd01;Pd01;Pd01	3879732;3880104;3880471;3882667;3883220;3883616;3884039;3885958;3886273;3886479;3886711;3887302;3887640;3887800;3887941;3888490;3889068;3889249;3889456;3889848	3879738;3880312;3880665;3882756;3883414;3883700;3884205;3886146;3886386;3886601;3886833;3887400;3887735;3887846;3888084;3888667;3889148;3889332;3889551;3889856	+;+;+;+;+;+;+;+;+;+;+;+;+;+;+;+;+;+;+;+	2331	0	0	0	0	0	0	0	0	0	0	1	0	0	0	0	0
Prudu.01G046900	Pd01;Pd01;Pd01	3901776;3902501;3902786	3902282;3902634;3902789	-;-;-	645	0	0	0	0	0	0	0	0	0	0	0	0	0	0	0	0
Prudu.01G047000	Pd01;Pd01;Pd01;Pd01;Pd01;Pd01	3908042;3908923;3909539;3910461;3910638;3910921	3908352;3909049;3909640;3910506;3910853;3910928	-;-;-;-;-;-	810	0	1	0	0	0	0	0	0	0	0	1	0	0	0	0	0
Prudu.01G047100	Pd01;Pd01;Pd01;Pd01;Pd01;Pd01;Pd01;Pd01;Pd01;Pd01;Pd01;Pd01;Pd01;Pd01;Pd01;Pd01	3911845;3912495;3912627;3913683;3913862;3914022;3915139;3915262;3916466;3916909;3917067;3917230;3917570;3917745;3918826;3919109	3912299;3912568;3912765;3913731;3913939;3914116;3915162;3915380;3916547;3916975;3917141;3917268;3917629;3917837;3919001;3919236	-;-;-;-;-;-;-;-;-;-;-;-;-;-;-;-	1753	495	572	549	532	527	614	574	539	430	428	524	436	439	765	422	629
Prudu.01G047200	Pd01;Pd01;Pd01;Pd01;Pd01;Pd01;Pd01;Pd01;Pd01	3923687;3924090;3924480;3925175;3925526;3926301;3927190;3927521;3927811	3923853;3924356;3924612;3925252;3925787;3926410;3927252;3927735;3928102	+;+;+;+;+;+;+;+;+	1587	175	241	160	181	181	167	165	249	204	245	201	153	170	238	142	206
Prudu.01G047300	Pd01;Pd01;Pd01;Pd01;Pd01;Pd01;Pd01;Pd01;Pd01;Pd01;Pd01;Pd01	3929567;3930975;3932197;3932733;3934099;3934551;3934928;3935378;3935719;3936080;3936492;3936952	3930365;3931601;3932682;3932863;3934308;3934631;3935055;3935548;3935980;3936181;3936728;3937026	+;+;+;+;+;+;+;+;+;+;+;+	3309	0	0	0	0	1	0	0	0	0	0	0	0	0	0	1	0
Prudu.01G047600	Pd01;Pd01;Pd01;Pd01;Pd01;Pd01;Pd01;Pd01;Pd01;Pd01	3938434;3938610;3938814;3939061;3939377;3939914;3940452;3941095;3941965;3942927	3938440;3938731;3938935;3939269;3939431;3940199;3940553;3941517;3942723;3943022	+;+;+;+;+;+;+;+;+;+	2181	0	0	0	0	0	0	0	0	0	0	0	0	0	0	0	0
Prudu.01G047700	Pd01;Pd01;Pd01;Pd01;Pd01	3942423;3944706;3944784;3945539;3946356	3943477;3944772;3945512;3945879;3946619	-;-;-;-;-	2456	138	210	174	165	189	142	228	145	185	188	226	166	192	279	141	201
Prudu.01G047800	Pd01;Pd01;Pd01;Pd01;Pd01;Pd01;Pd01;Pd01;Pd01	3949250;3949654;3950976;3951368;3951963;3952137;3952742;3953371;3954748	3949254;3950886;3951340;3951781;3952132;3952712;3953330;3953773;3954754	+;+;+;+;+;+;+;+;+	3762	0	0	0	0	0	0	0	0	0	0	0	0	0	0	0	0
Prudu.01G047900	Pd01;Pd01;Pd01;Pd01;Pd01;Pd01	3958922;3960333;3960413;3960658;3960954;3962289	3959933;3960363;3960471;3960676;3960979;3962814	+;+;+;+;+;+	1673	1194	1591	1360	1262	1493	1712	1857	1359	1424	1599	2006	1608	1599	2249	1915	1971
Prudu.01G048000	Pd01;Pd01;Pd01;Pd01;Pd01;Pd01;Pd01;Pd01;Pd01;Pd01;Pd01;Pd01;Pd01;Pd01;Pd01;Pd01;Pd01;Pd01	3966439;3967133;3967576;3967771;3967994;3968094;3968252;3968442;3968862;3969067;3969406;3970198;3970364;3970677;3971061;3971284;3971940;3972436	3966441;3967242;3967651;3967877;3968021;3968126;3968344;3968627;3968921;3969156;3969477;3970254;3970462;3970818;3971266;3971385;3972001;3972517	-;-;-;-;-;-;-;-;-;-;-;-;-;-;-;-;-;-	1608	223	192	156	189	174	179	221	246	173	129	149	119	134	152	79	133
Prudu.01G048100	Pd01;Pd01;Pd01;Pd01;Pd01;Pd01	3976124;3976724;3976860;3977362;3977566;3977640	3976128;3976845;3976945;3977511;3977601;3977780	+;+;+;+;+;+	540	0	2	1	0	1	3	0	0	0	0	0	0	0	0	0	0
Prudu.01G048200	Pd01;Pd01;Pd01;Pd01;Pd01	3978468;3978501;3978847;3978956;3980147	3978471;3978815;3978917;3979339;3980164	+;+;+;+;+	792	0	0	0	0	0	0	0	0	0	0	0	0	0	0	0	0
Prudu.01G048300	Pd01;Pd01;Pd01	3981068;3981081;3982203	3981071;3981945;3983156	+;+;+	1823	0	0	0	0	0	0	0	1	0	0	0	0	0	0	0	0
Prudu.01G048400	Pd01;Pd01;Pd01;Pd01;Pd01;Pd01;Pd01;Pd01;Pd01;Pd01;Pd01;Pd01;Pd01;Pd01;Pd01;Pd01;Pd01;Pd01;Pd01;Pd01;Pd01;Pd01;Pd01;Pd01	3983102;3983742;3984135;3984672;3985213;3986084;3986276;3986692;3987055;3987269;3987575;3987849;3988516;3988709;3988871;3989361;3989560;3989796;3991336;3991536;3991656;3992029;3992052;3992984	3983127;3983820;3984182;3984749;3985305;3986179;3986424;3986845;3987147;3987358;3987733;3988058;3988632;3988780;3989038;3989429;3989664;3990110;3991525;3991642;3991996;3992038;3992329;3992993	-;-;-;-;-;-;-;-;-;-;-;-;-;-;-;-;-;-;-;-;-;-;-;-	3057	391	549	437	483	537	492	556	483	278	293	361	199	281	294	229	362
Prudu.01G048500	Pd01;Pd01;Pd01;Pd01;Pd01;Pd01;Pd01;Pd01;Pd01	4002845;4003228;4004038;4004525;4005071;4005327;4005652;4006285;4006538	4003070;4003304;4004093;4004597;4005182;4005400;4005726;4006407;4006561	+;+;+;+;+;+;+;+;+	840	494	486	538	485	498	700	733	570	387	323	394	458	343	554	457	429
Prudu.01G048600	Pd01;Pd01;Pd01;Pd01;Pd01;Pd01;Pd01;Pd01;Pd01;Pd01;Pd01;Pd01;Pd01;Pd01;Pd01;Pd01	4007811;4008225;4008526;4009278;4010960;4011192;4011480;4011755;4012118;4012314;4012474;4012802;4012957;4013411;4013685;4014170	4007949;4008418;4009206;4010425;4011098;4011267;4011602;4011919;4012208;4012398;4012629;4012858;4013055;4013445;4013803;4014826	-;-;-;-;-;-;-;-;-;-;-;-;-;-;-;-	3964	707	403	459	436	620	363	523	519	623	621	618	451	409	459	251	433
Prudu.01G048700	Pd01;Pd01;Pd01	4031798;4032015;4032165	4031953;4032068;4032167	+;+;+	213	0	0	0	0	0	0	0	0	0	0	0	0	0	0	0	0
Prudu.01G048800	Pd01;Pd01;Pd01;Pd01;Pd01;Pd01;Pd01;Pd01	4052994;4054400;4054528;4054599;4054678;4054804;4055096;4056133	4053734;4054502;4054583;4054648;4054731;4055063;4055414;4056140	-;-;-;-;-;-;-;-	1591	201	243	229	240	280	221	248	287	216	214	250	186	170	242	155	214
Prudu.01G048900	Pd01	4059554	4059775	-	222	490	618	406	385	341	931	543	638	311	318	251	490	274	645	302	496
Prudu.01G049000	Pd01;Pd01	4061424;4064714	4061849;4064800	+;+	513	443	433	407	380	363	854	487	695	351	310	274	447	444	809	400	622
Prudu.01G049100	Pd01	4074788	4075999	+	1212	82	63	76	72	76	95	95	73	54	36	62	36	57	59	70	52
Prudu.01G049200	Pd01	4077470	4078651	+	1182	0	0	0	0	0	0	2	0	0	0	0	0	0	1	1	0
Prudu.01G049300	Pd01;Pd01;Pd01;Pd01;Pd01;Pd01;Pd01;Pd01;Pd01;Pd01;Pd01;Pd01;Pd01;Pd01;Pd01;Pd01	4092047;4092090;4092389;4092951;4093700;4094403;4094536;4094908;4095096;4095522;4095709;4096138;4097064;4097356;4097810;4098095	4092051;4092192;4092687;4093685;4093974;4094464;4094717;4094963;4095233;4095592;4096046;4096197;4097253;4097463;4097844;4098134	+;+;+;+;+;+;+;+;+;+;+;+;+;+;+;+	2697	197	252	187	161	163	237	166	219	165	183	180	140	134	234	124	193
Prudu.01G049400	Pd01;Pd01;Pd01;Pd01;Pd01;Pd01;Pd01	4117513;4118059;4118473;4119867;4120612;4121813;4122944	4117659;4118379;4119770;4120561;4121783;4122187;4122970	+;+;+;+;+;+;+	4035	0	0	0	0	0	0	0	0	0	0	0	0	0	0	0	0
Prudu.01G049500	Pd01;Pd01;Pd01;Pd01;Pd01	4123280;4123999;4124265;4124412;4124786	4123455;4124123;4124338;4124519;4124791	-;-;-;-;-	489	350	365	459	470	317	259	405	389	497	387	382	356	343	412	199	323
Prudu.01G049600	Pd01;Pd01;Pd01	4125854;4126291;4126572	4125922;4126527;4126580	-;-;-	315	0	0	0	0	0	0	0	0	0	0	0	0	0	0	0	0
Prudu.01G049700	Pd01;Pd01;Pd01	4129571;4129971;4131282	4129769;4130201;4132462	-;-;-	1611	0	0	0	0	0	0	0	0	0	0	0	0	0	0	0	0
Prudu.01G049800	Pd01	4145474	4146958	-	1485	0	0	0	0	0	0	0	0	0	0	0	0	0	0	0	0
Prudu.01G049900	Pd01;Pd01;Pd01;Pd01;Pd01;Pd01;Pd01;Pd01;Pd01;Pd01;Pd01	4150102;4150116;4150601;4151068;4151344;4151820;4152796;4153964;4154489;4155195;4155475	4150110;4150486;4150730;4151110;4151564;4152334;4153923;4154324;4155101;4155346;4156405	+;+;+;+;+;+;+;+;+;+;+	4474	253	377	237	234	350	192	196	235	195	308	316	120	214	265	176	271
Prudu.01G050000	Pd01;Pd01;Pd01;Pd01;Pd01;Pd01	4157074;4158847;4159339;4159679;4159953;4160347	4158835;4159025;4159555;4159863;4160216;4160359	+;+;+;+;+;+	2620	1607	1172	1418	1468	1500	1144	1432	1281	826	779	787	762	700	851	649	914
Prudu.01G050100	Pd01;Pd01;Pd01;Pd01;Pd01;Pd01;Pd01;Pd01;Pd01;Pd01;Pd01;Pd01;Pd01;Pd01;Pd01;Pd01;Pd01;Pd01;Pd01;Pd01;Pd01;Pd01;Pd01;Pd01;Pd01;Pd01;Pd01	4161255;4161772;4162316;4162636;4162795;4163569;4164542;4165469;4166214;4166451;4166657;4167033;4167552;4168279;4168427;4168699;4170097;4170629;4171881;4172257;4172532;4172885;4173106;4173359;4173681;4173858;4174027	4161266;4161858;4162480;4162671;4163023;4163660;4164772;4165717;4166336;4166564;4166860;4167206;4167680;4168356;4168522;4168770;4170225;4170744;4172040;4172340;4172593;4172988;4173170;4173415;4173767;4173923;4174284	-;-;-;-;-;-;-;-;-;-;-;-;-;-;-;-;-;-;-;-;-;-;-;-;-;-;-	3279	599	577	487	440	586	353	530	522	502	486	622	291	392	476	300	424
Prudu.01G050200	Pd01;Pd01;Pd01;Pd01;Pd01;Pd01;Pd01;Pd01;Pd01;Pd01;Pd01;Pd01;Pd01	4174291;4174474;4174610;4175105;4175356;4175524;4176138;4176323;4177279;4177466;4177779;4178523;4178798	4174299;4174528;4175015;4175174;4175448;4175724;4176244;4176808;4177354;4177754;4178052;4178690;4179165	+;+;+;+;+;+;+;+;+;+;+;+;+	2602	116	116	88	93	111	71	148	77	42	44	53	28	32	43	24	46
Prudu.01G050300	Pd01;Pd01;Pd01;Pd01	4179321;4179943;4181622;4181945	4179645;4181366;4181877;4182075	-;-;-;-	2136	53	85	82	77	81	62	90	61	7	17	16	3	22	10	8	7
Prudu.01G050400	Pd01;Pd01;Pd01;Pd01;Pd01;Pd01;Pd01;Pd01	4182052;4182099;4182320;4182837;4183037;4183199;4183432;4183588	4182055;4182247;4182526;4182936;4183128;4183237;4183500;4184049	+;+;+;+;+;+;+;+	1122	326	476	434	367	362	366	327	478	320	347	352	292	385	623	405	611
Prudu.01G050500	Pd01;Pd01;Pd01;Pd01;Pd01;Pd01;Pd01;Pd01	4184818;4185316;4185461;4185608;4186172;4187390;4187796;4188846	4184829;4185323;4185507;4186019;4186211;4187788;4188619;4189674	-;-;-;-;-;-;-;-	2571	429	455	433	474	425	445	534	471	348	414	429	358	355	461	339	482
Prudu.01G050600	Pd01;Pd01;Pd01;Pd01;Pd01;Pd01;Pd01;Pd01	4191874;4192443;4193946;4194722;4195422;4195974;4196300;4196672	4191878;4192852;4194315;4194930;4195799;4196217;4196447;4197428	+;+;+;+;+;+;+;+	2521	371	242	290	259	280	226	270	293	327	352	361	245	285	300	216	305
Prudu.01G050700	Pd01	4201244	4202773	-	1530	1126	956	778	932	918	1417	1089	867	630	435	377	443	275	472	123	185
Prudu.01G050800	Pd01;Pd01	4208202;4208741	4208447;4208746	-;-	252	0	0	0	0	0	0	0	0	0	0	0	0	0	0	0	0
Prudu.01G050900	Pd01;Pd01;Pd01	4211484;4211574;4211999	4211489;4211621;4212292	+;+;+	348	0	0	0	0	0	0	0	0	0	0	0	0	0	0	0	0
Prudu.01G051000	Pd01	4215465	4215668	-	204	49	41	47	41	36	100	57	64	26	21	34	37	32	62	66	29
Prudu.01G051100	Pd01	4215671	4216171	-	501	95	118	81	98	77	168	119	160	57	70	74	63	83	137	94	112
Prudu.01G051200	Pd01;Pd01;Pd01;Pd01	4218806;4219767;4220743;4220837	4218810;4219918;4220813;4221412	+;+;+;+	804	352	269	314	264	296	385	341	353	294	295	283	403	270	351	398	353
Prudu.01G051300	Pd01;Pd01;Pd01	4221696;4221945;4222691	4221863;4222054;4222697	-;-;-	285	80	74	72	72	53	165	68	116	39	37	52	55	71	124	64	66
Prudu.01G051400	Pd01;Pd01;Pd01;Pd01	4229864;4230028;4230475;4230949	4229868;4230322;4230549;4233334	+;+;+;+	2761	2	0	4	0	0	0	0	0	2	0	0	0	0	0	1	0
Prudu.01G051500	Pd01	4231619	4232005	-	387	15	13	28	26	20	11	19	16	8	10	6	3	4	12	2	14
Prudu.01G051600	Pd01	4232078	4233151	-	1074	23	14	12	18	30	11	31	19	13	8	6	3	9	17	9	11
Prudu.01G051700	Pd01;Pd01;Pd01;Pd01	4233697;4233928;4234195;4234282	4233907;4234082;4234255;4234289	-;-;-;-	435	0	0	0	0	0	0	0	0	0	0	0	0	0	0	0	0
Prudu.01G051800	Pd01;Pd01	4234360;4234552	4234547;4234651	-;-	288	0	0	0	0	0	0	0	0	0	0	0	0	0	0	0	0
Prudu.01G051900	Pd01;Pd01;Pd01;Pd01;Pd01;Pd01;Pd01;Pd01;Pd01;Pd01;Pd01;Pd01;Pd01;Pd01;Pd01;Pd01	4235583;4235909;4237759;4238042;4238980;4239986;4240607;4241817;4242114;4242268;4245913;4246099;4246367;4246557;4246945;4247070	4235594;4236047;4237949;4238926;4239035;4240133;4240682;4242034;4242183;4242358;4245997;4246305;4246423;4246780;4247028;4247076	-;-;-;-;-;-;-;-;-;-;-;-;-;-;-;-	2550	674	518	442	414	561	487	429	598	508	492	571	294	335	507	242	573
Prudu.01G052000	Pd01;Pd01	4248394;4248952	4248866;4249044	+;+	566	131	120	128	143	128	62	137	111	87	110	67	80	68	63	52	90
Prudu.01G052100	Pd01	4249779	4250123	+	345	0	1	2	0	0	0	0	0	0	0	2	0	0	0	0	0
Prudu.01G052200	Pd01	4250125	4250472	+	348	0	0	0	0	0	0	0	0	0	0	0	0	0	0	0	0
Prudu.01G052300	Pd01;Pd01;Pd01	4251145;4252029;4252983	4251743;4252419;4253262	-;-;-	1270	0	0	0	0	0	1	0	0	0	0	0	0	1	0	0	0
Prudu.01G052400	Pd01;Pd01;Pd01;Pd01;Pd01;Pd01;Pd01;Pd01;Pd01;Pd01;Pd01;Pd01	4257061;4257235;4257583;4259173;4259839;4260176;4260456;4260753;4260933;4261224;4261488;4261913	4257064;4257291;4258018;4259579;4259964;4260249;4260679;4260879;4261018;4261374;4261778;4261921	+;+;+;+;+;+;+;+;+;+;+;+	1992	52	66	52	41	44	38	41	58	21	22	37	12	25	20	16	37
Prudu.01G052500	Pd01;Pd01;Pd01;Pd01;Pd01;Pd01;Pd01;Pd01	4262180;4263056;4263186;4263541;4263787;4264216;4266462;4266719	4262725;4263138;4263417;4263754;4263980;4264437;4266638;4266724	-;-;-;-;-;-;-;-	1674	877	1221	606	1056	1070	2088	1791	1727	452	417	588	414	614	734	651	829
Prudu.01G052600	Pd01	4266734	4266940	-	207	0	0	0	1	2	1	0	0	0	0	1	0	0	2	0	0
Prudu.01G052700	Pd01;Pd01;Pd01;Pd01;Pd01;Pd01	4269385;4269812;4270005;4270393;4271133;4271474	4269388;4269960;4270127;4271121;4271441;4272106	+;+;+;+;+;+	1947	0	0	0	0	0	0	0	0	0	0	0	0	0	0	0	0
Prudu.01G052800	Pd01;Pd01	4272527;4272810	4272616;4273019	-;-	300	0	0	0	0	0	0	0	0	0	0	0	0	0	0	0	0
Prudu.01G052900	Pd01;Pd01;Pd01;Pd01;Pd01	4283059;4283983;4284469;4285122;4285617	4283734;4284345;4284909;4285343;4285625	-;-;-;-;-	1711	6692	5001	4526	5322	4687	8849	5964	7904	3641	3630	3481	3877	3344	5064	3057	4175
Prudu.01G053000	Pd01	4289691	4291061	-	1371	0	0	0	0	0	0	0	0	0	0	0	0	0	0	0	0
Prudu.01G053100	Pd01;Pd01;Pd01	4301404;4302504;4302818	4302060;4302678;4302825	-;-;-	840	0	0	0	0	0	0	0	0	0	0	0	0	0	0	0	0
Prudu.01G053200	Pd01;Pd01;Pd01;Pd01;Pd01;Pd01;Pd01;Pd01	4303593;4303942;4304502;4305146;4305346;4306125;4306373;4306807	4303728;4304387;4304732;4305325;4306067;4306334;4306705;4306810	-;-;-;-;-;-;-;-	2262	12	0	3	3	0	1	1	1	4	1	1	2	2	5	0	1
Prudu.01G053300	Pd01;Pd01;Pd01;Pd01;Pd01	4315401;4315998;4316127;4317226;4318435	4315554;4316094;4316224;4318428;4318523	-;-;-;-;-	1641	10	13	25	12	15	10	22	27	10	14	13	9	27	15	33	12
Prudu.01G053400	Pd01;Pd01	4330099;4330459	4330285;4330466	-;-	195	0	0	0	0	0	0	0	0	0	0	0	0	0	0	0	0
Prudu.01G053500	Pd01	4336817	4337656	+	840	0	0	0	0	0	0	0	0	0	0	0	0	0	0	0	0
Prudu.01G053600	Pd01	4337766	4340861	+	3096	0	0	0	0	0	0	0	0	0	0	0	0	0	0	0	0
Prudu.01G053700	Pd01;Pd01;Pd01;Pd01;Pd01;Pd01;Pd01;Pd01;Pd01;Pd01;Pd01;Pd01;Pd01	4342658;4344209;4344415;4345977;4347160;4347862;4348799;4349146;4349656;4351076;4351445;4352003;4352210	4343118;4344298;4344484;4346141;4347259;4347941;4348864;4349281;4349699;4351147;4351558;4352063;4352214	-;-;-;-;-;-;-;-;-;-;-;-;-	1464	128	104	127	106	94	136	108	137	93	69	77	79	59	99	41	73
Prudu.01G053800	Pd01	4359116	4359616	+	501	17	18	27	14	12	17	13	10	3	10	5	3	10	11	14	5
Prudu.01G053900	Pd01;Pd01;Pd01;Pd01;Pd01;Pd01;Pd01;Pd01;Pd01;Pd01;Pd01	4366342;4369084;4370053;4370503;4371310;4371578;4371744;4373436;4373583;4374044;4374181	4367509;4370039;4370124;4370553;4371382;4371693;4371788;4373483;4373624;4374068;4374243	-;-;-;-;-;-;-;-;-;-;-	2659	15	24	25	15	30	19	18	28	18	22	11	7	20	10	9	19
Prudu.01G054000	Pd01;Pd01;Pd01;Pd01;Pd01;Pd01;Pd01;Pd01;Pd01;Pd01;Pd01;Pd01;Pd01;Pd01;Pd01;Pd01;Pd01;Pd01;Pd01	4381154;4381201;4381630;4381985;4382400;4382846;4383166;4383390;4384073;4384851;4385014;4385953;4386894;4387490;4388239;4388825;4388984;4389154;4389743	4381161;4381396;4381812;4382077;4382552;4382937;4383307;4383497;4384158;4384922;4385140;4386039;4386986;4387648;4388322;4388905;4389066;4389271;4390345	+;+;+;+;+;+;+;+;+;+;+;+;+;+;+;+;+;+;+	2568	541	565	496	489	476	281	414	545	249	274	251	165	192	277	134	269
Prudu.01G054100	Pd01;Pd01;Pd01	4397495;4397973;4398253	4397860;4398171;4399057	+;+;+	1370	127	136	140	142	136	190	171	183	207	166	187	131	174	249	161	190
Prudu.01G054200	Pd01;Pd01;Pd01;Pd01;Pd01;Pd01;Pd01;Pd01;Pd01;Pd01	4399621;4400358;4400578;4400850;4401153;4401849;4402306;4402642;4403281;4404389	4400029;4400480;4400643;4400967;4401220;4401920;4402457;4402877;4403651;4404544	-;-;-;-;-;-;-;-;-;-	1771	702	703	644	688	628	861	740	861	1277	1369	1455	1110	1245	1700	1038	1767
Prudu.01G054300	Pd01;Pd01;Pd01;Pd01;Pd01	4406845;4407495;4408043;4408247;4408479	4407177;4407568;4408141;4408299;4408565	+;+;+;+;+	646	1050	1032	1136	928	808	1305	1238	1055	1539	1438	1580	2140	1746	2504	2178	2078
Prudu.01G054400	Pd01;Pd01;Pd01;Pd01;Pd01;Pd01	4410412;4410929;4414216;4414957;4415845;4416270	4410783;4412184;4414798;4415021;4416171;4416503	+;+;+;+;+;+	2837	52	117	73	77	96	56	80	53	46	69	56	43	71	58	77	56
Prudu.01G054500	Pd01;Pd01;Pd01	4418544;4418701;4419847	4418548;4419314;4419899	+;+;+	672	18	12	19	15	7	16	14	25	16	12	10	7	5	19	7	5
Prudu.01G054600	Pd01;Pd01;Pd01	4423451;4423760;4423944	4423459;4423839;4424241	+;+;+	387	0	0	0	0	2	1	0	0	0	0	0	0	0	0	0	0
Prudu.01G054700	Pd01;Pd01;Pd01;Pd01;Pd01;Pd01	4430399;4431699;4432240;4432891;4435359;4436172	4431401;4431857;4432433;4433083;4435997;4436179	-;-;-;-;-;-	2196	105	94	106	120	133	110	130	107	105	93	99	87	65	90	73	108
Prudu.01G054800	Pd01;Pd01;Pd01;Pd01	4438879;4439380;4440044;4440921	4438885;4439501;4440378;4441089	+;+;+;+	633	0	1	1	0	0	2	2	1	0	0	2	0	0	0	1	0
Prudu.01G054900	Pd01;Pd01;Pd01;Pd01;Pd01;Pd01;Pd01	4442394;4442764;4443539;4444494;4445098;4445316;4445900	4442660;4442914;4443770;4444707;4445228;4445498;4445906	-;-;-;-;-;-;-	1185	0	0	0	0	0	0	0	0	0	0	0	0	0	0	0	0
Prudu.01G055000	Pd01;Pd01;Pd01;Pd01;Pd01;Pd01;Pd01;Pd01;Pd01;Pd01	4447368;4447460;4447624;4447899;4449581;4449791;4450459;4450628;4450818;4451205	4447376;4447525;4447660;4448086;4449711;4449877;4450523;4450692;4451067;4451520	-;-;-;-;-;-;-;-;-;-	1214	312	314	314	253	237	204	207	313	332	259	300	171	213	366	133	296
Prudu.01G055100	Pd01;Pd01;Pd01;Pd01;Pd01;Pd01	4458783;4459520;4460038;4461261;4461754;4462309	4458791;4460023;4461126;4461670;4461839;4462358	+;+;+;+;+;+	2148	0	1	0	0	0	0	0	0	0	0	0	0	0	0	0	1
Prudu.01G055200	Pd01;Pd01;Pd01;Pd01;Pd01	4472433;4472760;4473196;4474845;4476278	4472519;4473052;4473276;4474916;4476880	+;+;+;+;+	1136	356	405	347	394	422	494	460	418	409	384	441	305	320	452	331	461
Prudu.01G055900	Pd01;Pd01;Pd01;Pd01;Pd01;Pd01;Pd01	4477087;4477705;4478613;4479105;4480030;4480481;4481496	4477092;4477714;4478947;4479111;4480217;4481217;4481693	+;+;+;+;+;+;+	1481	404	523	456	428	373	520	455	366	372	297	436	394	449	572	594	592
Prudu.01G056000	Pd01;Pd01;Pd01;Pd01	4479762;4480473;4481490;4481866	4480212;4481210;4481596;4481870	-;-;-;-	1301	0	1	2	0	0	1	7	2	0	1	0	0	0	3	1	3
Prudu.01G056100	Pd01;Pd01;Pd01	4496393;4497427;4497647	4497110;4497620;4497655	-;-;-	921	687	2512	773	976	909	1863	1653	934	786	571	1090	971	1656	1584	2868	2768
Prudu.01G056200	Pd01	4497710	4498006	-	297	227	645	214	295	305	395	559	233	187	187	405	294	589	446	748	776
Prudu.01G056300	Pd01;Pd01;Pd01;Pd01;Pd01;Pd01;Pd01	4501634;4503502;4503709;4504649;4504769;4505021;4505455	4501663;4503617;4504068;4504678;4504858;4505088;4505603	-;-;-;-;-;-;-	843	235	306	251	304	259	408	334	346	168	197	200	223	207	223	218	250
Prudu.01G056400	Pd01	4505777	4506436	-	660	15	12	8	8	18	10	7	22	4	9	8	0	5	6	5	7
Prudu.01G056500	Pd01	4506499	4507863	-	1365	7	12	12	9	17	0	4	5	7	10	9	6	3	4	2	6
Prudu.01G056600	Pd01;Pd01;Pd01;Pd01;Pd01;Pd01	4509868;4510229;4510561;4511234;4511506;4511855	4509978;4510513;4510710;4511425;4511846;4512347	+;+;+;+;+;+	1572	78	53	50	51	77	53	51	51	49	36	42	22	38	30	28	35
Prudu.01G056700	Pd01;Pd01;Pd01	4512753;4513036;4513108	4512965;4513088;4513114	-;-;-	273	1	1	0	1	3	1	0	2	1	0	0	0	0	0	1	0
Prudu.01G056800	Pd01;Pd01;Pd01	4513418;4513615;4514147	4513567;4513962;4514152	-;-;-	504	1	2	2	0	8	0	3	3	1	0	1	0	1	1	1	0
Prudu.01G056900	Pd01;Pd01;Pd01;Pd01	4524797;4525248;4526714;4526990	4524986;4526233;4526905;4528101	+;+;+;+	2480	32	28	21	28	41	36	44	33	22	29	52	17	48	32	28	51
Prudu.01G057000	Pd01;Pd01	4535552;4536536	4535765;4536540	-;-	219	58	71	83	54	63	63	76	55	49	32	56	68	78	66	49	65
Prudu.01G057100	Pd01;Pd01;Pd01;Pd01	4549967;4550152;4551481;4551790	4549970;4550567;4551672;4551909	+;+;+;+	732	1305	1103	1365	1305	982	1173	1362	1063	2238	1985	2060	2233	2110	2621	1803	2605
Prudu.01G057200	Pd01;Pd01;Pd01;Pd01;Pd01;Pd01	4552566;4552932;4553118;4553862;4554302;4554775	4552908;4553014;4553747;4554187;4554455;4554859	-;-;-;-;-;-	1621	0	0	0	0	0	0	0	0	0	0	0	0	0	0	0	0
Prudu.01G057300	Pd01;Pd01;Pd01;Pd01	4555425;4555809;4556450;4557290	4555564;4556134;4557079;4557739	+;+;+;+	1546	0	0	0	0	0	0	0	0	0	0	0	0	0	0	0	0
Prudu.01G057400	Pd01;Pd01;Pd01	4568344;4568369;4568855	4568347;4568634;4569043	+;+;+	459	0	0	0	0	0	0	0	0	0	0	0	0	0	0	0	0
Prudu.01G057500	Pd01;Pd01;Pd01;Pd01;Pd01;Pd01;Pd01;Pd01;Pd01	4571544;4572207;4572953;4573973;4574217;4574458;4575016;4575719;4576845	4571550;4572787;4573832;4574117;4574364;4574703;4575290;4575860;4577039	+;+;+;+;+;+;+;+;+	2619	191	214	188	217	274	178	270	241	166	181	218	143	181	185	168	226
Prudu.01G057600	Pd01;Pd01;Pd01;Pd01;Pd01;Pd01;Pd01;Pd01;Pd01;Pd01	4577939;4578089;4578680;4578985;4580082;4580842;4581060;4581794;4582702;4582988	4577942;4578150;4578772;4579052;4580154;4580954;4581161;4581893;4582823;4582997	+;+;+;+;+;+;+;+;+;+	747	85	82	78	80	80	170	85	137	48	63	70	94	51	97	88	93
Prudu.01G057700	Pd01;Pd01;Pd01	4594611;4595491;4595711	4595369;4595616;4596329	-;-;-	1504	235	333	161	281	308	403	512	406	153	158	220	184	162	203	175	201
Prudu.01G057800	Pd01;Pd01;Pd01	4605301;4606122;4606198	4605445;4606187;4606205	-;-;-	219	0	0	0	0	0	0	0	0	0	0	0	0	0	0	0	0
Prudu.01G057900	Pd01;Pd01;Pd01;Pd01;Pd01	4607775;4607924;4608026;4609633;4610827	4607779;4607960;4608225;4609660;4610889	+;+;+;+;+	333	0	0	0	0	0	0	0	0	0	0	0	0	0	0	0	0
Prudu.01G058000	Pd01;Pd01;Pd01;Pd01;Pd01;Pd01	4612427;4613029;4613631;4614142;4614896;4615089	4612705;4613468;4613744;4614522;4614941;4615094	-;-;-;-;-;-	1266	0	1	0	0	1	0	0	0	1	0	0	0	0	0	0	0
Prudu.01G058100	Pd01;Pd01;Pd01	4619807;4619961;4620311	4619810;4620093;4620483	+;+;+	310	0	0	0	0	0	0	0	0	0	0	0	0	0	0	0	0
Prudu.01G058200	Pd01;Pd01;Pd01;Pd01;Pd01	4627063;4627699;4627878;4628169;4628543	4627431;4627774;4628092;4628406;4628724	-;-;-;-;-	1080	0	0	0	0	0	0	0	0	0	0	0	0	0	0	0	0
Prudu.01G058300	Pd01;Pd01;Pd01;Pd01;Pd01;Pd01	4631809;4632761;4633236;4633355;4634097;4634355	4632671;4633157;4633331;4634073;4634339;4634360	-;-;-;-;-;-	2324	0	0	0	0	0	0	0	0	0	0	0	0	0	0	0	0
Prudu.01G058400	Pd01;Pd01;Pd01;Pd01;Pd01;Pd01;Pd01	4641985;4642977;4643846;4644133;4644334;4645608;4646861	4642791;4643413;4643974;4644232;4644608;4645814;4647119	-;-;-;-;-;-;-	2214	79	98	58	47	87	36	82	42	48	76	73	54	31	48	37	58
Prudu.01G058500	Pd01;Pd01;Pd01;Pd01;Pd01	4652267;4652530;4652927;4653234;4653502	4652273;4652648;4653150;4653465;4653680	+;+;+;+;+	761	0	0	0	0	0	0	0	0	0	0	0	0	0	0	0	0
Prudu.01G058600	Pd01;Pd01;Pd01;Pd01;Pd01;Pd01;Pd01;Pd01;Pd01;Pd01;Pd01;Pd01;Pd01	4656146;4656639;4658415;4660305;4660840;4661014;4661276;4666128;4667669;4668182;4668363;4668764;4668945	4656334;4656656;4658907;4660587;4660925;4661171;4661338;4667394;4667948;4668267;4668520;4668840;4669008	+;+;+;+;+;+;+;+;+;+;+;+;+	3222	0	0	0	0	0	0	0	0	0	0	0	0	0	3	0	0
Prudu.01G058700	Pd01;Pd01;Pd01;Pd01;Pd01;Pd01;Pd01	4673047;4674960;4675244;4675559;4675942;4676161;4677714	4673586;4675130;4675410;4675579;4676019;4676283;4677719	-;-;-;-;-;-;-	1106	176	206	218	193	193	115	144	151	189	196	212	186	126	195	94	193
Prudu.01G058800	Pd01;Pd01;Pd01	4679048;4680180;4681605	4679193;4680227;4681635	+;+;+	225	0	1	2	3	0	0	1	3	0	0	0	0	0	0	0	0
Prudu.01G058900	Pd01;Pd01;Pd01	4688342;4690249;4690660	4689014;4690418;4690882	-;-;-	1066	0	0	0	0	0	2	0	1	0	0	0	1	1	0	1	0
Prudu.01G059000	Pd01;Pd01;Pd01	4695203;4695371;4695472	4695340;4695431;4695479	-;-;-	207	0	0	0	0	0	0	0	0	0	0	0	0	0	0	0	0
Prudu.01G059100	Pd01;Pd01;Pd01;Pd01	4719808;4720450;4721356;4721920	4719812;4720792;4721812;4722623	+;+;+;+	1509	0	0	0	0	0	0	0	0	0	0	0	0	0	0	0	0
Prudu.01G059200	Pd01;Pd01;Pd01	4727694;4727973;4728548	4727697;4728419;4729119	+;+;+	1023	0	0	0	0	0	0	0	0	0	0	0	0	0	0	0	0
Prudu.01G059300	Pd01;Pd01;Pd01;Pd01;Pd01;Pd01;Pd01;Pd01;Pd01;Pd01;Pd01	4733853;4734326;4734461;4734701;4734879;4735050;4735367;4735743;4735976;4736461;4736573	4734214;4734370;4734585;4734775;4735036;4735080;4735462;4735864;4736069;4736511;4736725	+;+;+;+;+;+;+;+;+;+;+	1312	254	293	293	285	253	268	279	279	235	227	218	178	191	341	191	275
Prudu.01G059400	Pd01;Pd01;Pd01;Pd01;Pd01;Pd01;Pd01;Pd01;Pd01;Pd01;Pd01;Pd01;Pd01;Pd01;Pd01;Pd01;Pd01;Pd01;Pd01;Pd01;Pd01;Pd01;Pd01;Pd01;Pd01;Pd01;Pd01;Pd01;Pd01;Pd01;Pd01;Pd01;Pd01;Pd01;Pd01;Pd01;Pd01;Pd01	4743675;4744354;4744563;4744737;4745173;4745489;4746164;4746361;4746662;4746947;4747170;4748146;4748292;4748799;4749641;4749836;4750010;4750546;4750734;4751011;4751177;4751365;4751532;4751945;4752175;4753042;4753194;4753361;4753535;4754424;4754814;4755024;4755289;4756140;4756262;4758144;4758312;4758489	4743692;4744453;4744654;4744844;4745373;4745534;4746264;4746498;4746760;4747063;4747334;4748205;4748462;4748909;4749739;4749901;4750147;4750629;4750776;4751066;4751285;4751447;4751615;4751985;4752214;4753113;4753271;4753444;4753605;4754493;4754903;4755155;4755353;4756182;4756378;4758283;4758350;4758492	-;-;-;-;-;-;-;-;-;-;-;-;-;-;-;-;-;-;-;-;-;-;-;-;-;-;-;-;-;-;-;-;-;-;-;-;-;-	3375	1386	1555	1189	1325	1462	828	1226	1269	1493	1515	1735	931	1296	1652	971	1474
Prudu.01G059500	Pd01;Pd01	4785744;4786037	4786008;4786323	-;-	552	0	0	0	0	0	0	0	0	0	0	0	0	0	0	0	0
Prudu.01G059600	Pd01;Pd01;Pd01;Pd01;Pd01;Pd01;Pd01;Pd01;Pd01	4797058;4798293;4799030;4799219;4799614;4800858;4801633;4801975;4802229	4798121;4798931;4799122;4799494;4800715;4801405;4801722;4801988;4802235	-;-;-;-;-;-;-;-;-	3833	94	93	57	61	90	72	75	84	63	54	48	42	65	41	28	54
Prudu.01G059700	Pd01	4810029	4810325	-	297	0	0	0	0	0	0	0	0	0	0	0	0	1	0	0	0
Prudu.01G059800	Pd01;Pd01;Pd01;Pd01;Pd01;Pd01	4810338;4810631;4810925;4811346;4811709;4811771	4810462;4810896;4811211;4811652;4811762;4812035	-;-;-;-;-;-	1304	0	0	0	0	0	0	0	0	0	2	1	0	0	0	0	0
Prudu.01G059900	Pd01;Pd01;Pd01;Pd01;Pd01;Pd01;Pd01;Pd01	4815055;4816546;4816695;4817758;4818661;4819406;4819857;4820236	4815637;4816607;4816784;4818476;4818701;4819446;4820148;4820243	-;-;-;-;-;-;-;-	1836	291	410	253	337	397	480	443	472	71	63	123	105	89	111	72	131
Prudu.01G060000	Pd01;Pd01;Pd01;Pd01;Pd01;Pd01	4820438;4820810;4821017;4821191;4821379;4821584	4820710;4820907;4821074;4821270;4821481;4822518	+;+;+;+;+;+	1547	2172	2264	2676	2461	2406	3734	3344	2582	935	915	972	1051	784	1252	883	1209
Prudu.01G060100	Pd01;Pd01;Pd01;Pd01;Pd01	4824019;4824219;4824412;4824490;4824895	4824025;4824284;4824440;4824832;4825289	+;+;+;+;+	840	222	359	300	288	291	426	443	367	255	233	274	237	227	286	217	314
Prudu.01G060200	Pd01;Pd01;Pd01;Pd01;Pd01;Pd01;Pd01;Pd01;Pd01;Pd01;Pd01;Pd01;Pd01;Pd01;Pd01;Pd01;Pd01;Pd01;Pd01;Pd01;Pd01;Pd01;Pd01;Pd01	4848310;4848336;4850306;4850447;4850603;4850851;4851071;4851546;4851759;4851966;4852067;4852284;4853388;4853606;4855714;4856669;4857198;4858014;4858198;4858370;4858672;4859012;4859432;4859481	4848314;4848362;4850357;4850523;4850736;4850947;4851128;4851654;4851882;4852053;4852085;4852572;4853476;4853676;4855830;4856734;4857335;4858119;4858269;4858428;4858831;4859178;4859449;4860324	+;+;+;+;+;+;+;+;+;+;+;+;+;+;+;+;+;+;+;+;+;+;+;+	2986	299	336	288	284	350	235	291	292	206	226	287	158	230	242	190	220
Prudu.01G060300	Pd01;Pd01;Pd01	4864490;4866364;4867455	4866211;4866571;4868916	-;-;-	3392	161	25	66	90	122	183	124	167	66	52	68	55	43	86	42	74
Prudu.01G060400	Pd01;Pd01;Pd01;Pd01;Pd01;Pd01;Pd01;Pd01;Pd01;Pd01;Pd01;Pd01;Pd01;Pd01;Pd01;Pd01;Pd01	4884313;4884512;4885205;4886136;4886383;4887214;4887632;4887824;4888206;4889074;4889496;4890255;4890626;4890953;4891344;4891592;4891656	4884336;4884570;4885439;4886306;4886463;4887295;4887744;4887932;4888271;4889087;4889585;4890572;4890671;4891065;4891496;4891639;4891664	-;-;-;-;-;-;-;-;-;-;-;-;-;-;-;-;-	1731	130	172	143	128	155	139	144	185	157	144	151	94	105	142	83	129
Prudu.01G060500	Pd01;Pd01;Pd01;Pd01;Pd01;Pd01;Pd01;Pd01;Pd01	4892439;4892981;4893178;4893738;4894035;4894322;4894972;4895623;4898464	4892867;4893076;4893311;4893945;4894144;4894422;4895324;4898402;4898468	-;-;-;-;-;-;-;-;-	4216	71	82	36	43	61	55	63	81	51	49	68	28	25	64	17	36
Prudu.01G060600	Pd01;Pd01;Pd01;Pd01;Pd01;Pd01	4924549;4925502;4926832;4927081;4927559;4927835	4925107;4925926;4926979;4927410;4927652;4927842	-;-;-;-;-;-	1564	78	65	65	83	79	93	85	85	66	49	86	45	44	71	43	62
Prudu.01G060700	Pd01;Pd01;Pd01;Pd01	4929453;4929661;4929773;4930241	4929457;4929676;4930083;4930385	+;+;+;+	477	0	0	0	0	0	0	0	0	0	0	0	0	0	0	0	0
Prudu.01G060800	Pd01;Pd01;Pd01;Pd01;Pd01	4954164;4954570;4954953;4955586;4958183	4954464;4954732;4955183;4955756;4958968	+;+;+;+;+	1652	261	382	312	378	288	306	367	321	170	142	239	158	95	198	84	135
Prudu.01G060900	Pd01;Pd01;Pd01;Pd01	4959339;4959727;4962895;4962976	4959347;4960928;4962949;4963053	+;+;+;+	1344	300	291	308	338	379	387	428	352	282	276	337	255	254	329	307	372
Prudu.01G061000	Pd01;Pd01;Pd01;Pd01;Pd01;Pd01;Pd01;Pd01;Pd01;Pd01;Pd01;Pd01;Pd01;Pd01	4963455;4965483;4966378;4966655;4966985;4967188;4967407;4967957;4968029;4968371;4968602;4968747;4969290;4970186	4964343;4965611;4966539;4966785;4967090;4967287;4967532;4968020;4968183;4968458;4968650;4968842;4969355;4970193	-;-;-;-;-;-;-;-;-;-;-;-;-;-	2169	100	148	93	98	103	111	80	108	66	89	114	46	81	104	67	99
Prudu.01G061100	Pd01;Pd01;Pd01;Pd01;Pd01;Pd01;Pd01;Pd01;Pd01;Pd01;Pd01;Pd01;Pd01;Pd01;Pd01;Pd01	4971590;4972240;4972377;4973167;4974406;4974778;4974823;4974963;4976315;4976657;4976862;4977327;4978452;4978656;4979233;4979785	4971796;4972274;4972501;4973242;4974531;4974787;4974860;4975042;4976386;4976748;4976936;4977463;4978477;4978747;4979612;4979788	-;-;-;-;-;-;-;-;-;-;-;-;-;-;-;-	1575	20	20	7	26	18	15	25	16	6	21	22	9	10	7	11	24
Prudu.01G061200	Pd01;Pd01;Pd01;Pd01	4981652;4981880;4983080;4984003	4981704;4981940;4983121;4984236	-;-;-;-	390	0	0	0	0	0	0	0	0	0	0	0	0	0	0	0	0
Prudu.01G061300	Pd01;Pd01;Pd01	4987044;4988361;4988683	4987064;4988561;4988691	-;-;-	231	779	598	569	485	396	701	560	768	423	500	442	524	476	685	356	517
Prudu.01G061400	Pd01;Pd01;Pd01;Pd01;Pd01;Pd01	4989754;4990557;4991268;4991690;4992531;4994626	4990236;4990751;4991606;4991838;4992789;4995432	-;-;-;-;-;-	2232	542	569	571	590	611	698	765	642	406	430	535	485	453	612	496	574
Prudu.01G061500	Pd01;Pd01;Pd01;Pd01;Pd01	5005493;5005918;5006334;5007981;5009602	5005497;5006326;5007005;5008136;5009619	+;+;+;+;+	1260	1495	1673	1720	1634	1800	1382	1973	1794	1515	1709	1682	1606	1629	1528	1648	2117
Prudu.01G061600	Pd01;Pd01;Pd01;Pd01;Pd01;Pd01;Pd01;Pd01;Pd01	5011435;5011514;5013146;5013805;5014211;5014809;5015715;5016047;5016302	5011485;5011592;5013234;5013842;5014277;5014879;5015817;5016096;5016314	+;+;+;+;+;+;+;+;+	561	109	180	98	105	130	108	126	187	138	86	142	94	133	156	94	153
Prudu.01G061700	Pd01;Pd01;Pd01;Pd01;Pd01;Pd01;Pd01;Pd01	5016954;5022626;5028620;5030293;5030451;5031794;5032624;5033238	5016971;5022683;5029817;5030353;5030557;5031884;5032671;5033633	+;+;+;+;+;+;+;+	1977	85	132	112	110	102	94	100	145	54	61	65	47	62	71	39	84
Prudu.01G061800	Pd01;Pd01;Pd01;Pd01;Pd01;Pd01;Pd01;Pd01;Pd01;Pd01;Pd01;Pd01	5034601;5035656;5036072;5036429;5036648;5037522;5037901;5038117;5038655;5039125;5040403;5040483	5034998;5035907;5036122;5036518;5036878;5037794;5038013;5038240;5038820;5039673;5040443;5040488	-;-;-;-;-;-;-;-;-;-;-;-	2294	172	217	138	147	195	270	173	238	145	93	164	94	98	171	76	141
Prudu.01G061900	Pd01;Pd01;Pd01	5042625;5042970;5044851	5042782;5043022;5044855	-;-;-	216	335	367	294	267	269	390	387	306	257	277	229	328	263	330	319	348
Prudu.01G062000	Pd01;Pd01;Pd01;Pd01;Pd01;Pd01;Pd01	5051334;5051733;5051938;5052194;5052311;5052741;5052832	5051648;5051828;5052022;5052297;5052724;5052820;5052838	-;-;-;-;-;-;-	1101	0	0	0	0	0	0	0	0	0	0	0	0	0	0	0	0
Prudu.01G062100	Pd01;Pd01;Pd01;Pd01;Pd01;Pd01	5053150;5053482;5053707;5054147;5055407;5055763	5053392;5053631;5053905;5054437;5055452;5055766	-;-;-;-;-;-	933	0	0	0	0	0	0	0	0	0	0	0	0	0	0	0	0
Prudu.01G062200	Pd01	5057874	5058332	-	459	0	0	0	0	0	0	0	0	0	0	0	0	0	0	0	0
Prudu.01G062300	Pd01;Pd01;Pd01;Pd01;Pd01;Pd01;Pd01;Pd01;Pd01;Pd01;Pd01	5072002;5072287;5072636;5072857;5073390;5073597;5073853;5074901;5075131;5075355;5075534	5072243;5072555;5072776;5073305;5073486;5073681;5074738;5075041;5075280;5075461;5075537	-;-;-;-;-;-;-;-;-;-;-	2571	0	0	0	0	0	0	0	0	0	0	0	0	0	0	0	0
Prudu.01G062400	Pd01	5079556	5080014	-	459	0	0	0	0	0	0	0	0	0	0	0	0	0	0	0	0
Prudu.01G062500	Pd01;Pd01;Pd01	5089546;5089878;5090101	5089788;5090027;5090342	-;-;-	635	0	0	0	0	0	0	0	0	0	0	0	0	0	0	0	0
Prudu.01G062600	Pd01;Pd01;Pd01;Pd01;Pd01;Pd01;Pd01;Pd01;Pd01;Pd01;Pd01;Pd01;Pd01;Pd01;Pd01;Pd01	5099739;5099896;5100252;5100598;5100826;5100915;5101034;5101269;5101702;5101886;5102056;5102217;5102411;5102685;5102904;5103064	5099771;5099965;5100347;5100735;5100893;5100953;5101126;5101319;5101767;5101951;5102136;5102294;5102538;5102752;5102967;5103373	+;+;+;+;+;+;+;+;+;+;+;+;+;+;+;+	1449	12	0	3	5	3	4	1	4	2	2	6	3	0	2	0	0
Prudu.01G062700	Pd01	5107974	5110361	-	2388	0	0	0	0	0	0	0	0	0	0	0	0	0	0	0	0
Prudu.01G062800	Pd01	5110801	5112018	-	1218	0	0	0	0	0	0	0	0	0	0	0	0	0	0	0	0
Prudu.01G062900	Pd01;Pd01;Pd01;Pd01	5113122;5114419;5114955;5115808	5113842;5114529;5115075;5115940	+;+;+;+	1086	706	806	672	705	650	963	925	796	317	349	356	432	386	507	449	488
Prudu.01G063000	Pd01;Pd01;Pd01;Pd01;Pd01;Pd01;Pd01	5117790;5118443;5119073;5120355;5120690;5121145;5121718	5117867;5118751;5119111;5120572;5120941;5121296;5122272	+;+;+;+;+;+;+	1603	418	490	467	450	481	764	742	631	402	424	455	469	379	545	492	494
Prudu.01G063100	Pd01;Pd01;Pd01;Pd01;Pd01;Pd01;Pd01;Pd01	5122283;5123400;5126126;5126871;5127633;5127918;5128137;5128245	5123031;5125249;5126302;5126974;5127844;5127930;5128171;5128250	-;-;-;-;-;-;-;-	3146	472	583	449	499	714	696	853	752	361	356	445	308	329	366	293	384
Prudu.01G063200	Pd01;Pd01;Pd01;Pd01;Pd01;Pd01;Pd01;Pd01;Pd01	5139639;5143081;5143375;5143700;5143849;5144578;5144905;5145164;5145356	5139642;5143230;5143601;5143779;5144028;5144656;5145064;5145255;5145717	+;+;+;+;+;+;+;+;+	1334	339	316	290	260	310	233	320	342	269	289	338	243	259	331	254	292
Prudu.01G063300	Pd01;Pd01;Pd01;Pd01;Pd01;Pd01;Pd01;Pd01;Pd01;Pd01;Pd01	5152195;5153390;5155149;5155392;5156395;5156585;5157159;5157595;5158372;5158967;5159556	5152486;5153530;5155285;5155786;5156490;5156657;5157444;5157881;5158639;5159248;5160302	+;+;+;+;+;+;+;+;+;+;+	3004	2076	1068	1852	1645	1536	1159	1331	1537	1204	974	989	1141	715	951	608	623
Prudu.01G063400	Pd01;Pd01;Pd01;Pd01;Pd01;Pd01;Pd01	5185217;5185439;5185652;5186165;5187034;5187355;5187832	5185221;5185558;5185715;5186251;5187096;5187414;5187906	+;+;+;+;+;+;+	474	71	66	38	46	40	82	64	54	17	23	22	29	23	24	22	17
Prudu.01G063500	Pd01;Pd01;Pd01;Pd01;Pd01;Pd01	5195084;5195333;5195761;5195925;5196089;5196301	5195090;5195361;5195814;5195948;5196149;5196320	+;+;+;+;+;+	195	2	2	0	0	2	0	0	2	0	1	1	0	2	1	0	2
Prudu.01G063600	Pd01;Pd01;Pd01;Pd01;Pd01;Pd01	5196376;5198219;5198658;5199863;5200465;5201015	5196504;5198428;5198754;5200154;5200567;5201511	+;+;+;+;+;+	1328	100	99	95	103	124	135	111	156	172	164	234	181	190	239	174	177
Prudu.01G063700	Pd01;Pd01;Pd01;Pd01;Pd01;Pd01	5207005;5207379;5207743;5208167;5208343;5208551	5207288;5207532;5207886;5208238;5208464;5208872	-;-;-;-;-;-	1098	127	134	122	104	97	147	133	139	150	154	171	116	201	250	104	255
Prudu.01G063800	Pd01;Pd01;Pd01;Pd01;Pd01;Pd01;Pd01;Pd01;Pd01;Pd01;Pd01	5209858;5209950;5210371;5211516;5211582;5211935;5213146;5213804;5214004;5214595;5215462	5209865;5210314;5211480;5211569;5211898;5213108;5213246;5213864;5214095;5214616;5215514	+;+;+;+;+;+;+;+;+;+;+	3357	111	121	75	92	106	41	70	69	75	110	121	46	81	125	51	102
Prudu.01G063900	Pd01;Pd01;Pd01;Pd01;Pd01;Pd01;Pd01;Pd01;Pd01;Pd01;Pd01;Pd01;Pd01;Pd01;Pd01	5216925;5218213;5218828;5219215;5219572;5219796;5220209;5220383;5220577;5220949;5221613;5222161;5222497;5223045;5223536	5217642;5218359;5219112;5219478;5219718;5219919;5220276;5220490;5220929;5221084;5221690;5222241;5222586;5223218;5223544	-;-;-;-;-;-;-;-;-;-;-;-;-;-;-	2782	1636	1885	1779	1729	1614	2114	1692	2193	1075	979	1225	944	1030	1674	930	1296
Prudu.01G064000	Pd01;Pd01;Pd01;Pd01;Pd01;Pd01;Pd01;Pd01;Pd01	5226040;5226511;5226912;5228773;5229252;5229543;5229796;5229928;5230126	5226043;5226906;5228644;5229025;5229291;5229602;5229900;5229966;5230345	+;+;+;+;+;+;+;+;+	2850	1102	1076	855	845	1197	876	1112	1085	855	991	1119	665	708	909	615	982
Prudu.01G064100	Pd01;Pd01;Pd01;Pd01;Pd01;Pd01;Pd01;Pd01;Pd01;Pd01;Pd01;Pd01	5241722;5242453;5243145;5243360;5243706;5243828;5244347;5244778;5245758;5246745;5247239;5248715	5242347;5242491;5243267;5243419;5243722;5243912;5244437;5244911;5245856;5247125;5247270;5248718	-;-;-;-;-;-;-;-;-;-;-;-	1691	703	730	611	584	661	552	777	722	669	694	800	652	609	681	601	696
Prudu.01G064200	Pd01;Pd01;Pd01;Pd01	5252909;5252932;5253312;5253830	5252914;5253282;5253815;5255107	+;+;+;+	2139	0	0	0	0	0	0	0	0	0	0	0	0	0	0	0	0
Prudu.01G064300	Pd01;Pd01	5263580;5264009	5263786;5264305	-;-	504	0	0	0	0	0	0	0	0	0	0	0	0	0	0	0	0
Prudu.01G064400	Pd01;Pd01;Pd01;Pd01	5269953;5270267;5271995;5272584	5269958;5271385;5272104;5272632	+;+;+;+	1284	1447	1881	1873	1860	1953	2465	2802	1908	1408	1257	1264	1219	1020	1408	914	1119
Prudu.01G064500	Pd01;Pd01;Pd01;Pd01;Pd01;Pd01;Pd01;Pd01;Pd01;Pd01	5284737;5284839;5285138;5285438;5285744;5286140;5286328;5286674;5286867;5287405	5284742;5284977;5285327;5285536;5285933;5286309;5286529;5286861;5287085;5287465	+;+;+;+;+;+;+;+;+;+	1464	4919	4846	5245	5302	4958	5394	5723	4918	5803	5757	5863	5272	5314	7089	4437	6513
Prudu.01G064600	Pd01;Pd01;Pd01;Pd01;Pd01;Pd01;Pd01;Pd01;Pd01;Pd01;Pd01;Pd01;Pd01;Pd01	5288709;5289382;5289571;5289884;5290508;5290750;5292424;5293157;5293287;5293939;5294129;5294587;5295581;5296163	5288939;5289473;5289603;5289952;5290663;5290914;5292486;5293213;5293355;5294052;5294200;5294714;5295886;5296166	-;-;-;-;-;-;-;-;-;-;-;-;-;-	1559	11	20	13	13	13	20	21	11	8	30	9	7	9	10	12	6
Prudu.01G064700	Pd01;Pd01;Pd01;Pd01;Pd01;Pd01	5299719;5300027;5300254;5300798;5301901;5303132	5299736;5300170;5300762;5301886;5302404;5303140	-;-;-;-;-;-	2273	0	0	0	0	0	0	0	0	0	0	0	0	0	0	0	0
Prudu.01G064800	Pd01;Pd01;Pd01;Pd01;Pd01;Pd01	5328596;5329015;5329810;5330535;5331716;5333900	5328602;5329745;5330475;5331025;5331749;5333953	+;+;+;+;+;+	1983	0	0	0	0	0	0	0	0	0	0	0	0	0	0	0	0
Prudu.01G064900	Pd01;Pd01;Pd01;Pd01;Pd01;Pd01;Pd01	5349293;5349900;5350403;5350965;5351064;5351244;5351906	5349322;5349965;5350446;5351040;5351197;5351265;5351914	-;-;-;-;-;-;-	381	0	0	0	0	0	0	0	0	0	0	0	0	0	0	0	0
Prudu.01G065000	Pd01	5352659	5353507	-	849	0	0	0	0	0	0	0	0	0	0	0	0	0	0	0	0
Prudu.01G065100	Pd01;Pd01;Pd01;Pd01;Pd01;Pd01	5353519;5354485;5354906;5355759;5355859;5357350	5354419;5354876;5355748;5355789;5357345;5357355	-;-;-;-;-;-	3660	0	0	0	0	0	0	0	0	0	0	0	0	0	0	0	0
Prudu.01G065200	Pd01;Pd01;Pd01;Pd01;Pd01;Pd01;Pd01	5359263;5359870;5360372;5360934;5361033;5361428;5361871	5359292;5359935;5360415;5361009;5361166;5361464;5361879	-;-;-;-;-;-;-	396	0	0	0	0	0	0	0	0	0	0	0	0	0	0	0	0
Prudu.01G065300	Pd01;Pd01;Pd01;Pd01;Pd01;Pd01;Pd01;Pd01;Pd01;Pd01;Pd01	5367529;5369943;5370289;5370612;5370889;5371106;5371344;5371804;5373687;5375405;5375489	5369451;5370142;5370491;5370874;5370938;5371243;5371599;5371901;5373947;5375477;5375620	-;-;-;-;-;-;-;-;-;-;-	3597	275	261	215	212	267	234	222	291	360	348	444	260	335	383	239	325
Prudu.01G065600	Pd01;Pd01;Pd01	5413814;5417748;5417830	5414322;5417813;5417833	-;-;-	579	0	0	0	0	0	0	0	0	0	0	0	0	0	0	0	0
Prudu.01G065700	Pd01;Pd01;Pd01;Pd01;Pd01	5415704;5415741;5418034;5418150;5418435	5415709;5415857;5418122;5418335;5418993	+;+;+;+;+	957	0	0	0	0	0	0	0	0	0	0	0	0	0	0	0	0
Prudu.01G065800	Pd01;Pd01;Pd01;Pd01	5420842;5421010;5423609;5423875	5420952;5421255;5423772;5424172	+;+;+;+	819	0	0	0	0	0	0	0	0	0	0	0	0	0	0	0	0
Prudu.01G065900	Pd01	5424210	5424404	+	195	0	0	0	0	0	0	0	0	0	0	0	0	0	0	0	0
Prudu.01G066000	Pd01;Pd01;Pd01;Pd01;Pd01	5424437;5424448;5424603;5424834;5425149	5424441;5424522;5424720;5425022;5425247	+;+;+;+;+	486	0	0	0	0	0	0	0	0	0	2	0	0	0	0	0	0
Prudu.01G066100	Pd01;Pd01;Pd01;Pd01;Pd01	5426756;5426796;5427099;5427478;5428347	5426763;5426997;5427185;5427593;5429106	+;+;+;+;+	1173	16	16	17	20	13	11	6	18	9	11	21	10	11	7	0	7
Prudu.01G066200	Pd01;Pd01;Pd01;Pd01;Pd01	5435360;5435531;5437416;5437828;5438212	5435393;5436687;5437627;5438051;5439203	+;+;+;+;+	2619	117	79	96	74	104	77	114	122	57	63	62	61	44	55	38	58
Prudu.01G066300	Pd01;Pd01;Pd01;Pd01;Pd01;Pd01;Pd01	5439597;5440349;5440722;5442695;5442924;5443215;5444257	5440169;5440358;5440901;5442755;5443000;5443549;5444535	-;-;-;-;-;-;-	1515	125	144	127	163	156	150	160	143	73	81	67	34	49	86	48	92
Prudu.01G066400	Pd01;Pd01;Pd01;Pd01;Pd01;Pd01;Pd01;Pd01;Pd01;Pd01	5447339;5447561;5448251;5449641;5449872;5450955;5451274;5452837;5453261;5454371	5447526;5447962;5449557;5449782;5449979;5451167;5451384;5453031;5453432;5454384	+;+;+;+;+;+;+;+;+;+	2852	599	656	471	471	644	374	552	514	377	403	542	389	446	419	414	546
Prudu.01G066500	Pd01;Pd01	5455504;5456026	5455800;5456238	+;+	510	0	0	0	0	0	0	0	0	0	0	0	0	0	0	0	0
Prudu.01G066600	Pd01;Pd01;Pd01;Pd01;Pd01;Pd01;Pd01;Pd01	5458671;5459004;5459202;5459417;5459848;5460076;5461124;5461448	5458890;5459087;5459257;5459473;5459897;5460228;5461256;5461885	+;+;+;+;+;+;+;+	1191	157	199	150	191	159	269	223	283	79	60	78	66	44	88	58	77
Prudu.01G066700	Pd01;Pd01;Pd01	5462583;5463688;5463878	5463103;5463859;5463885	-;-;-	701	1608	1508	1325	1429	1259	3056	1980	2059	925	793	912	1053	813	1450	821	1314
Prudu.01G066800	Pd01;Pd01;Pd01;Pd01;Pd01;Pd01;Pd01;Pd01;Pd01;Pd01;Pd01;Pd01;Pd01;Pd01;Pd01;Pd01;Pd01;Pd01;Pd01;Pd01;Pd01;Pd01;Pd01	5474605;5475175;5475655;5475891;5476127;5476345;5476509;5477017;5477627;5479356;5479519;5479691;5479870;5480528;5481480;5482582;5484892;5485312;5486861;5487942;5488477;5489153;5489508	5474611;5475233;5475723;5475953;5476224;5476414;5476538;5477088;5477686;5479424;5479557;5479750;5479942;5480634;5481560;5482713;5484951;5485456;5487056;5488039;5488612;5489206;5489628	-;-;-;-;-;-;-;-;-;-;-;-;-;-;-;-;-;-;-;-;-;-;-	1899	103	167	133	123	148	110	141	128	16	21	22	15	13	13	3	34
Prudu.01G066900	Pd01;Pd01;Pd01;Pd01;Pd01;Pd01;Pd01;Pd01	5490822;5491187;5493110;5493355;5494340;5494519;5494894;5495291	5491056;5491295;5493254;5493513;5494401;5494645;5494929;5495294	-;-;-;-;-;-;-;-	877	63	125	118	94	112	150	103	137	134	134	127	61	97	111	71	93
Prudu.01G067000	Pd01;Pd01;Pd01	5510619;5510847;5511030	5510705;5510954;5511038	-;-;-	204	0	0	0	0	0	0	0	0	0	0	0	0	0	0	0	0
Prudu.01G067100	Pd01	5513861	5514280	+	420	0	0	0	0	0	0	0	0	0	0	0	0	0	0	0	0
Prudu.01G067200	Pd01	5514406	5515224	+	819	0	0	0	0	0	0	0	0	0	0	0	0	0	0	0	0
Prudu.01G067300	Pd01;Pd01;Pd01	5518126;5518280;5518836	5518129;5518568;5518878	+;+;+	336	0	0	0	0	0	0	0	0	0	0	0	0	0	0	0	0
Prudu.01G067400	Pd01	5542025	5543389	+	1365	0	0	0	0	0	0	0	0	0	0	0	0	0	0	0	0
Prudu.01G067500	Pd01;Pd01;Pd01;Pd01	5552846;5552944;5553257;5553507	5552920;5553183;5553415;5553512	-;-;-;-	480	0	0	0	0	0	0	0	0	0	0	0	0	0	0	0	0
Prudu.01G067600	Pd01;Pd01;Pd01;Pd01;Pd01;Pd01;Pd01;Pd01;Pd01;Pd01;Pd01	5560976;5561566;5561793;5562119;5562957;5564573;5564898;5565481;5565685;5566070;5567162	5560979;5561660;5562016;5562227;5563302;5564642;5564965;5565596;5565791;5566209;5567985	+;+;+;+;+;+;+;+;+;+;+	2103	140	231	145	189	183	245	176	177	126	130	148	100	123	176	114	170
Prudu.01G067900	Pd01;Pd01;Pd01;Pd01;Pd01;Pd01;Pd01;Pd01;Pd01;Pd01;Pd01;Pd01;Pd01;Pd01	5568786;5578555;5579394;5579643;5588366;5588667;5588972;5591047;5591356;5591901;5597412;5598183;5598328;5598784	5569090;5578967;5579625;5579779;5588640;5588736;5589355;5591351;5591365;5592077;5597801;5598277;5598577;5599067	+;+;+;+;+;+;+;+;+;+;+;+;+;+	3327	410	586	249	384	637	797	987	663	373	389	488	346	264	425	437	326
Prudu.01G067800	Pd01;Pd01;Pd01;Pd01	5592169;5594118;5594346;5595137	5592897;5594247;5594932;5595143	-;-;-;-	1453	78	141	98	133	157	113	178	90	25	24	22	18	11	18	21	21
Prudu.01G068000	Pd01;Pd01;Pd01;Pd01;Pd01;Pd01;Pd01	5609760;5610158;5610337;5611043;5611726;5611879;5612216	5610135;5610301;5610962;5611683;5611849;5612185;5612524	-;-;-;-;-;-;-	2527	0	0	0	0	1	0	2	0	0	0	0	0	0	0	0	0
Prudu.01G068100	Pd01;Pd01;Pd01;Pd01;Pd01;Pd01;Pd01;Pd01	5614276;5614311;5614754;5615181;5615597;5616379;5616565;5616895	5614280;5614689;5615070;5615509;5616226;5616553;5616871;5617122	+;+;+;+;+;+;+;+	2370	0	0	0	0	0	0	0	0	0	0	0	0	0	0	0	0
Prudu.01G068200	Pd01;Pd01;Pd01	5622494;5624648;5625264	5623207;5625111;5625296	-;-;-	1211	5	12	16	18	11	26	28	36	1	0	2	6	3	4	7	8
Prudu.01G068300	Pd01;Pd01;Pd01;Pd01;Pd01;Pd01;Pd01;Pd01;Pd01;Pd01;Pd01;Pd01;Pd01	5631735;5631910;5631959;5632072;5632164;5632550;5633045;5635052;5635992;5636044;5636517;5636952;5637295	5631860;5631941;5632030;5632114;5632322;5632765;5633191;5635185;5636029;5636237;5636762;5637076;5637427	-;-;-;-;-;-;-;-;-;-;-;-;-	1665	292	364	218	178	284	204	191	281	245	315	161	186	242	371	142	308
Prudu.01G068400	Pd01;Pd01;Pd01	5642080;5642260;5642788	5642090;5642558;5642792	-;-;-	315	0	0	0	0	0	0	0	0	0	0	0	0	0	0	0	0
Prudu.01G068500	Pd01;Pd01;Pd01;Pd01	5642842;5643157;5643507;5643894	5642948;5643495;5643721;5643901	-;-;-;-	669	0	0	0	0	0	0	0	0	0	0	0	0	0	0	0	0
Prudu.01G068600	Pd01;Pd01;Pd01	5644084;5644512;5644876	5644416;5644636;5644879	-;-;-	462	0	0	0	0	0	0	0	0	0	0	0	0	0	0	0	0
Prudu.01G068700	Pd01;Pd01;Pd01;Pd01	5649303;5649535;5649711;5650239	5649345;5649541;5650009;5650243	-;-;-;-	354	0	0	0	0	0	0	0	0	0	0	0	0	0	0	0	0
Prudu.01G068800	Pd01;Pd01;Pd01;Pd01;Pd01;Pd01;Pd01;Pd01	5650293;5651347;5651489;5651780;5652116;5652218;5652395;5652655	5651150;5651444;5651713;5652091;5652208;5652368;5652628;5652735	-;-;-;-;-;-;-;-	2052	0	0	0	0	0	0	0	0	0	0	0	0	0	0	0	0
Prudu.01G068900	Pd01;Pd01;Pd01;Pd01;Pd01	5658864;5659150;5659744;5660225;5660817	5659078;5659408;5659992;5660349;5661100	-;-;-;-;-	1132	26	24	32	15	16	7	18	18	32	13	4	8	13	30	3	19
Prudu.01G069000	Pd01;Pd01;Pd01;Pd01;Pd01;Pd01;Pd01;Pd01;Pd01;Pd01;Pd01;Pd01	5665116;5665590;5665763;5666032;5666843;5666963;5667866;5668780;5668877;5669126;5669510;5670522	5665523;5665751;5666014;5666543;5666897;5667846;5668630;5668858;5669040;5669310;5669541;5670542	+;+;+;+;+;+;+;+;+;+;+;+	3519	0	0	0	0	0	0	0	0	0	0	0	0	0	0	0	0
Prudu.01G069100	Pd01;Pd01;Pd01;Pd01;Pd01;Pd01;Pd01;Pd01	5673546;5673595;5674292;5674360;5674696;5674857;5675021;5675216	5673549;5673668;5674342;5674430;5674743;5674920;5675137;5675499	+;+;+;+;+;+;+;+	713	1	1	0	2	0	4	0	0	0	2	0	0	0	0	0	1
Prudu.01G069200	Pd01;Pd01;Pd01;Pd01;Pd01;Pd01;Pd01;Pd01;Pd01;Pd01;Pd01;Pd01;Pd01;Pd01;Pd01;Pd01;Pd01;Pd01;Pd01;Pd01;Pd01;Pd01;Pd01;Pd01;Pd01	5677792;5679881;5680282;5680438;5680873;5681139;5681264;5681628;5681883;5682178;5682853;5683821;5683989;5684197;5684512;5684994;5685103;5685930;5686434;5686645;5687073;5687492;5687783;5688061;5688753	5678167;5679980;5680350;5680665;5681050;5681240;5681271;5681780;5682030;5682278;5683008;5683889;5684057;5684334;5684640;5685089;5685141;5686070;5686559;5686710;5687400;5687691;5687889;5688136;5688764	+;+;+;+;+;+;+;+;+;+;+;+;+;+;+;+;+;+;+;+;+;+;+;+;+	3215	676	494	508	529	626	405	605	529	482	464	528	319	443	455	358	502
Prudu.01G069300	Pd01;Pd01;Pd01;Pd01;Pd01;Pd01;Pd01;Pd01;Pd01;Pd01	5693322;5693374;5694775;5695552;5695687;5695923;5696566;5696769;5697552;5699231	5693325;5693525;5694849;5695608;5695847;5696063;5696668;5696868;5697748;5699260	+;+;+;+;+;+;+;+;+;+	1020	581	579	543	564	566	706	644	541	472	419	472	590	511	707	523	585
Prudu.01G069400	Pd01;Pd01;Pd01;Pd01;Pd01	5716415;5716937;5717356;5717420;5717707	5716816;5717134;5717402;5717520;5718514	+;+;+;+;+	1556	0	0	0	0	4	0	0	1	1	0	0	0	0	1	0	0
Prudu.01G069500	Pd01;Pd01;Pd01;Pd01;Pd01;Pd01;Pd01	5722751;5723328;5724969;5726009;5726693;5728575;5729522	5722813;5723359;5725407;5726284;5726770;5728667;5729527	-;-;-;-;-;-;-	987	65	52	56	40	56	28	39	58	47	29	31	33	56	62	42	73
Prudu.01G069600	Pd01;Pd01;Pd01;Pd01	5736461;5736737;5736897;5737461	5736721;5736851;5737429;5737469	-;-;-;-	918	0	0	0	0	0	0	0	0	0	0	0	0	0	0	0	0
Prudu.01G069700	Pd01;Pd01;Pd01;Pd01	5741624;5742231;5742809;5743324	5741647;5742631;5743049;5743832	-;-;-;-	1175	0	0	0	0	0	0	0	0	0	0	0	0	0	0	0	0
Prudu.01G069800	Pd01;Pd01;Pd01;Pd01;Pd01	5750967;5750986;5751197;5752729;5754313	5750973;5751097;5751314;5753449;5754805	+;+;+;+;+	1451	680	827	892	755	684	690	655	778	1151	968	1176	938	832	1330	734	1172
Prudu.01G069900	Pd01;Pd01;Pd01;Pd01;Pd01	5755226;5755389;5756389;5756696;5757059	5755359;5755477;5756592;5756849;5757062	-;-;-;-;-	585	1122	1064	1097	1146	857	1223	1292	1179	862	683	904	944	1023	1543	1120	1245
Prudu.01G070000	Pd01;Pd01;Pd01;Pd01	5771770;5772553;5773045;5773459	5771774;5773003;5773155;5773614	+;+;+;+	723	112	27	67	58	33	16	23	18	107	49	34	72	48	48	19	18
Prudu.01G070100	Pd01;Pd01;Pd01;Pd01;Pd01;Pd01;Pd01;Pd01;Pd01;Pd01;Pd01;Pd01;Pd01;Pd01;Pd01;Pd01	5782460;5783363;5783627;5783962;5784233;5784493;5784665;5784814;5785152;5785411;5785658;5785867;5786104;5787238;5787591;5789482	5783102;5783544;5783830;5784135;5784393;5784574;5784697;5785052;5785316;5785555;5785762;5785989;5786865;5787474;5787710;5789818	-;-;-;-;-;-;-;-;-;-;-;-;-;-;-;-	3712	668	501	508	630	834	553	951	724	246	237	255	269	215	276	219	209
Prudu.01G070200	Pd01;Pd01;Pd01;Pd01	5812137;5813450;5814534;5814760	5812560;5813513;5814594;5814792	+;+;+;+	582	0	0	0	0	0	0	0	0	0	0	0	0	0	0	0	0
Prudu.01G070300	Pd01;Pd01;Pd01;Pd01;Pd01;Pd01	5815780;5816022;5816206;5818321;5818447;5818532	5815995;5816197;5818313;5818423;5818519;5818537	-;-;-;-;-;-	2682	91	92	68	76	105	85	101	86	52	55	56	50	51	75	47	68
Prudu.01G070400	Pd01;Pd01;Pd01;Pd01;Pd01;Pd01;Pd01;Pd01;Pd01;Pd01;Pd01;Pd01;Pd01;Pd01;Pd01;Pd01;Pd01;Pd01	5819129;5819579;5819737;5819962;5820131;5820763;5821012;5821200;5821608;5821642;5822296;5822436;5823572;5824315;5824526;5824801;5825476;5825720	5819436;5819630;5819880;5820030;5820274;5820922;5821108;5821507;5821633;5821731;5822358;5822554;5823657;5824478;5824675;5824869;5825551;5825906	-;-;-;-;-;-;-;-;-;-;-;-;-;-;-;-;-;-	2312	1211	1579	1415	1437	1606	1558	1648	1517	736	819	849	655	634	828	675	978
Prudu.01G070500	Pd01;Pd01;Pd01;Pd01;Pd01;Pd01;Pd01	5830261;5831438;5831855;5832018;5832313;5832703;5833329	5830350;5831500;5831929;5832101;5832587;5832747;5833332	-;-;-;-;-;-;-	636	140	132	136	142	115	97	108	124	54	54	54	48	60	82	59	69
Prudu.01G070600	Pd01;Pd01;Pd01;Pd01;Pd01;Pd01;Pd01	5839475;5839549;5839826;5840314;5848029;5848153;5848404	5839483;5839651;5839986;5840407;5848117;5848200;5848616	+;+;+;+;+;+;+	717	0	0	0	0	0	0	0	0	0	0	0	0	0	0	0	0
Prudu.01G070700	Pd01	5859890	5860207	+	318	152	114	83	97	152	59	112	79	110	143	146	106	113	119	106	106
Prudu.01G070800	Pd01;Pd01;Pd01;Pd01;Pd01	5868655;5869036;5869175;5870101;5870294	5868660;5869113;5870059;5870282;5870585	+;+;+;+;+	1443	935	1018	914	911	1023	901	1064	790	863	937	992	904	953	1168	915	975
Prudu.01G070900	Pd01;Pd01;Pd01	5870951;5871135;5871721	5870958;5871246;5871897	+;+;+	297	154	223	202	201	201	136	206	156	145	202	213	201	194	117	175	223
Prudu.01G071000	Pd01;Pd01;Pd01;Pd01	5873348;5874391;5876077;5877160	5873871;5874488;5876121;5877180	+;+;+;+	688	388	336	386	355	383	411	448	386	233	178	206	254	226	230	217	213
Prudu.01G071100	Pd01;Pd01;Pd01;Pd01;Pd01;Pd01	5884811;5885553;5885762;5886449;5887046;5887551	5884815;5885580;5886309;5886822;5887131;5887760	+;+;+;+;+;+	1251	0	0	0	0	0	0	0	0	0	0	0	0	0	0	0	0
Prudu.01G071200	Pd01;Pd01;Pd01;Pd01;Pd01;Pd01;Pd01;Pd01;Pd01;Pd01;Pd01;Pd01;Pd01;Pd01;Pd01;Pd01;Pd01;Pd01;Pd01;Pd01;Pd01;Pd01;Pd01;Pd01;Pd01;Pd01;Pd01;Pd01;Pd01;Pd01;Pd01;Pd01;Pd01;Pd01;Pd01;Pd01;Pd01;Pd01;Pd01;Pd01;Pd01;Pd01;Pd01;Pd01;Pd01;Pd01;Pd01;Pd01;Pd01;Pd01;Pd01;Pd01;Pd01;Pd01;Pd01	5894579;5895438;5895641;5895856;5896037;5896286;5896434;5896698;5897014;5897260;5897550;5897783;5898106;5898371;5898743;5898910;5899115;5899324;5899628;5899831;5900017;5900211;5900364;5900556;5900751;5900915;5901119;5901349;5901554;5901766;5901929;5902215;5902316;5902529;5902801;5903027;5903233;5904369;5904794;5905077;5905213;5905434;5905963;5906297;5907033;5907317;5907605;5907889;5908067;5908222…	5895312;5895516;5895714;5895901;5896132;5896342;5896527;5896795;5897172;5897418;5897627;5897884;5898232;5898433;5898822;5898986;5899226;5899506;5899729;5899932;5900112;5900285;5900462;5900664;5900818;5900989;5901268;5901459;5901678;5901841;5902078;5902237;5902400;5902636;5902901;5903114;5903345;5904474;5904865;5905117;5905330;5905538;5906091;5906392;5907152;5907430;5907690;5907971;5908131;5908399…	-;-;-;-;-;-;-;-;-;-;-;-;-;-;-;-;-;-;-;-;-;-;-;-;-;-;-;-;-;-;-;-;-;-;-;-;-;-;-;-;-;-;-;-;-;-;-;-;-;-;-;-;-;-;-	6054	755	752	599	610	893	575	703	979	585	637	723	380	549	654	300	622
Prudu.01G071300	Pd01;Pd01;Pd01;Pd01;Pd01;Pd01;Pd01;Pd01;Pd01;Pd01;Pd01;Pd01;Pd01;Pd01;Pd01;Pd01	5922992;5923356;5923703;5923868;5924065;5924789;5925174;5925370;5925616;5925867;5926247;5926438;5926967;5927212;5927366;5927623	5923156;5923410;5923771;5924019;5924217;5924874;5925292;5925432;5925741;5926155;5926343;5926597;5927110;5927280;5927509;5927673	+;+;+;+;+;+;+;+;+;+;+;+;+;+;+;+	1942	12	20	15	20	23	12	14	20	10	5	15	7	3	12	8	24
Prudu.01G071400	Pd01;Pd01;Pd01	5931932;5932187;5932959	5932045;5932282;5933123	-;-;-	375	0	0	0	0	0	0	0	0	0	0	0	0	0	0	1	0
Prudu.01G071500	Pd01;Pd01	5938699;5939626	5939012;5939629	-;-	318	0	0	0	0	0	0	0	0	0	0	0	0	0	0	0	0
Prudu.01G071800	Pd01;Pd01;Pd01;Pd01	5947784;5948086;5948375;5953544	5947967;5948268;5948456;5953620	+;+;+;+	526	2	4	5	10	9	14	11	4	4	1	7	5	4	9	4	7
Prudu.01G071900	Pd01;Pd01;Pd01;Pd01;Pd01;Pd01;Pd01;Pd01;Pd01;Pd01;Pd01;Pd01	5949006;5949727;5951223;5951539;5951605;5952029;5952130;5952200;5952556;5953106;5953869;5954384	5949701;5951103;5951336;5951579;5951999;5952060;5952177;5952457;5953082;5953558;5954122;5954391	-;-;-;-;-;-;-;-;-;-;-;-	4203	25	9	18	11	12	5	15	9	12	8	5	19	5	4	0	10
Prudu.01G072000	Pd01;Pd01;Pd01;Pd01;Pd01;Pd01;Pd01;Pd01;Pd01;Pd01;Pd01;Pd01	5969973;5970480;5970976;5971160;5971429;5971834;5972693;5972887;5973010;5973179;5973318;5974696	5970387;5970665;5971080;5971322;5971691;5972640;5972827;5972965;5973098;5973233;5973417;5974702	-;-;-;-;-;-;-;-;-;-;-;-	2404	0	2	0	2	3	0	0	1	1	0	1	0	0	0	0	0
Prudu.01G072100	Pd01;Pd01;Pd01	5975130;5975257;5975375	5975239;5975359;5975651	+;+;+	490	0	0	0	0	0	0	0	0	0	0	0	0	0	0	0	0
Prudu.01G072200	Pd01	5977607	5979823	+	2217	467	1233	454	444	597	503	593	274	520	441	671	582	633	666	931	928
Prudu.01G072300	Pd01;Pd01;Pd01;Pd01	5987565;5987977;5988325;5988620	5987568;5988042;5988359;5989111	+;+;+;+	597	0	0	0	0	0	0	0	0	0	0	0	2	0	0	0	0
Prudu.01G072400	Pd01;Pd01;Pd01;Pd01;Pd01;Pd01;Pd01;Pd01;Pd01;Pd01	5995916;5996223;5997890;5998039;5998217;5998545;5999696;6001511;6001826;6002298	5995924;5996271;5998014;5998166;5998289;5998653;5999736;6001579;6001974;6002712	+;+;+;+;+;+;+;+;+;+	1167	116	158	103	76	97	126	107	136	80	86	99	58	47	112	52	73
Prudu.01G072500	Pd01;Pd01;Pd01;Pd01;Pd01;Pd01;Pd01;Pd01;Pd01;Pd01;Pd01;Pd01;Pd01;Pd01;Pd01;Pd01	6003586;6003889;6004173;6004587;6004781;6005378;6006212;6006962;6007117;6007492;6007651;6008418;6008991;6009369;6010198;6011204	6003798;6004062;6004358;6004740;6004996;6005442;6006352;6007006;6007283;6007570;6007736;6008547;6009123;6009535;6010396;6011892	+;+;+;+;+;+;+;+;+;+;+;+;+;+;+;+	2844	196	248	153	184	217	187	249	229	24	23	53	17	40	29	24	54
Prudu.01G072600	Pd01;Pd01;Pd01;Pd01;Pd01;Pd01;Pd01;Pd01	6015888;6018097;6018343;6018413;6018577;6018788;6019078;6019414	6016373;6018245;6018399;6018479;6018656;6018945;6019332;6019417	-;-;-;-;-;-;-;-	1256	92	83	83	108	97	109	78	82	48	40	30	40	30	44	22	44
Prudu.01G072700	Pd01;Pd01;Pd01;Pd01;Pd01	6028869;6030298;6030705;6032694;6032733	6028872;6030687;6031025;6032716;6033351	+;+;+;+;+	1357	145	135	167	162	145	316	275	220	166	125	166	163	152	212	171	218
Prudu.01G072800	Pd01;Pd01;Pd01;Pd01;Pd01;Pd01;Pd01;Pd01;Pd01	6036850;6039432;6039769;6040412;6041866;6045306;6047210;6047391;6047429	6038449;6039715;6039809;6041542;6042185;6045984;6047234;6047412;6047436	-;-;-;-;-;-;-;-;-	4110	720	585	622	606	659	523	687	560	496	584	536	435	515	541	410	629
Prudu.01G072900	Pd01;Pd01;Pd01;Pd01;Pd01;Pd01;Pd01;Pd01	6061185;6062388;6062538;6062709;6062889;6063678;6063930;6064454	6062297;6062464;6062591;6062782;6062977;6063760;6064338;6064817	-;-;-;-;-;-;-;-	2263	19	4	9	16	16	12	11	15	9	6	5	4	2	6	1	5
Prudu.01G073000	Pd01;Pd01;Pd01;Pd01;Pd01;Pd01;Pd01;Pd01;Pd01;Pd01	6068296;6068781;6070196;6070355;6070525;6071879;6072379;6072549;6072984;6073606	6068648;6068849;6070275;6070414;6070603;6071956;6072476;6072659;6073097;6073611	-;-;-;-;-;-;-;-;-;-	1048	0	0	1	0	0	0	0	0	0	0	0	1	0	1	0	0
Prudu.01G073100	Pd01;Pd01;Pd01;Pd01;Pd01;Pd01;Pd01;Pd01;Pd01;Pd01;Pd01;Pd01;Pd01;Pd01	6084100;6084816;6084971;6086203;6086364;6088090;6088243;6088404;6088776;6088949;6089337;6089514;6089757;6090175	6084379;6084873;6086109;6086280;6086474;6088167;6088308;6088478;6088865;6089045;6089434;6089625;6089785;6090183	-;-;-;-;-;-;-;-;-;-;-;-;-;-	2320	280	258	280	273	274	385	275	375	265	215	223	179	173	264	119	218
Prudu.01G073200	Pd01;Pd01;Pd01;Pd01;Pd01;Pd01;Pd01;Pd01;Pd01;Pd01;Pd01;Pd01;Pd01;Pd01;Pd01;Pd01;Pd01;Pd01;Pd01;Pd01	6104009;6104373;6104671;6105295;6105473;6105660;6105856;6106081;6106259;6106437;6106731;6106957;6107281;6107469;6107811;6108142;6108388;6108589;6108807;6109177	6104034;6104410;6105161;6105354;6105549;6105717;6105939;6106117;6106328;6106634;6106823;6107182;6107364;6107620;6107907;6108291;6108465;6108711;6108920;6109835	+;+;+;+;+;+;+;+;+;+;+;+;+;+;+;+;+;+;+;+	2915	1216	1386	1238	1206	1518	1407	1613	1674	3065	2992	3483	2651	2462	3076	2106	2812
Prudu.01G073300	Pd01;Pd01;Pd01;Pd01	6110687;6111047;6111780;6112321	6110718;6111095;6112173;6112325	-;-;-;-	480	0	0	0	0	0	0	0	0	0	0	0	1	0	0	0	0
Prudu.01G073400	Pd01;Pd01;Pd01;Pd01;Pd01;Pd01;Pd01;Pd01	6113666;6113980;6114230;6114916;6116111;6116318;6116489;6117177	6113680;6114084;6114266;6114978;6116175;6116355;6116576;6117289	-;-;-;-;-;-;-;-	524	332	384	438	427	370	673	558	546	229	200	214	237	246	296	205	279
Prudu.01G073500	Pd01	6126971	6127384	+	414	4	3	0	0	3	1	1	5	8	8	2	3	0	7	1	6
Prudu.01G073600	Pd01;Pd01;Pd01;Pd01;Pd01;Pd01	6138735;6141774;6142241;6142583;6142855;6143565	6139483;6141853;6142388;6142643;6143079;6143862	-;-;-;-;-;-	1561	227	242	282	234	235	320	309	220	168	135	189	181	149	219	152	206
Prudu.01G073700	Pd01;Pd01;Pd01;Pd01;Pd01;Pd01	6156294;6157701;6158035;6159081;6160253;6160310	6156373;6157833;6158709;6159195;6160260;6160315	-;-;-;-;-;-	1017	12	24	21	15	16	23	24	36	39	25	40	35	26	48	31	35
Prudu.01G073800	Pd01;Pd01;Pd01;Pd01;Pd01;Pd01;Pd01;Pd01;Pd01;Pd01;Pd01;Pd01	6162680;6163283;6163669;6164013;6164527;6166217;6167563;6168347;6168639;6169177;6169817;6170792	6163167;6163383;6163847;6164202;6164724;6166293;6167695;6168462;6168930;6169305;6169909;6170797	-;-;-;-;-;-;-;-;-;-;-;-	2002	145	150	153	117	118	113	178	114	169	161	182	107	153	164	117	195
Prudu.01G073900	Pd01	6187123	6188427	-	1305	5	16	20	18	18	7	10	9	31	34	24	22	20	21	12	25
Prudu.01G074000	Pd01;Pd01;Pd01;Pd01;Pd01;Pd01;Pd01;Pd01	6204624;6206153;6207202;6207451;6208389;6208796;6209573;6209779	6205327;6206361;6207288;6207561;6208456;6208856;6209623;6209784	-;-;-;-;-;-;-;-	1297	658	676	660	703	685	821	983	808	580	681	732	624	615	811	533	620
Prudu.01G074100	Pd01;Pd01;Pd01;Pd01;Pd01;Pd01;Pd01;Pd01;Pd01	6215422;6216192;6216670;6216864;6217030;6219259;6219740;6220643;6221249	6215897;6216374;6216784;6216937;6217114;6219368;6219797;6220673;6221312	-;-;-;-;-;-;-;-;-	1196	998	1115	1112	1166	1138	1680	1537	1425	596	604	636	534	494	733	403	700
Prudu.01G074200	Pd01;Pd01;Pd01;Pd01;Pd01	6232074;6233273;6234607;6235248;6236505	6232689;6233389;6234729;6235523;6236510	-;-;-;-;-	1138	210	144	198	176	195	129	181	176	172	105	133	145	159	178	103	125
Prudu.01G074300	Pd01;Pd01	6238434;6239166	6238437;6240454	+;+	1293	0	0	1	0	0	0	0	0	0	0	0	0	0	0	0	0
Prudu.01G074400	Pd01;Pd01;Pd01;Pd01;Pd01;Pd01;Pd01;Pd01;Pd01	6261487;6262214;6262420;6266420;6267102;6267334;6267661;6268131;6269340	6262128;6262319;6262558;6266468;6267229;6267619;6268071;6268623;6269412	-;-;-;-;-;-;-;-;-	2327	0	0	0	0	0	0	0	0	0	0	0	0	0	0	0	0
Prudu.01G074500	Pd01;Pd01;Pd01;Pd01	6271897;6273264;6273518;6273771	6272287;6273402;6273702;6273848	-;-;-;-	793	78	82	65	58	41	61	59	51	118	109	181	133	101	244	128	137
Prudu.01G074600	Pd01;Pd01;Pd01;Pd01;Pd01;Pd01	6274348;6274672;6274923;6275167;6275391;6275731	6274530;6274773;6274996;6275362;6275479;6275734	-;-;-;-;-;-	648	0	0	0	0	0	0	0	0	0	0	0	0	0	0	0	0
Prudu.01G074900	Pd01;Pd01;Pd01;Pd01;Pd01;Pd01;Pd01;Pd01	6291034;6292231;6292565;6292797;6293453;6294071;6294256;6294607	6291189;6292384;6292644;6292882;6293539;6294207;6294320;6294612	-;-;-;-;-;-;-;-	771	2	1	0	1	2	6	0	2	3	0	0	3	1	1	0	0
Prudu.01G075000	Pd01;Pd01;Pd01;Pd01;Pd01	6294463;6295246;6295611;6295915;6296342	6294665;6295283;6295702;6296074;6296701	+;+;+;+;+	853	0	0	0	0	0	0	0	0	0	0	0	0	0	0	0	0
Prudu.01G075100	Pd01;Pd01;Pd01;Pd01;Pd01;Pd01;Pd01	6306483;6307236;6308409;6308532;6309146;6309425;6309529	6307208;6307431;6308494;6308847;6309339;6309484;6309534	-;-;-;-;-;-;-	1584	0	0	0	0	0	0	0	0	0	0	0	0	0	0	0	0
Prudu.01G075200	Pd01;Pd01;Pd01	6312353;6313394;6313542	6313016;6313467;6313548	-;-;-	745	0	0	0	0	0	0	0	0	0	0	0	0	0	0	0	0
Prudu.01G075300	Pd01;Pd01;Pd01	6316631;6317511;6317804	6317244;6317704;6318134	-;-;-	1139	558	511	395	356	196	303	211	126	123	68	82	158	102	116	121	121
Prudu.01G075400	Pd01;Pd01;Pd01;Pd01	6319811;6320101;6320496;6320873	6320007;6320356;6320773;6321110	-;-;-;-	969	0	0	0	0	0	0	0	0	0	0	0	0	0	0	0	0
Prudu.01G075500	Pd01;Pd01;Pd01;Pd01;Pd01;Pd01;Pd01;Pd01;Pd01;Pd01	6325073;6325518;6325692;6325915;6326216;6326543;6326851;6326979;6327250;6327352	6325432;6325598;6325790;6326133;6326454;6326769;6326914;6327198;6327323;6327358	-;-;-;-;-;-;-;-;-;-	1590	0	0	0	0	0	0	0	0	0	0	0	0	0	0	0	0
Prudu.01G075600	Pd01;Pd01;Pd01;Pd01;Pd01	6329939;6330374;6332816;6333171;6333417	6330295;6332606;6332867;6333211;6333423	-;-;-;-;-	2690	0	0	0	0	0	0	0	0	0	0	0	0	0	0	0	0
Prudu.01G075700	Pd01;Pd01;Pd01;Pd01;Pd01;Pd01;Pd01;Pd01;Pd01	6337345;6337371;6337699;6337741;6338240;6338472;6340259;6340636;6341050	6337349;6337592;6337712;6337891;6338443;6338557;6340548;6340829;6341666	+;+;+;+;+;+;+;+;+	1783	71	80	63	70	29	31	38	53	77	53	109	115	38	41	41	62
Prudu.01G075800	Pd01;Pd01;Pd01;Pd01;Pd01;Pd01;Pd01;Pd01;Pd01;Pd01;Pd01	6343770;6344149;6344486;6344863;6345027;6345185;6345358;6345601;6345844;6346958;6347090	6343793;6344199;6344601;6344997;6345085;6345241;6345444;6345833;6346140;6347056;6347338	-;-;-;-;-;-;-;-;-;-;-	1407	13	8	14	13	20	30	16	22	5	3	8	4	8	12	8	19
Prudu.01G075900	Pd01;Pd01;Pd01;Pd01;Pd01;Pd01;Pd01;Pd01;Pd01;Pd01;Pd01	6350386;6350785;6351572;6351702;6355383;6355661;6357055;6358265;6358700;6361100;6361246	6350759;6351297;6351684;6352020;6355555;6356246;6357572;6358348;6358777;6361238;6361498	-;-;-;-;-;-;-;-;-;-;-	3150	62	72	67	75	55	48	87	67	108	155	109	115	105	145	87	104
Prudu.01G076000	Pd01;Pd01;Pd01;Pd01	6385176;6385378;6386553;6386772	6385237;6385438;6386594;6386858	-;-;-;-	252	0	1	0	0	0	0	0	0	0	0	0	0	0	0	0	0
Prudu.01G076100	Pd01;Pd01;Pd01;Pd01	6388208;6388731;6388913;6390122	6388337;6388901;6389585;6390685	-;-;-;-	1538	1	0	0	0	0	0	0	0	0	0	0	1	0	0	0	0
Prudu.01G076200	Pd01;Pd01;Pd01;Pd01;Pd01;Pd01;Pd01	6396866;6397596;6397803;6398295;6398468;6399318;6399933	6397510;6397701;6398066;6398440;6398958;6399759;6399941	-;-;-;-;-;-;-	2103	0	0	0	0	0	0	0	0	0	0	0	0	0	0	0	0
Prudu.01G076300	Pd01;Pd01;Pd01;Pd01	6401576;6401768;6406735;6407231	6401745;6402352;6407226;6407417	-;-;-;-	1434	174	113	162	122	101	109	109	105	284	265	236	230	212	238	122	228
Prudu.01G076400	Pd01	6409337	6409846	+	510	0	0	0	1	0	0	1	0	0	0	0	0	0	0	0	0
Prudu.01G076500	Pd01	6418720	6419037	-	318	26	12	21	16	9	17	14	14	380	178	171	222	171	296	68	81
Prudu.01G076600	Pd01;Pd01;Pd01;Pd01	6436714;6436758;6436943;6437122	6436718;6436883;6437006;6437166	+;+;+;+	240	31	41	34	15	44	37	39	33	17	24	26	9	22	22	20	22
Prudu.01G076700	Pd01;Pd01;Pd01;Pd01;Pd01;Pd01;Pd01;Pd01;Pd01;Pd01;Pd01	6437674;6438976;6440080;6440488;6441589;6441853;6442015;6442174;6442347;6442738;6444364	6437677;6439035;6440150;6440766;6441752;6441908;6442067;6442294;6442378;6442908;6444759	+;+;+;+;+;+;+;+;+;+;+	1407	211	285	285	244	250	267	334	217	133	122	150	115	132	186	117	180
Prudu.01G076800	Pd01;Pd01;Pd01;Pd01;Pd01;Pd01;Pd01;Pd01;Pd01;Pd01;Pd01;Pd01;Pd01;Pd01;Pd01	6445131;6445327;6445701;6445847;6446279;6446531;6446706;6446979;6447142;6447311;6447535;6447696;6447884;6448160;6448300	6445143;6445427;6445766;6445966;6446404;6446620;6446831;6447032;6447213;6447418;6447606;6447758;6448028;6448241;6448303	-;-;-;-;-;-;-;-;-;-;-;-;-;-;-	1242	148	218	203	192	137	170	148	179	161	141	196	155	182	214	178	274
Prudu.01G076900	Pd01;Pd01;Pd01;Pd01;Pd01;Pd01;Pd01;Pd01;Pd01;Pd01;Pd01;Pd01;Pd01;Pd01;Pd01;Pd01;Pd01;Pd01;Pd01;Pd01;Pd01;Pd01;Pd01;Pd01;Pd01	6471488;6471935;6472137;6472562;6472714;6472974;6473189;6473369;6473677;6473858;6474025;6474386;6474635;6474762;6475137;6475300;6475476;6475670;6475815;6476039;6476197;6476411;6477433;6477664;6478255	6471834;6472018;6472244;6472636;6472843;6473029;6473239;6473381;6473779;6473912;6474126;6474437;6474680;6474817;6475188;6475379;6475546;6475710;6475914;6476110;6476274;6476437;6477579;6477925;6478355	+;+;+;+;+;+;+;+;+;+;+;+;+;+;+;+;+;+;+;+;+;+;+;+;+	2309	3115	3350	3323	3245	2989	4511	3470	4052	2473	2822	3284	2549	3058	5177	3383	4661
Prudu.01G077000	Pd01;Pd01;Pd01;Pd01	6485209;6485663;6485899;6486157	6485307;6485767;6485985;6486434	+;+;+;+	569	42	29	23	25	19	39	23	44	15	27	27	10	16	28	10	32
Prudu.01G077100	Pd01;Pd01;Pd01;Pd01;Pd01;Pd01;Pd01;Pd01;Pd01;Pd01;Pd01	6486731;6487599;6487807;6488367;6488464;6489011;6489145;6489864;6490691;6491239;6491417	6486851;6487683;6487837;6488435;6488481;6489067;6489161;6489960;6490717;6491298;6491752	-;-;-;-;-;-;-;-;-;-;-	918	1	6	3	2	7	3	1	3	1	1	5	0	2	0	0	3
Prudu.01G077200	Pd01;Pd01;Pd01;Pd01;Pd01;Pd01	6499827;6500078;6500391;6500609;6500869;6501123	6500007;6500292;6500429;6500790;6500905;6501146	+;+;+;+;+;+	678	159	133	141	128	129	153	173	179	129	94	115	85	111	150	82	107
Prudu.01G077300	Pd01;Pd01;Pd01;Pd01;Pd01;Pd01;Pd01	6501671;6502434;6502649;6503678;6504449;6504807;6505733	6501675;6502489;6502667;6503789;6504496;6504937;6506219	+;+;+;+;+;+;+	858	410	392	403	373	331	497	448	527	279	310	333	256	266	401	202	317
Prudu.01G077400	Pd01;Pd01;Pd01	6508714;6509056;6509120	6508979;6509063;6509127	-;-;-	282	0	0	0	0	0	0	0	0	0	2	0	0	0	0	0	0
Prudu.01G077500	Pd01;Pd01;Pd01	6509146;6509921;6510179	6509774;6510034;6510185	-;-;-	750	0	0	0	0	0	5	5	2	0	0	0	0	5	0	1	0
Prudu.01G077600	Pd01;Pd01;Pd01;Pd01;Pd01	6516409;6516657;6517590;6518458;6518880	6516526;6517497;6518249;6518602;6518924	-;-;-;-;-	1809	1	0	0	0	0	0	0	0	0	0	0	0	0	0	0	0
Prudu.01G077700	Pd01;Pd01;Pd01;Pd01;Pd01	6541888;6542040;6542340;6543023;6543801	6541930;6542310;6542879;6543682;6543910	-;-;-;-;-	1624	0	0	0	0	0	0	0	0	0	0	0	0	0	0	0	0
Prudu.01G077800	Pd01;Pd01;Pd01;Pd01	6559500;6559572;6559671;6559974	6559503;6559618;6559932;6560071	+;+;+;+	411	0	0	0	0	0	0	0	0	0	0	0	0	0	0	0	0
Prudu.01G077900	Pd01;Pd01;Pd01;Pd01;Pd01	6566765;6566997;6567132;6567980;6568746	6566885;6567084;6567836;6568639;6568855	-;-;-;-;-	1684	1	1	2	0	8	6	3	3	0	0	1	0	0	0	0	0
Prudu.01G078000	Pd01;Pd01;Pd01;Pd01	6586371;6586611;6587576;6588369	6586485;6587451;6588235;6588476	-;-;-;-	1724	3258	1003	2265	2353	2529	2457	2484	2223	1780	1742	1479	1491	1503	1027	602	1215
Prudu.01G078100	Pd01;Pd01;Pd01;Pd01;Pd01	6607617;6607868;6608109;6608253;6608764	6607625;6607957;6608147;6608326;6609010	+;+;+;+;+	459	25	39	29	22	25	40	18	26	28	37	27	21	19	24	10	16
Prudu.01G078200	Pd01;Pd01;Pd01;Pd01;Pd01;Pd01;Pd01;Pd01;Pd01	6624210;6624594;6624769;6624993;6625294;6625618;6625924;6626052;6626445	6624508;6624675;6624867;6625211;6625526;6625860;6625977;6626243;6626451	-;-;-;-;-;-;-;-;-	1428	3	0	0	0	0	0	0	1	1	0	0	1	2	1	0	0
Prudu.01G078300	Pd01;Pd01;Pd01;Pd01;Pd01;Pd01	6628731;6629687;6630162;6630866;6632598;6632947	6629597;6630083;6630860;6632393;6632659;6632954	-;-;-;-;-;-	3561	0	0	0	0	0	0	0	0	0	0	0	0	0	0	0	0
Prudu.01G078400	Pd01;Pd01;Pd01;Pd01;Pd01	6636579;6636733;6636978;6637096;6637540	6636636;6636896;6637091;6637480;6637547	-;-;-;-;-	729	0	0	0	0	0	0	0	0	0	0	0	0	0	0	0	0
Prudu.01G078500	Pd01;Pd01;Pd01;Pd01;Pd01;Pd01;Pd01;Pd01;Pd01;Pd01;Pd01;Pd01;Pd01;Pd01;Pd01;Pd01	6650004;6650568;6651143;6651327;6651625;6652174;6652498;6652812;6653130;6653198;6653451;6653676;6654148;6654503;6654958;6655399	6650033;6650636;6651223;6651385;6651654;6652199;6652597;6652944;6653136;6653281;6653643;6654065;6654340;6654643;6655342;6655724	-;-;-;-;-;-;-;-;-;-;-;-;-;-;-;-	2247	0	0	0	0	0	0	0	0	0	0	0	0	0	0	0	0
Prudu.01G078600	Pd01;Pd01;Pd01;Pd01;Pd01;Pd01;Pd01	6664499;6664942;6667354;6667848;6668474;6669629;6669880	6664522;6664980;6667395;6668164;6669551;6669849;6669886	-;-;-;-;-;-;-	1728	0	0	0	0	0	0	0	0	0	0	0	0	0	0	0	0
Prudu.01G078700	Pd01;Pd01;Pd01;Pd01	6692397;6692595;6692945;6693469	6692430;6692655;6693206;6693474	-;-;-;-	363	0	0	0	0	0	0	0	0	0	0	0	0	0	0	0	0
Prudu.01G078800	Pd01;Pd01;Pd01;Pd01;Pd01;Pd01;Pd01;Pd01;Pd01;Pd01;Pd01	6708579;6708959;6709430;6709533;6709667;6710219;6710621;6711121;6711423;6711614;6711929	6708622;6709085;6709528;6709646;6709893;6710473;6711089;6711198;6711440;6711724;6712114	-;-;-;-;-;-;-;-;-;-;-	1728	14	22	20	15	23	16	25	16	18	7	18	19	7	7	10	17
Prudu.01G078900	Pd01;Pd01;Pd01;Pd01;Pd01	6713917;6714394;6715374;6715745;6716080	6714385;6714609;6715636;6715898;6716149	-;-;-;-;-	1172	0	0	0	0	0	0	0	0	0	0	0	0	0	0	0	0
Prudu.01G079000	Pd01	6723654	6724196	-	543	175	58	77	90	72	113	133	149	218	193	186	191	204	314	227	293
Prudu.01G079100	Pd01;Pd01;Pd01;Pd01;Pd01;Pd01;Pd01	6734896;6735389;6735527;6737401;6737590;6737729;6738192	6735305;6735434;6735597;6737463;6737616;6737875;6738302	-;-;-;-;-;-;-	875	809	951	1036	961	749	1859	1294	1331	667	544	654	903	728	1307	785	1088
Prudu.01G079200	Pd01;Pd01;Pd01;Pd01;Pd01;Pd01	6743351;6743516;6743916;6745273;6745681;6746221	6743354;6743794;6745177;6745585;6746090;6746712	+;+;+;+;+;+	2760	56	98	59	53	106	55	134	84	48	53	52	54	45	45	27	59
Prudu.01G079300	Pd01;Pd01;Pd01;Pd01;Pd01	6757260;6757467;6757810;6758026;6758522	6757292;6757522;6758006;6758239;6758525	-;-;-;-;-	504	0	0	0	0	0	0	0	0	0	0	0	0	0	0	0	0
Prudu.01G079400	Pd01;Pd01;Pd01;Pd01;Pd01;Pd01;Pd01;Pd01;Pd01;Pd01	6761480;6761534;6761696;6763307;6763927;6764471;6764879;6765529;6765803;6766829	6761483;6761621;6762045;6763822;6764079;6764578;6765309;6765751;6765890;6766838	+;+;+;+;+;+;+;+;+;+	1971	144	199	120	136	175	138	154	184	221	180	237	136	226	256	173	235
Prudu.01G079500	Pd01;Pd01;Pd01;Pd01	6782783;6783648;6783683;6783854	6783526;6783665;6783825;6784358	+;+;+;+	1410	0	0	0	0	0	0	0	0	0	0	0	0	0	0	0	0
Prudu.01G079600	Pd01;Pd01;Pd01;Pd01	6785183;6786315;6787757;6787922	6785428;6786378;6787879;6787934	+;+;+;+	446	1	0	0	0	0	1	0	0	0	0	0	1	0	1	0	0
Prudu.01G079700	Pd01;Pd01	6789085;6789114	6789090;6789407	+;+	300	0	3	0	0	0	1	0	0	0	0	0	0	0	0	0	0
Prudu.01G079800	Pd01;Pd01;Pd01;Pd01;Pd01;Pd01;Pd01;Pd01;Pd01;Pd01;Pd01;Pd01	6795160;6795197;6795845;6796430;6796552;6797589;6798009;6799336;6799490;6799807;6799881;6800353	6795168;6795371;6796128;6796462;6796616;6797887;6799243;6799431;6799646;6799840;6800253;6800895	+;+;+;+;+;+;+;+;+;+;+;+	3303	4	24	8	4	23	11	47	26	0	0	1	0	4	1	1	6
Prudu.01G079900	Pd01;Pd01;Pd01	6819635;6821050;6821280	6819815;6821113;6821481	-;-;-	447	0	0	0	0	0	0	0	0	0	0	0	0	0	0	0	0
Prudu.01G080000	Pd01;Pd01;Pd01;Pd01	6826176;6826410;6826554;6826874	6826184;6826494;6826744;6827080	+;+;+;+	492	0	0	0	0	0	0	1	0	1	0	0	0	0	0	0	1
Prudu.01G080100	Pd01;Pd01;Pd01;Pd01;Pd01;Pd01;Pd01;Pd01;Pd01;Pd01	6830302;6830380;6830668;6831005;6831743;6832390;6832490;6832796;6833336;6834185	6830310;6830561;6830879;6831735;6832261;6832485;6832763;6833205;6833806;6834244	+;+;+;+;+;+;+;+;+;+	2964	4	9	6	7	9	4	18	6	5	2	2	1	0	1	8	8
Prudu.01G080200	Pd01;Pd01;Pd01;Pd01;Pd01;Pd01;Pd01;Pd01;Pd01;Pd01;Pd01;Pd01;Pd01	6848980;6850569;6851089;6852212;6852726;6853079;6853358;6854496;6856377;6856664;6857745;6857854;6858376	6849500;6850685;6851176;6852289;6852796;6853161;6853433;6854586;6856393;6857056;6857798;6857924;6858379	-;-;-;-;-;-;-;-;-;-;-;-;-	1664	890	944	783	865	887	829	940	979	1068	962	1223	872	953	1262	873	1126
Prudu.01G080300	Pd01;Pd01	6871477;6872556	6872147;6872561	-;-	677	42	76	63	43	55	48	46	60	41	35	42	33	36	49	37	50
Prudu.01G080400	Pd01;Pd01;Pd01;Pd01;Pd01;Pd01;Pd01;Pd01;Pd01;Pd01	6873262;6873402;6874001;6874178;6876156;6876342;6877498;6878056;6878314;6878604	6873309;6873482;6874075;6874237;6876248;6876537;6877598;6878177;6878455;6878612	-;-;-;-;-;-;-;-;-;-	927	39	76	44	42	59	72	54	81	48	49	60	30	35	48	46	52
Prudu.01G080500	Pd01;Pd01;Pd01;Pd01;Pd01;Pd01;Pd01;Pd01	6905208;6906453;6907163;6908441;6908613;6911595;6912088;6913312	6905435;6906615;6907237;6908533;6908863;6911980;6912245;6913637	-;-;-;-;-;-;-;-	1680	828	714	934	817	728	549	745	727	605	652	650	494	559	740	455	773
Prudu.01G080600	Pd01;Pd01;Pd01;Pd01;Pd01;Pd01	6935544;6937597;6938408;6938967;6939046;6939946	6937479;6937885;6938944;6939030;6939650;6939996	-;-;-;-;-;-	3482	501	549	446	481	665	609	763	578	286	311	365	320	317	345	286	306
Prudu.01G080700	Pd01;Pd01;Pd01;Pd01;Pd01;Pd01;Pd01;Pd01;Pd01;Pd01;Pd01;Pd01;Pd01	6961010;6961245;6961323;6961653;6961981;6962488;6963008;6963274;6963489;6964851;6965228;6965436;6967098	6961188;6961258;6961387;6961709;6962022;6962711;6963165;6963392;6963600;6964978;6965314;6965586;6967102	-;-;-;-;-;-;-;-;-;-;-;-;-	1341	64	70	71	53	74	90	64	80	50	49	46	40	37	53	23	48
Prudu.01G080800	Pd01;Pd01;Pd01;Pd01;Pd01;Pd01;Pd01	6969264;6970985;6971567;6973485;6973920;6975783;6977480	6970399;6971221;6971678;6973783;6974132;6976357;6977483	-;-;-;-;-;-;-	2576	995	1145	1113	1003	1274	1183	1541	1113	719	818	917	831	855	810	842	1044
Prudu.01G080900	Pd01;Pd01;Pd01;Pd01;Pd01;Pd01	6981544;6982519;6983456;6983945;6984298;6986781	6981592;6982638;6983766;6984218;6986232;6986785	-;-;-;-;-;-	2694	176	230	168	176	334	358	400	450	66	61	98	68	58	93	90	94
Prudu.01G081000	Pd01;Pd01;Pd01;Pd01;Pd01	6995443;6996016;6996462;6997526;6998856	6995448;6996133;6996568;6997610;6999029	-;-;-;-;-	490	286	261	256	266	210	344	223	345	361	236	306	287	286	473	217	454
Prudu.01G081100	Pd01;Pd01;Pd01;Pd01;Pd01;Pd01;Pd01;Pd01;Pd01;Pd01;Pd01;Pd01;Pd01;Pd01;Pd01;Pd01;Pd01;Pd01;Pd01	7004210;7004562;7005443;7005605;7005866;7006047;7006169;7006368;7006689;7011223;7011586;7011782;7012305;7012459;7012924;7013472;7013807;7014198;7014538	7004541;7005277;7005567;7005850;7006026;7006113;7006363;7006674;7006772;7011528;7011759;7012296;7012423;7012859;7013201;7013789;7013985;7014228;7014546	-;-;-;-;-;-;-;-;-;-;-;-;-;-;-;-;-;-;-	4563	0	0	0	0	0	3	1	0	0	1	1	0	2	1	1	0
Prudu.01G081200	Pd01;Pd01;Pd01	7023826;7025018;7025952	7023856;7025081;7026177	-;-;-	321	0	3	1	2	0	0	0	3	0	0	0	0	0	2	1	0
Prudu.01G081300	Pd01;Pd01;Pd01;Pd01;Pd01;Pd01;Pd01;Pd01;Pd01;Pd01;Pd01	7038991;7039064;7039867;7040390;7041105;7041447;7041893;7041926;7042325;7042728;7043156	7038997;7039129;7040343;7040688;7041411;7041657;7041905;7042116;7042495;7043007;7043341	+;+;+;+;+;+;+;+;+;+;+	2208	0	0	0	0	0	0	0	0	0	0	0	0	0	0	0	0
Prudu.01G081400	Pd01;Pd01;Pd01;Pd01;Pd01	7067250;7067644;7068482;7068570;7069444	7067354;7068303;7068558;7069324;7069474	+;+;+;+;+	1628	0	0	0	0	0	0	0	0	0	0	0	0	0	0	0	0
Prudu.01G081500	Pd01;Pd01;Pd01;Pd01;Pd01	7076721;7078368;7078745;7079585;7080554	7076726;7078476;7079407;7080434;7080587	+;+;+;+;+	1662	0	0	0	0	0	0	0	0	0	0	0	0	0	0	0	0
Prudu.01G081600	Pd01;Pd01;Pd01	7086700;7088170;7088344	7086984;7088230;7088562	+;+;+	565	0	0	0	0	0	0	0	0	0	0	0	0	0	0	0	0
Prudu.01G081700	Pd01;Pd01;Pd01;Pd01;Pd01	7090711;7091038;7091538;7091832;7092006	7090718;7091320;7091570;7091892;7092224	+;+;+;+;+	604	0	0	0	0	0	0	0	0	0	0	0	0	0	0	0	0
Prudu.01G081800	Pd01;Pd01;Pd01;Pd01	7108524;7112142;7114540;7114971	7108706;7112408;7114819;7114974	+;+;+;+	734	513	412	381	322	443	705	608	797	360	296	205	325	276	517	259	439
Prudu.01G081900	Pd01	7123249	7124733	-	1485	282	306	306	301	249	265	283	195	306	220	271	286	203	318	236	187
Prudu.01G082000	Pd01;Pd01;Pd01;Pd01;Pd01;Pd01	7132646;7132717;7133510;7133798;7134019;7134812	7132652;7132805;7133768;7133914;7134317;7134979	+;+;+;+;+;+	939	0	0	0	0	0	0	0	0	0	0	0	0	0	0	0	0
Prudu.01G082100	Pd01;Pd01;Pd01;Pd01;Pd01;Pd01;Pd01;Pd01;Pd01;Pd01;Pd01;Pd01;Pd01	7158052;7158466;7159116;7159429;7159626;7159799;7160056;7160584;7160740;7161716;7162239;7163546;7164531	7158056;7158505;7159322;7159488;7159697;7159965;7160216;7160642;7160786;7161856;7162330;7164058;7164550	+;+;+;+;+;+;+;+;+;+;+;+;+	1584	302	374	304	243	344	292	424	400	190	182	239	141	175	211	128	231
Prudu.01G082200	Pd01;Pd01;Pd01;Pd01;Pd01;Pd01	7175263;7175304;7175586;7176164;7177353;7177731	7175267;7175457;7175681;7176284;7177510;7177820	+;+;+;+;+;+	624	210	203	186	180	179	229	200	240	189	154	172	186	151	258	152	266
Prudu.01G082300	Pd01;Pd01;Pd01	7185385;7185606;7186142	7185393;7185959;7186147	-;-;-	369	0	0	0	0	0	0	0	0	0	0	0	0	0	0	0	0
Prudu.01G082400	Pd01;Pd01;Pd01;Pd01;Pd01;Pd01;Pd01;Pd01;Pd01	7191795;7191999;7192324;7193480;7193723;7194756;7194947;7195783;7196067	7191802;7192131;7192553;7193522;7194019;7194810;7195037;7195945;7196853	+;+;+;+;+;+;+;+;+	1807	221	206	138	155	227	120	185	173	147	136	154	90	129	144	105	107
Prudu.01G082500	Pd01;Pd01	7209105;7210784	7209842;7210788	-;-	743	232	220	237	250	207	293	294	273	296	245	209	215	218	280	201	166
Prudu.01G082600	Pd01;Pd01;Pd01;Pd01;Pd01;Pd01;Pd01	7225495;7226601;7227088;7227857;7231996;7232274;7232659	7225500;7226680;7227149;7228062;7232126;7232477;7232665	-;-;-;-;-;-;-	696	137	157	169	119	138	189	173	141	158	107	171	125	152	168	169	190
Prudu.01G082700	Pd01;Pd01;Pd01;Pd01;Pd01;Pd01;Pd01;Pd01;Pd01;Pd01;Pd01	7234443;7235136;7235499;7235800;7236521;7236719;7237245;7237713;7238035;7238381;7239236	7234818;7235309;7235609;7236006;7236628;7236975;7237372;7237932;7238267;7238610;7239304	-;-;-;-;-;-;-;-;-;-;-	2113	858	1594	852	1169	1150	1193	1321	894	765	776	1020	883	977	1034	1264	1307
Prudu.01G082800	Pd01;Pd01;Pd01;Pd01;Pd01;Pd01;Pd01	7241775;7242321;7242493;7242687;7242975;7243334;7243618	7242224;7242401;7242591;7242896;7243213;7243552;7243621	-;-;-;-;-;-;-	1302	0	0	0	0	0	0	0	0	0	0	0	0	0	0	0	0
Prudu.01G082900	Pd01;Pd01;Pd01;Pd01;Pd01	7246107;7247051;7247526;7247789;7248655	7246961;7247447;7247729;7248639;7248660	-;-;-;-;-	2313	0	0	0	0	0	0	0	0	0	0	0	0	0	0	0	0
Prudu.01G083000	Pd01;Pd01	7260616;7261926	7261917;7261931	-;-	1308	0	0	0	0	0	0	0	0	0	0	0	0	0	0	0	0
Prudu.01G083100	Pd01	7261941	7263176	-	1236	0	0	0	0	0	0	0	0	0	0	0	0	0	0	0	0
Prudu.01G083200	Pd01;Pd01	7263197;7263706	7263694;7264515	-;-	1308	0	0	0	0	0	0	0	0	0	0	0	0	0	0	0	0
Prudu.01G083300	Pd01;Pd01;Pd01;Pd01;Pd01;Pd01;Pd01	7272696;7272824;7273127;7273717;7273922;7274156;7274442	7272761;7273112;7273586;7273914;7274079;7274358;7274942	-;-;-;-;-;-;-	1875	0	0	0	0	1	0	0	0	0	0	0	0	0	0	0	0
Prudu.01G083400	Pd01;Pd01;Pd01;Pd01;Pd01;Pd01;Pd01;Pd01;Pd01;Pd01	7288807;7289102;7289559;7289736;7289829;7291370;7291604;7291752;7292275;7292462	7289032;7289250;7289717;7289797;7290031;7291486;7291672;7291942;7292315;7292465	-;-;-;-;-;-;-;-;-;-	1221	0	0	0	0	0	0	0	0	0	0	0	0	0	0	0	0
Prudu.01G083500	Pd01;Pd01;Pd01;Pd01	7298223;7299980;7300747;7301704	7298522;7300495;7300811;7301707	-;-;-;-	885	1756	1802	1712	1770	1577	2821	2300	1885	1178	965	1086	1510	1363	1413	1740	1681
Prudu.01G083600	Pd01;Pd01;Pd01	7305972;7306752;7307591	7306268;7307262;7307598	-;-;-	816	0	0	0	0	0	0	0	0	0	0	0	0	0	0	0	0
Prudu.01G083700	Pd01;Pd01;Pd01;Pd01;Pd01	7308349;7309347;7309491;7310034;7311496	7308633;7309480;7309950;7310101;7311499	-;-;-;-;-	951	19	6	8	9	4	21	13	6	6	3	3	5	10	12	12	4
Prudu.01G083800	Pd01;Pd01;Pd01;Pd01;Pd01	7315304;7315542;7316646;7316815;7317916	7315335;7315584;7316727;7316903;7318152	-;-;-;-;-	483	473	520	590	522	453	926	751	752	468	302	426	618	457	719	695	700
Prudu.01G083900	Pd01;Pd01;Pd01;Pd01;Pd01	7325177;7325550;7325692;7326000;7326265	7325541;7325613;7325971;7326137;7326359	-;-;-;-;-	942	0	0	0	0	0	0	0	0	0	0	0	0	0	0	0	1
Prudu.01G084000	Pd01;Pd01;Pd01;Pd01	7329695;7330792;7331990;7332279	7329898;7330833;7332043;7332620	+;+;+;+	642	0	0	0	0	0	0	0	0	0	0	0	0	0	0	0	0
Prudu.01G084100	Pd01;Pd01;Pd01;Pd01;Pd01;Pd01;Pd01;Pd01;Pd01;Pd01;Pd01;Pd01;Pd01	7337234;7337724;7337809;7338178;7338321;7338523;7338843;7339120;7339601;7339922;7340104;7340261;7340455	7337440;7337760;7338169;7338241;7338509;7338763;7338987;7339482;7339860;7340004;7340184;7340346;7340461	-;-;-;-;-;-;-;-;-;-;-;-;-	2124	0	0	0	0	3	1	1	3	0	2	0	1	0	0	1	1
Prudu.01G084200	Pd01;Pd01;Pd01;Pd01;Pd01	7343391;7344109;7344779;7345381;7346522	7344035;7344248;7345338;7345401;7346735	-;-;-;-;-	1580	116	132	138	149	179	153	170	173	115	121	140	106	107	198	108	157
Prudu.01G084300	Pd01;Pd01	7361986;7362474	7362262;7362646	-;-	450	0	0	0	0	0	0	0	0	0	0	0	0	0	0	0	0
Prudu.01G084400	Pd01;Pd01;Pd01;Pd01;Pd01;Pd01;Pd01;Pd01	7373525;7374187;7374838;7375224;7375612;7376278;7376580;7377062	7373531;7374293;7375110;7375493;7376193;7376407;7376839;7377456	+;+;+;+;+;+;+;+	2024	390	469	306	279	335	319	288	520	334	402	389	121	245	351	117	420
Prudu.01G084500	Pd01;Pd01;Pd01;Pd01;Pd01;Pd01;Pd01;Pd01;Pd01;Pd01	7378802;7379155;7379360;7379737;7379953;7380670;7381111;7381419;7381511;7381800	7379056;7379279;7379397;7379847;7380032;7380706;7381152;7381459;7381555;7381826	+;+;+;+;+;+;+;+;+;+	801	319	326	317	302	284	374	341	367	320	279	277	294	291	431	219	447
Prudu.01G084600	Pd01;Pd01;Pd01;Pd01;Pd01;Pd01;Pd01;Pd01;Pd01;Pd01;Pd01;Pd01;Pd01	7383798;7384171;7384456;7384739;7384978;7386528;7387535;7387841;7388203;7388758;7388906;7389354;7391535	7384070;7384210;7384653;7384866;7385127;7386629;7387699;7387938;7388283;7388818;7388950;7389674;7391606	+;+;+;+;+;+;+;+;+;+;+;+;+	1734	235	330	202	269	284	249	246	296	211	280	281	132	151	196	136	261
Prudu.01G084700	Pd01;Pd01;Pd01;Pd01;Pd01;Pd01;Pd01;Pd01	7395267;7395398;7395641;7395886;7396499;7396621;7396768;7397058	7395271;7395537;7395798;7396074;7396573;7396651;7396959;7397299	+;+;+;+;+;+;+;+	1032	41	58	33	36	15	30	29	34	35	25	29	21	36	47	33	43
Prudu.01G084800	Pd01	7402204	7406250	-	4047	0	0	0	0	0	0	0	0	0	0	0	0	0	0	0	0
Prudu.01G084900	Pd01;Pd01;Pd01;Pd01;Pd01;Pd01;Pd01;Pd01;Pd01;Pd01	7409080;7409120;7409784;7410295;7410635;7411621;7413406;7413631;7414094;7414297	7409084;7409362;7409799;7410421;7410748;7411731;7413464;7413659;7414133;7414302	+;+;+;+;+;+;+;+;+;+	750	220	272	223	184	184	353	243	231	187	241	170	180	192	333	167	303
Prudu.01G085000	Pd01;Pd01;Pd01;Pd01;Pd01;Pd01;Pd01;Pd01;Pd01;Pd01;Pd01;Pd01;Pd01	7419761;7420674;7420914;7421077;7421655;7421821;7422007;7422731;7423714;7424182;7424334;7424845;7424971	7420434;7420810;7420989;7421241;7421732;7421901;7422072;7422814;7423811;7424251;7424414;7424860;7424975	-;-;-;-;-;-;-;-;-;-;-;-;-	1631	20	10	15	18	16	5	18	17	12	8	10	14	6	8	2	18
Prudu.01G085100	Pd01;Pd01;Pd01;Pd01;Pd01;Pd01;Pd01;Pd01;Pd01;Pd01;Pd01;Pd01;Pd01;Pd01;Pd01;Pd01	7426100;7427411;7427857;7428662;7428850;7429080;7429408;7429629;7429784;7430291;7430593;7430883;7431364;7431536;7432175;7432577	7426557;7427482;7427945;7428752;7428978;7429136;7429500;7429694;7429870;7430351;7430715;7430983;7431443;7431726;7432254;7432657	-;-;-;-;-;-;-;-;-;-;-;-;-;-;-;-	1859	310	294	300	297	352	449	376	462	320	345	415	293	327	515	326	448
Prudu.01G085200	Pd01;Pd01;Pd01;Pd01;Pd01;Pd01;Pd01;Pd01	7440493;7440554;7441724;7442060;7442251;7444035;7444220;7445406	7440509;7440819;7441801;7442153;7442350;7444080;7444316;7445427	+;+;+;+;+;+;+;+	720	116	141	131	128	138	256	179	161	121	99	126	128	121	143	151	148
Prudu.01G085300	Pd01;Pd01;Pd01;Pd01	7445716;7445944;7446928;7447739	7445760;7446217;7447258;7447745	-;-;-;-	657	1870	1531	2243	2243	1470	1914	1786	1875	1562	1269	1298	1575	1362	1869	1134	1648
Prudu.01G085400	Pd01;Pd01;Pd01;Pd01;Pd01;Pd01;Pd01	7448122;7448242;7450141;7450329;7451114;7451970;7452117	7448129;7448364;7450228;7450522;7451198;7452035;7452693	+;+;+;+;+;+;+	1141	199	241	300	249	197	378	333	355	240	207	294	225	303	374	327	306
Prudu.01G085500	Pd01;Pd01;Pd01;Pd01;Pd01;Pd01;Pd01;Pd01;Pd01;Pd01;Pd01;Pd01;Pd01	7458265;7459436;7460363;7461013;7461416;7462125;7462361;7462421;7463034;7463219;7463501;7463825;7464393	7458868;7459501;7460476;7461158;7461535;7462237;7462403;7462451;7463143;7463292;7463561;7463939;7464400	-;-;-;-;-;-;-;-;-;-;-;-;-	1605	399	424	421	428	385	432	465	570	344	320	355	269	387	466	351	440
Prudu.01G085600	Pd01;Pd01;Pd01;Pd01;Pd01;Pd01;Pd01;Pd01;Pd01;Pd01;Pd01;Pd01	7467284;7468552;7469586;7470020;7470254;7470469;7470699;7471069;7471504;7471729;7471956;7472101	7468129;7468931;7469930;7470151;7470354;7470528;7470769;7471212;7471575;7471860;7472034;7472109	-;-;-;-;-;-;-;-;-;-;-;-	2371	129	114	124	97	144	138	108	141	141	114	105	92	81	122	75	153
Prudu.01G085700	Pd01;Pd01	7486535;7486735	7486538;7488055	+;+	1325	626	481	524	539	505	569	602	569	540	527	512	597	425	636	418	566
Prudu.01G085800	Pd01;Pd01;Pd01	7509513;7510165;7510627	7509518;7510476;7511058	+;+;+	750	77	113	79	72	57	122	69	64	91	102	107	104	105	189	147	196
Prudu.01G085900	Pd01;Pd01;Pd01;Pd01;Pd01;Pd01;Pd01;Pd01;Pd01;Pd01	7512056;7512996;7513743;7514713;7514939;7515287;7515605;7517665;7518514;7519123	7512470;7513076;7513911;7514791;7515032;7515380;7515719;7517829;7518660;7519591	-;-;-;-;-;-;-;-;-;-	1828	4	8	3	2	1	6	1	4	4	2	3	0	1	4	3	4
Prudu.01G086000	Pd01	7528000	7529343	+	1344	0	0	0	0	0	0	0	0	0	0	0	0	0	0	0	0
Prudu.01G086100	Pd01;Pd01;Pd01;Pd01;Pd01;Pd01;Pd01	7538152;7538994;7539168;7539300;7539480;7539804;7540012	7538678;7539070;7539218;7539373;7539586;7539886;7540151	-;-;-;-;-;-;-	1059	0	5	0	0	0	3	0	3	2	1	1	0	0	2	0	0
Prudu.01G086200	Pd01;Pd01;Pd01;Pd01	7546011;7546262;7546628;7547410	7546116;7546547;7546933;7548398	+;+;+;+	1687	345	210	280	299	307	311	318	396	351	248	357	351	347	444	370	351
Prudu.01G086300	Pd01;Pd01;Pd01;Pd01;Pd01;Pd01;Pd01;Pd01;Pd01;Pd01;Pd01;Pd01;Pd01;Pd01;Pd01;Pd01;Pd01;Pd01;Pd01;Pd01;Pd01;Pd01	7548409;7551132;7551641;7551878;7552658;7553501;7553924;7554118;7554320;7554501;7555179;7555384;7555646;7556328;7556572;7557212;7557342;7557562;7557709;7558890;7559189;7560029	7551028;7551210;7551753;7552009;7552840;7553593;7554028;7554219;7554412;7554821;7555280;7555446;7556150;7556485;7557096;7557253;7557473;7557626;7558032;7558962;7559281;7560088	-;-;-;-;-;-;-;-;-;-;-;-;-;-;-;-;-;-;-;-;-;-	5983	5163	4408	3793	3879	5479	2876	4323	4827	4637	5443	5107	3166	4289	5001	2841	4852
Prudu.01G086400	Pd01;Pd01;Pd01;Pd01;Pd01;Pd01;Pd01;Pd01;Pd01;Pd01	7567951;7568342;7570425;7571050;7571430;7571662;7572681;7573509;7574625;7575004	7568237;7569404;7570494;7571281;7571503;7571708;7572963;7573625;7574681;7575006	+;+;+;+;+;+;+;+;+;+	2233	2361	1983	2904	2712	2169	2891	2851	2410	2522	2324	2125	2663	2314	3093	2461	2606
Prudu.01G086500	Pd01;Pd01;Pd01;Pd01;Pd01;Pd01;Pd01;Pd01;Pd01;Pd01;Pd01	7579567;7579593;7579865;7580664;7580786;7581039;7581328;7582048;7582851;7583013;7583406	7579574;7579660;7580013;7580735;7580944;7581212;7581434;7582378;7582880;7583026;7584081	+;+;+;+;+;+;+;+;+;+;+	1788	395	377	382	362	458	431	594	470	173	231	222	195	201	277	282	253
Prudu.01G086600	Pd01;Pd01;Pd01;Pd01;Pd01;Pd01;Pd01;Pd01;Pd01;Pd01	7587772;7588723;7589289;7590043;7591505;7591794;7592801;7594722;7596152;7596460	7588408;7588936;7589509;7590054;7591761;7592754;7593179;7595723;7596300;7596465	-;-;-;-;-;-;-;-;-;-	3838	435	465	364	308	489	379	509	428	294	299	367	354	352	352	279	387
Prudu.01G086700	Pd01;Pd01;Pd01	7599354;7599888;7600175	7599671;7600153;7600178	-;-;-	588	0	0	0	0	0	0	0	0	0	0	0	0	0	0	0	0
Prudu.01G086800	Pd01;Pd01;Pd01;Pd01;Pd01;Pd01;Pd01;Pd01;Pd01;Pd01;Pd01;Pd01;Pd01;Pd01;Pd01	7603429;7604811;7605638;7606101;7606539;7606695;7607618;7607968;7608376;7608789;7609670;7609976;7612630;7612784;7613519	7604138;7605065;7605730;7606295;7606637;7606793;7607665;7608216;7608579;7608848;7609852;7610581;7612701;7613192;7613547	-;-;-;-;-;-;-;-;-;-;-;-;-;-;-	3311	128	167	113	103	112	130	96	122	85	103	134	74	109	132	59	119
Prudu.01G086900	Pd01;Pd01;Pd01;Pd01	7623796;7624184;7624805;7625100	7623905;7624235;7624816;7625180	+;+;+;+	255	0	0	0	0	0	0	0	0	0	0	0	0	0	0	0	0
Prudu.01G087000	Pd01;Pd01;Pd01	7632309;7632532;7634542	7632392;7632585;7634844	-;-;-	441	0	0	0	0	0	0	0	0	0	0	0	0	0	0	0	0
Prudu.01G087100	Pd01;Pd01;Pd01;Pd01;Pd01;Pd01;Pd01;Pd01;Pd01;Pd01	7641439;7642024;7643395;7645102;7645528;7645690;7646098;7646975;7647908;7648935	7641601;7642081;7643658;7645239;7645579;7645769;7646157;7647055;7647997;7648964	+;+;+;+;+;+;+;+;+;+	1016	1538	1587	1695	1576	1431	1746	1845	1713	1479	1252	1275	1271	1371	1700	1409	1750
Prudu.01G087200	Pd01;Pd01;Pd01;Pd01	7658556;7658697;7659172;7659494	7658606;7659093;7659473;7659499	-;-;-;-	756	0	0	0	0	0	0	0	0	0	0	0	0	0	0	0	0
Prudu.01G087300	Pd01;Pd01;Pd01	7672087;7672567;7676702	7672520;7673447;7677003	+;+;+	1617	11	5	7	4	5	10	8	5	12	6	6	6	10	6	10	4
Prudu.01G087400	Pd01	7677051	7677410	+	360	8	3	11	12	4	15	2	5	6	14	2	12	4	7	7	13
Prudu.01G087500	Pd01;Pd01;Pd01;Pd01	7679000;7680620;7681311;7681684	7679440;7680757;7681359;7681831	-;-;-;-	776	8	16	13	19	15	33	27	16	23	11	22	8	16	30	9	14
Prudu.01G087600	Pd01;Pd01;Pd01;Pd01	7705993;7706056;7706593;7706980	7705997;7706356;7706775;7707375	+;+;+;+	885	0	0	0	0	0	0	0	0	0	0	0	0	0	0	0	0
Prudu.01G087700	Pd01;Pd01;Pd01;Pd01;Pd01;Pd01;Pd01;Pd01;Pd01;Pd01;Pd01;Pd01;Pd01;Pd01	7708564;7708855;7709036;7709281;7709505;7709911;7710104;7710386;7710520;7710874;7711092;7711319;7711467;7712824	7708620;7708915;7709124;7709400;7709684;7710024;7710168;7710425;7710688;7710986;7711186;7711379;7711771;7712827	-;-;-;-;-;-;-;-;-;-;-;-;-;-	1473	795	948	784	772	675	606	578	920	1056	1135	1148	613	780	1586	571	1106
Prudu.01G087800	Pd01;Pd01;Pd01;Pd01;Pd01;Pd01	7713227;7713239;7713631;7714295;7714473;7714729	7713231;7713335;7713675;7714350;7714548;7714988	+;+;+;+;+;+	539	8	12	5	11	12	6	0	13	13	2	7	7	10	8	4	13
Prudu.01G087900	Pd01;Pd01;Pd01;Pd01;Pd01;Pd01;Pd01;Pd01;Pd01;Pd01;Pd01;Pd01;Pd01;Pd01;Pd01;Pd01;Pd01;Pd01;Pd01;Pd01;Pd01;Pd01;Pd01;Pd01;Pd01;Pd01;Pd01	7717654;7718745;7719284;7719584;7719778;7719851;7720948;7721452;7722101;7722276;7722533;7722985;7723232;7724218;7724548;7724957;7725319;7725477;7725622;7726805;7727059;7727233;7727371;7727664;7727902;7728038;7728228	7717659;7718784;7719474;7719688;7719820;7719926;7721194;7721505;7722156;7722351;7722599;7723044;7723254;7724301;7724703;7725034;7725387;7725542;7725750;7726894;7727124;7727301;7727475;7727789;7727960;7728074;7728702	+;+;+;+;+;+;+;+;+;+;+;+;+;+;+;+;+;+;+;+;+;+;+;+;+;+;+	2653	149	210	150	140	145	125	105	197	149	156	177	92	101	136	67	131
Prudu.01G088000	Pd01;Pd01;Pd01;Pd01;Pd01	7731278;7731683;7732134;7732536;7732942	7731558;7731980;7732214;7732629;7732946	-;-;-;-;-	759	133	145	114	128	152	201	156	210	99	133	122	114	127	189	101	197
Prudu.01G088100	Pd01;Pd01;Pd01;Pd01;Pd01;Pd01;Pd01;Pd01;Pd01;Pd01;Pd01;Pd01;Pd01	7733639;7734065;7734662;7735388;7736478;7736722;7736994;7737330;7737882;7738460;7738633;7738835;7739208	7733925;7734158;7734868;7735672;7736630;7736844;7737060;7737517;7737982;7738493;7738718;7738874;7739345	-;-;-;-;-;-;-;-;-;-;-;-;-	1803	1001	1089	1012	1012	1146	1413	1301	1318	766	787	890	678	696	1046	570	896
Prudu.01G088200	Pd01;Pd01;Pd01	7740241;7741791;7742151	7741437;7742048;7742156	-;-;-	1461	1233	940	1629	918	1096	1526	1274	966	1007	1337	1273	1093	1235	1070	1044	2170
Prudu.01G088300	Pd01;Pd01;Pd01;Pd01;Pd01;Pd01;Pd01;Pd01;Pd01	7743017;7744484;7744906;7745109;7745701;7745927;7746110;7746589;7747327	7743731;7744627;7745017;7745290;7745832;7746044;7746357;7747176;7747335	-;-;-;-;-;-;-;-;-	2248	464	580	603	509	577	500	654	536	860	971	989	704	785	908	468	1010
Prudu.01G088400	Pd01;Pd01;Pd01;Pd01;Pd01;Pd01;Pd01;Pd01;Pd01;Pd01;Pd01;Pd01;Pd01;Pd01;Pd01;Pd01;Pd01;Pd01;Pd01;Pd01;Pd01;Pd01;Pd01;Pd01;Pd01;Pd01;Pd01	7751825;7752424;7752828;7753251;7753375;7753697;7753822;7754696;7755159;7755861;7756194;7756499;7756762;7757208;7766231;7766803;7767207;7767637;7768042;7768968;7769473;7770101;7777151;7777456;7777719;7778040;7778670	7752281;7752717;7753091;7753311;7753517;7753800;7754577;7754969;7755684;7756099;7756415;7756674;7756816;7757477;7766643;7767096;7767470;7767902;7768905;7769241;7769988;7770338;7777372;7777631;7777773;7778456;7778781	-;-;-;-;-;-;-;-;-;-;-;-;-;-;-;-;-;-;-;-;-;-;-;-;-;-;-	7952	74	130	64	88	76	64	62	66	91	127	131	80	88	138	68	75
Prudu.01G088500	Pd01;Pd01;Pd01;Pd01;Pd01;Pd01;Pd01;Pd01;Pd01;Pd01;Pd01;Pd01;Pd01;Pd01;Pd01	7784274;7784584;7784853;7785149;7785347;7785703;7786067;7786193;7786743;7787222;7792299;7792847;7793271;7793594;7793837	7784471;7784681;7784972;7785238;7785462;7785802;7786114;7786270;7786848;7787385;7792433;7792977;7793349;7793671;7793923	+;+;+;+;+;+;+;+;+;+;+;+;+;+;+	1628	437	410	378	359	370	442	376	524	155	186	188	134	134	213	107	208
Prudu.01G088600	Pd01;Pd01;Pd01;Pd01;Pd01;Pd01;Pd01;Pd01;Pd01;Pd01;Pd01;Pd01;Pd01;Pd01;Pd01;Pd01;Pd01;Pd01;Pd01;Pd01;Pd01	7794345;7794988;7795393;7795812;7796221;7796374;7796538;7796714;7797006;7797234;7797719;7797978;7798079;7798418;7798745;7798843;7799086;7799309;7799551;7799658;7800482	7794818;7795281;7795656;7796078;7796360;7796530;7796670;7796979;7797097;7797507;7797886;7798067;7798238;7798656;7798819;7798965;7799222;7799363;7799643;7799866;7800536	-;-;-;-;-;-;-;-;-;-;-;-;-;-;-;-;-;-;-;-;-	3765	17	35	9	14	30	18	17	26	18	12	19	6	17	23	6	8
Prudu.01G088700	Pd01;Pd01;Pd01;Pd01;Pd01;Pd01;Pd01	7804311;7804360;7805445;7805860;7806361;7806545;7807597	7804317;7805364;7805734;7806326;7806521;7806938;7807870	+;+;+;+;+;+;+	2598	0	1	2	0	3	0	0	2	1	0	9	1	0	2	0	0
Prudu.01G088800	Pd01	7810422	7810814	-	393	0	0	0	0	0	0	0	0	0	0	0	0	0	0	0	0
Prudu.01G088900	Pd01	7813705	7814271	-	567	0	0	0	0	0	0	0	0	0	0	0	0	0	0	0	0
Prudu.01G089000	Pd01	7818275	7821304	-	3030	497	731	497	538	705	689	799	657	470	499	661	531	491	561	562	496
Prudu.01G089100	Pd01;Pd01;Pd01;Pd01	7832623;7832836;7833207;7833904	7832628;7832850;7833472;7834060	+;+;+;+	444	10	0	4	5	8	5	3	1	6	3	3	9	2	3	2	8
Prudu.01G089200	Pd01;Pd01;Pd01;Pd01;Pd01;Pd01;Pd01;Pd01	7837123;7838148;7838228;7839444;7840226;7840658;7841061;7841505	7837521;7838206;7838973;7839991;7840447;7840825;7841338;7841661	+;+;+;+;+;+;+;+	2577	0	0	0	0	0	0	0	0	0	0	0	0	0	0	0	0
Prudu.01G089300	Pd01;Pd01;Pd01;Pd01	7843977;7845289;7845983;7846824	7845271;7845941;7846801;7846831	-;-;-;-	2775	0	0	0	0	0	0	0	0	0	0	0	0	0	0	0	0
Prudu.01G089400	Pd01;Pd01;Pd01;Pd01;Pd01;Pd01;Pd01;Pd01;Pd01	7850253;7850635;7850950;7851128;7851479;7851623;7852047;7852440;7852826	7850629;7850941;7851114;7851344;7851599;7851809;7852331;7852653;7853020	-;-;-;-;-;-;-;-;-	2068	0	0	0	0	0	0	0	0	0	0	0	0	0	0	0	0
Prudu.01G089500	Pd01;Pd01;Pd01;Pd01;Pd01;Pd01;Pd01;Pd01;Pd01;Pd01;Pd01;Pd01;Pd01;Pd01	7855009;7855583;7855989;7856407;7856816;7857314;7857331;7857824;7858309;7859016;7859345;7859649;7860119;7861626	7855412;7855876;7856252;7856673;7857269;7857321;7857686;7858097;7858834;7859254;7859566;7859849;7860453;7861632	-;-;-;-;-;-;-;-;-;-;-;-;-;-	3851	6	22	11	2	20	9	14	10	6	5	8	10	5	3	2	2
Prudu.01G089600	Pd01;Pd01;Pd01;Pd01;Pd01	7866670;7867531;7868153;7868552;7868936	7866729;7867553;7868198;7868639;7868982	-;-;-;-;-	264	0	0	0	0	0	0	0	0	0	0	0	0	0	0	0	0
Prudu.01G089700	Pd01;Pd01;Pd01;Pd01;Pd01;Pd01	7884116;7884764;7885173;7885590;7885697;7886144	7884590;7885057;7885428;7885650;7885777;7886147	-;-;-;-;-;-	1171	17	79	21	46	56	52	92	59	38	21	48	28	31	40	31	33
Prudu.01G089800	Pd01;Pd01;Pd01;Pd01	7890295;7890646;7890986;7891664	7890301;7890683;7891335;7893746	+;+;+;+	2478	441	512	366	427	458	387	463	447	391	433	437	360	370	421	370	402
Prudu.01G089900	Pd01;Pd01;Pd01	7896137;7897211;7897346	7896557;7897337;7897844	+;+;+	1047	0	0	0	2	0	0	0	0	0	0	0	0	0	0	0	0
Prudu.01G090000	Pd01;Pd01;Pd01;Pd01;Pd01;Pd01;Pd01;Pd01;Pd01;Pd01;Pd01;Pd01	7910465;7910611;7910945;7912553;7912717;7912945;7913115;7913431;7913732;7913953;7914206;7914623	7910473;7910688;7911007;7912624;7912824;7913002;7913290;7913622;7913845;7914069;7914268;7915159	+;+;+;+;+;+;+;+;+;+;+;+	1587	117	105	65	91	70	122	69	115	136	145	166	108	127	262	81	192
Prudu.01G090100	Pd01;Pd01;Pd01;Pd01;Pd01;Pd01;Pd01;Pd01;Pd01	7915253;7915700;7915894;7916100;7916506;7916867;7917288;7918310;7918575	7915434;7915840;7916052;7916191;7916608;7917157;7918210;7918515;7918579	-;-;-;-;-;-;-;-;-	2102	449	360	381	373	397	475	478	463	338	319	389	364	450	468	421	543
Prudu.01G090200	Pd01;Pd01;Pd01;Pd01;Pd01;Pd01;Pd01;Pd01;Pd01	7919427;7920774;7920820;7921209;7921692;7922176;7922514;7922853;7923452	7919987;7920780;7921029;7921313;7921805;7922322;7922545;7923407;7923902	+;+;+;+;+;+;+;+;+	2182	654	712	622	688	747	756	875	767	502	389	527	418	432	481	426	490
Prudu.01G090300	Pd01;Pd01;Pd01	7925986;7926939;7927539	7926683;7927509;7927940	-;-;-	1671	0	2	3	3	1	2	2	7	2	2	1	2	6	5	0	0
Prudu.01G090400	Pd01	7928907	7930781	+	1875	51	72	55	45	61	65	98	62	19	9	22	21	36	21	20	26
Prudu.01G090500	Pd01;Pd01;Pd01;Pd01;Pd01;Pd01;Pd01;Pd01;Pd01;Pd01;Pd01;Pd01;Pd01;Pd01;Pd01	7931514;7932325;7932474;7933929;7934371;7934692;7934864;7935090;7935556;7936604;7936804;7937171;7938051;7938215;7938811	7931522;7932432;7933832;7934353;7934554;7934775;7934939;7935412;7935772;7936664;7937043;7937231;7938119;7938330;7939219	+;+;+;+;+;+;+;+;+;+;+;+;+;+;+	3741	249	428	285	318	349	374	359	387	304	316	403	238	289	368	259	346
Prudu.01G090600	Pd01;Pd01;Pd01;Pd01;Pd01;Pd01;Pd01;Pd01	7939868;7940920;7941262;7941567;7941824;7942613;7942777;7942913	7939983;7941133;7941409;7941794;7942101;7942765;7942893;7942918	-;-;-;-;-;-;-;-	1260	1314	1376	1265	1171	1150	1521	1316	1493	1266	1313	1290	1116	1424	2074	1290	1694
Prudu.01G090700	Pd01;Pd01;Pd01;Pd01;Pd01;Pd01;Pd01;Pd01;Pd01;Pd01;Pd01	7948058;7948158;7949410;7950006;7950456;7950741;7951087;7951256;7951393;7952326;7953004	7948118;7948246;7949502;7950099;7950493;7950838;7951166;7951312;7951485;7952400;7953666	+;+;+;+;+;+;+;+;+;+;+	1441	463	490	516	435	448	374	457	459	400	390	458	320	385	433	316	442
Prudu.01G090800	Pd01;Pd01;Pd01	7954636;7954967;7955201	7954643;7955047;7956125	+;+;+	1014	51	78	49	45	38	63	55	64	66	48	55	33	53	80	43	58
Prudu.01G090900	Pd01;Pd01;Pd01;Pd01;Pd01;Pd01;Pd01;Pd01;Pd01;Pd01;Pd01	7958817;7959446;7959645;7960388;7960739;7961295;7961438;7961662;7962285;7962595;7963581	7959327;7959540;7959910;7960649;7960800;7961345;7961469;7961674;7962391;7962705;7963873	-;-;-;-;-;-;-;-;-;-;-	1803	746	734	919	773	735	620	721	679	676	724	768	737	687	692	679	775
Prudu.01G091000	Pd01;Pd01;Pd01;Pd01;Pd01;Pd01;Pd01;Pd01	7970399;7971758;7972534;7972796;7972997;7973307;7973726;7974149	7970888;7972421;7972638;7972918;7973167;7973436;7973938;7974722	+;+;+;+;+;+;+;+	2470	254	259	285	247	289	226	330	287	214	213	254	176	182	218	139	180
Prudu.01G091100	Pd01;Pd01;Pd01;Pd01;Pd01;Pd01;Pd01;Pd01;Pd01	7975607;7976546;7976804;7977096;7977818;7978032;7978531;7979365;7979472	7976252;7976632;7976936;7977369;7977944;7978282;7978623;7979460;7979478	-;-;-;-;-;-;-;-;-	1714	122	191	113	123	151	173	174	145	112	142	160	126	138	191	136	166
Prudu.01G091200	Pd01;Pd01;Pd01;Pd01;Pd01;Pd01;Pd01;Pd01;Pd01;Pd01;Pd01;Pd01	7986270;7986418;7987251;7988213;7988775;7989526;7989692;7989893;7990223;7990503;7991368;7992241	7986276;7986982;7987402;7988715;7988867;7989600;7989799;7990010;7990364;7990653;7992006;7993016	+;+;+;+;+;+;+;+;+;+;+;+	3329	1001	936	932	919	1073	847	904	1004	1286	1188	1432	1115	1130	1575	951	1421
Prudu.01G091300	Pd01;Pd01;Pd01;Pd01;Pd01;Pd01;Pd01;Pd01;Pd01;Pd01;Pd01	7994003;7994184;7995000;7995593;7996543;7996720;7996921;7997317;7997601;7998127;7999050	7994006;7994730;7995253;7996188;7996617;7996827;7997038;7997458;7997751;7998744;7999502	+;+;+;+;+;+;+;+;+;+;+	3066	1285	1203	1200	1180	1395	1168	1482	1351	1235	1197	1323	984	1083	1327	825	1137
Prudu.01G091400	Pd01;Pd01;Pd01;Pd01	8002806;8002942;8003336;8003386	8002899;8003051;8003354;8003393	-;-;-;-	231	0	0	0	0	0	0	0	0	0	0	0	0	0	0	0	0
Prudu.01G091500	Pd01;Pd01;Pd01;Pd01	8003850;8004055;8005305;8006235	8003914;8004115;8005346;8006615	-;-;-;-	549	4	4	3	7	5	6	3	4	0	2	1	1	2	0	7	0
Prudu.01G091600	Pd01;Pd01;Pd01	8012175;8012399;8013037	8012294;8012704;8014761	+;+;+	2151	746	684	911	884	847	569	1030	772	757	725	797	649	816	807	692	860
Prudu.01G091700	Pd01;Pd01;Pd01;Pd01;Pd01;Pd01;Pd01;Pd01;Pd01;Pd01;Pd01;Pd01;Pd01;Pd01;Pd01;Pd01;Pd01;Pd01;Pd01;Pd01;Pd01;Pd01;Pd01;Pd01;Pd01;Pd01	8015439;8015817;8016387;8016620;8017008;8017250;8017503;8017656;8017790;8017970;8018356;8018731;8019324;8019566;8019893;8020082;8020384;8020558;8021509;8021714;8022096;8022639;8022919;8023319;8023404;8023718	8015447;8016199;8016510;8016705;8017092;8017409;8017579;8017709;8017880;8018271;8018637;8019044;8019430;8019669;8020047;8020272;8020457;8021274;8021592;8021847;8022323;8022810;8023173;8023395;8023580;8023739	+;+;+;+;+;+;+;+;+;+;+;+;+;+;+;+;+;+;+;+;+;+;+;+;+;+	4464	3	4	0	3	1	0	1	1	2	5	2	0	1	3	0	2
Prudu.01G091800	Pd01;Pd01;Pd01;Pd01;Pd01;Pd01;Pd01;Pd01;Pd01;Pd01;Pd01;Pd01;Pd01;Pd01;Pd01;Pd01;Pd01;Pd01;Pd01;Pd01;Pd01;Pd01;Pd01;Pd01	8025964;8026658;8026991;8027386;8027803;8028014;8028168;8028650;8029082;8029278;8029507;8029744;8029924;8030200;8030604;8030978;8031374;8031566;8031702;8032232;8032496;8032662;8033001;8033463	8026562;8026912;8027162;8027613;8027936;8028097;8028458;8028982;8029161;8029421;8029660;8029847;8030084;8030513;8030885;8031279;8031464;8031619;8032031;8032316;8032581;8032785;8033342;8033503	-;-;-;-;-;-;-;-;-;-;-;-;-;-;-;-;-;-;-;-;-;-;-;-	4790	115	95	86	90	102	81	77	83	64	68	107	61	64	79	39	64
Prudu.01G091900	Pd01	8040374	8041555	-	1182	6119	4491	5643	4934	4625	5474	5278	4534	4118	3147	3365	4457	2853	3150	2537	3106
Prudu.01G092000	Pd01	8047830	8048492	+	663	0	0	0	0	0	0	0	0	0	0	0	0	0	0	0	0
Prudu.01G092100	Pd01;Pd01	8048992;8051833	8051459;8051836	-;-	2472	0	0	0	0	0	0	0	0	0	0	0	0	0	0	0	0
Prudu.01G092200	Pd01;Pd01;Pd01	8052341;8053067;8053283	8052508;8053185;8053572	+;+;+	577	0	2	1	1	0	0	2	5	3	0	0	0	0	2	3	0
Prudu.01G092300	Pd01;Pd01;Pd01;Pd01;Pd01;Pd01;Pd01;Pd01;Pd01;Pd01;Pd01;Pd01;Pd01;Pd01;Pd01;Pd01;Pd01;Pd01;Pd01;Pd01	8053786;8054371;8054849;8055262;8055573;8055839;8060450;8060681;8061121;8061536;8061835;8062099;8063311;8063573;8064317;8064579;8064967;8065217;8065408;8065952	8054236;8054540;8055134;8055431;8055702;8055908;8060571;8060856;8061409;8061705;8061964;8062171;8063432;8063739;8064439;8064699;8065051;8065370;8065442;8065957	-;-;-;-;-;-;-;-;-;-;-;-;-;-;-;-;-;-;-;-	3050	149	45	84	101	65	89	80	71	88	55	62	73	42	42	31	46
Prudu.01G092400	Pd01;Pd01;Pd01;Pd01	8067343;8067879;8068299;8068775	8067813;8068202;8068724;8068923	-;-;-;-	1370	0	0	0	0	0	0	0	0	0	0	0	0	0	0	0	0
Prudu.01G092500	Pd01;Pd01;Pd01;Pd01;Pd01;Pd01;Pd01;Pd01;Pd01;Pd01;Pd01;Pd01;Pd01	8081556;8082549;8082759;8083012;8083147;8084118;8084776;8085079;8085383;8085778;8085881;8086058;8086359	8082423;8082717;8082786;8083116;8083178;8084159;8084897;8085245;8085671;8085805;8085947;8086187;8086362	-;-;-;-;-;-;-;-;-;-;-;-;-	2051	136	124	107	138	164	132	155	143	142	122	168	70	96	166	91	121
Prudu.01G092600	Pd01;Pd01;Pd01;Pd01;Pd01;Pd01;Pd01;Pd01;Pd01;Pd01;Pd01;Pd01;Pd01;Pd01;Pd01;Pd01	8111173;8111864;8112113;8112524;8112588;8113451;8113730;8116631;8117138;8119582;8119738;8119858;8120080;8120241;8120408;8120711	8111704;8112020;8112401;8112551;8112694;8113484;8113890;8116758;8117195;8119615;8119780;8119916;8120144;8120316;8120476;8121028	-;-;-;-;-;-;-;-;-;-;-;-;-;-;-;-	2158	54	56	48	56	52	82	55	89	44	53	35	28	49	62	36	62
Prudu.01G092700	Pd01;Pd01;Pd01;Pd01;Pd01;Pd01;Pd01;Pd01;Pd01;Pd01;Pd01;Pd01;Pd01;Pd01;Pd01;Pd01;Pd01;Pd01;Pd01;Pd01	8122909;8124003;8128192;8129106;8129265;8129635;8129779;8130119;8130666;8131365;8131594;8131998;8132138;8132429;8132646;8132971;8133408;8135728;8135923;8136169	8123159;8124108;8128402;8129187;8129400;8129708;8130019;8130429;8131184;8131476;8131799;8132060;8132343;8132501;8132861;8133268;8135540;8135819;8136157;8136207	-;-;-;-;-;-;-;-;-;-;-;-;-;-;-;-;-;-;-;-	5604	393	442	298	306	395	440	389	493	256	256	287	236	313	380	263	367
Prudu.01G092800	Pd01;Pd01;Pd01;Pd01;Pd01;Pd01;Pd01;Pd01;Pd01;Pd01;Pd01	8136862;8137369;8137581;8137915;8138196;8138409;8138594;8138845;8139251;8139425;8139703	8137257;8137485;8137697;8138016;8138291;8138490;8138708;8138896;8139331;8139586;8140397	-;-;-;-;-;-;-;-;-;-;-	2015	879	789	851	803	858	1011	985	938	670	674	815	691	751	989	782	964
Prudu.01G092900	Pd01;Pd01;Pd01	8143339;8144358;8144816	8144262;8144552;8144823	-;-;-	1127	9	23	23	27	29	36	25	33	15	24	19	20	18	28	18	22
Prudu.01G093000	Pd01;Pd01;Pd01;Pd01;Pd01;Pd01;Pd01	8145936;8146504;8146998;8147442;8148279;8148513;8148904	8145939;8146584;8147089;8147486;8148430;8148631;8149193	+;+;+;+;+;+;+	783	28	36	34	28	29	24	24	28	29	33	30	16	18	50	11	21
Prudu.01G093100	Pd01;Pd01;Pd01;Pd01;Pd01;Pd01;Pd01;Pd01	8150920;8151144;8151341;8151509;8151748;8151942;8152144;8152504	8151047;8151250;8151409;8151528;8151795;8152020;8152283;8153049	+;+;+;+;+;+;+;+	1137	108	115	138	104	88	162	108	176	137	111	143	132	95	179	104	148
Prudu.01G095200	Pd01;Pd01;Pd01;Pd01;Pd01;Pd01;Pd01;Pd01;Pd01;Pd01;Pd01;Pd01;Pd01;Pd01;Pd01;Pd01	8154220;8154479;8155192;8156044;8156749;8156995;8157382;8157552;8157937;8158282;8159244;8159331;8159820;8160614;8161301;8161904	8154346;8154653;8155311;8156159;8156757;8157083;8157427;8157831;8157978;8158577;8159315;8159684;8160508;8161178;8161609;8162166	+;+;+;+;+;+;+;+;+;+;+;+;+;+;+;+	3552	403	505	405	380	482	378	478	360	363	355	414	221	306	409	312	432
Prudu.01G095300	Pd01;Pd01;Pd01;Pd01;Pd01;Pd01;Pd01;Pd01;Pd01;Pd01;Pd01;Pd01;Pd01;Pd01;Pd01;Pd01;Pd01;Pd01;Pd01;Pd01;Pd01;Pd01;Pd01;Pd01;Pd01;Pd01;Pd01;Pd01;Pd01;Pd01;Pd01;Pd01;Pd01;Pd01;Pd01;Pd01;Pd01;Pd01;Pd01;Pd01;Pd01;Pd01;Pd01;Pd01;Pd01;Pd01	8154220;8155194;8157380;8157558;8158282;8159292;8159820;8160607;8161295;8161901;8162835;8163176;8163683;8163836;8163994;8164194;8164626;8164838;8165005;8165375;8165580;8165789;8167086;8167222;8168280;8168401;8169105;8169571;8169720;8170284;8170447;8170601;8170757;8171121;8171318;8171553;8171732;8172332;8172491;8172735;8172919;8173150;8173362;8173618;8173858;8175230	8154649;8157081;8157430;8157831;8158579;8159684;8160501;8161172;8161603;8162746;8163011;8163335;8163741;8163910;8164092;8164433;8164700;8164925;8165168;8165482;8165702;8166892;8167135;8168263;8168384;8168955;8169161;8169630;8169786;8170342;8170518;8170670;8170992;8171225;8171516;8171641;8171795;8172406;8172651;8172830;8173032;8173269;8173445;8173773;8174444;8175236	-;-;-;-;-;-;-;-;-;-;-;-;-;-;-;-;-;-;-;-;-;-;-;-;-;-;-;-;-;-;-;-;-;-;-;-;-;-;-;-;-;-;-;-;-;-	12439	27	29	14	17	19	19	14	31	15	20	25	8	20	14	18	13
Prudu.01G095400	Pd01;Pd01;Pd01;Pd01;Pd01;Pd01	8179501;8179659;8180054;8181188;8181315;8181468	8179584;8179717;8180842;8181252;8181354;8181474	-;-;-;-;-;-	1044	2	0	0	1	5	2	2	2	3	1	2	2	3	0	0	1
Prudu.01G095500	Pd01;Pd01;Pd01;Pd01	8186039;8186369;8186617;8186860	8186284;8186515;8186768;8187049	-;-;-;-	735	0	0	0	0	0	0	0	0	0	0	0	0	0	0	0	0
Prudu.01G095600	Pd01	8188348	8189940	+	1593	0	0	0	0	0	1	0	0	0	0	0	1	0	1	0	0
Prudu.01G095700	Pd01;Pd01;Pd01;Pd01;Pd01;Pd01;Pd01	8202951;8203796;8204914;8205268;8206077;8206694;8207037	8202993;8204582;8205149;8205571;8206606;8206801;8207240	+;+;+;+;+;+;+	2212	123	86	83	93	89	78	94	72	74	65	48	25	31	64	54	70
Prudu.01G095800	Pd01;Pd01;Pd01	8210574;8210622;8211689	8210579;8210783;8212987	+;+;+	1467	425	544	477	534	393	506	477	463	2173	1938	2046	2262	1955	3008	2296	2331
Prudu.01G095900	Pd01;Pd01;Pd01;Pd01;Pd01	8213508;8213637;8213766;8214518;8214757	8213512;8213694;8213996;8214751;8214924	+;+;+;+;+	696	1025	1052	1050	1193	1051	753	1169	884	2131	1881	2091	1855	1722	2078	1760	1845
Prudu.01G096000	Pd01;Pd01;Pd01;Pd01;Pd01	8216353;8217650;8217950;8218184;8219128	8217252;8217859;8218071;8218273;8219183	-;-;-;-;-	1378	229	269	233	280	295	339	305	349	300	320	376	267	275	459	210	484
Prudu.01G096100	Pd01;Pd01;Pd01	8220521;8220639;8221434	8220618;8220751;8221438	-;-;-	216	0	2	6	1	2	4	5	7	1	2	4	5	9	7	9	10
Prudu.01G096200	Pd01;Pd01;Pd01;Pd01;Pd01	8221908;8222680;8222734;8222978;8223092	8222048;8222712;8222928;8223081;8223098	-;-;-;-;-	480	0	0	0	0	0	0	0	0	0	0	0	0	0	0	0	0
Prudu.01G096300	Pd01;Pd01;Pd01;Pd01	8227453;8229210;8229415;8229538	8228334;8229410;8229455;8229546	-;-;-;-	1133	221	206	248	229	166	501	285	321	100	100	95	185	153	294	207	209
Prudu.01G096400	Pd01;Pd01;Pd01;Pd01;Pd01	8231466;8231848;8232084;8233059;8234511	8231720;8231982;8232404;8233351;8234517	-;-;-;-;-	1011	5	145	0	3	0	16	7	3	0	0	0	0	0	2	4	15
Prudu.01G096500	Pd01;Pd01;Pd01;Pd01;Pd01;Pd01;Pd01	8238206;8238998;8239451;8239822;8240191;8240590;8240913	8238598;8239273;8239531;8240103;8240301;8240676;8241265	+;+;+;+;+;+;+	1583	5942	4956	5991	6036	4748	6123	5644	5842	4867	4225	4326	4162	4074	6556	3864	5506
Prudu.01G096600	Pd01;Pd01;Pd01;Pd01;Pd01;Pd01;Pd01;Pd01;Pd01;Pd01;Pd01;Pd01;Pd01;Pd01;Pd01	8241275;8242238;8242766;8243225;8244283;8245023;8245472;8245704;8246289;8246620;8246930;8247378;8247583;8247772;8248017	8241859;8242597;8242838;8244166;8244388;8245177;8245624;8245997;8246474;8246897;8247153;8247475;8247679;8247884;8248274	-;-;-;-;-;-;-;-;-;-;-;-;-;-;-	3922	383	532	342	409	534	466	439	509	311	306	466	220	349	397	192	452
Prudu.01G096700	Pd01;Pd01;Pd01;Pd01;Pd01;Pd01;Pd01;Pd01;Pd01;Pd01;Pd01;Pd01;Pd01;Pd01;Pd01;Pd01;Pd01;Pd01;Pd01;Pd01;Pd01;Pd01;Pd01;Pd01;Pd01	8249371;8250364;8251888;8252512;8253728;8253990;8254362;8254537;8254676;8255248;8255734;8256127;8256286;8256575;8256942;8257212;8257629;8257975;8258406;8258851;8259445;8260073;8260994;8261239;8262896	8250220;8250453;8251961;8252592;8253817;8254145;8254428;8254604;8254774;8255373;8255874;8256213;8256369;8256718;8257038;8257516;8257747;8258056;8258600;8259102;8259610;8260184;8261121;8261336;8263335	-;-;-;-;-;-;-;-;-;-;-;-;-;-;-;-;-;-;-;-;-;-;-;-;-	4151	631	647	527	559	755	441	557	681	502	546	626	363	514	471	402	644
Prudu.01G096800	Pd01;Pd01;Pd01;Pd01	8281168;8281184;8281954;8282252	8281174;8281369;8282083;8282969	+;+;+;+	1041	34	59	29	23	23	32	33	31	21	17	19	10	14	25	8	27
Prudu.01G097100	Pd01;Pd01;Pd01;Pd01;Pd01;Pd01;Pd01	8290165;8292049;8292153;8292467;8292707;8293456;8293657	8291298;8292120;8292213;8292682;8293331;8293504;8296771	+;+;+;+;+;+;+	5272	709	1219	839	905	867	827	731	985	248	267	358	174	185	337	188	341
Prudu.01G097200	Pd01;Pd01;Pd01	8293310;8296749;8298183	8295614;8297112;8298789	-;-;-	3276	13	21	11	8	19	28	19	24	13	26	17	10	9	32	11	38
Prudu.01G097300	Pd01;Pd01;Pd01;Pd01;Pd01;Pd01;Pd01;Pd01;Pd01;Pd01;Pd01;Pd01;Pd01	8305739;8306821;8307065;8307311;8307648;8308023;8308431;8308874;8309165;8309458;8310287;8310607;8311002	8306293;8306950;8307214;8307544;8307816;8308244;8308597;8309012;8309425;8309536;8310460;8310838;8311010	-;-;-;-;-;-;-;-;-;-;-;-;-	2521	1348	1535	1420	1349	1471	1124	1339	1473	1582	1366	1570	1203	1518	1788	1327	1768
Prudu.01G097400	Pd01;Pd01;Pd01;Pd01;Pd01	8319746;8319826;8320243;8320589;8320775	8319821;8320222;8320537;8320690;8321163	+;+;+;+;+	1259	0	0	0	0	0	0	0	0	0	0	0	0	0	0	0	0
Prudu.01G097500	Pd01;Pd01;Pd01;Pd01;Pd01	8332846;8332993;8334082;8334332;8335564	8332853;8333434;8334204;8334553;8335608	+;+;+;+;+	840	0	0	0	0	0	0	0	0	0	0	0	0	0	0	1	0
Prudu.01G097600	Pd01;Pd01;Pd01	8336392;8336522;8337751	8336396;8336998;8337826	+;+;+	558	0	0	0	0	0	0	0	0	0	0	0	0	0	0	0	0
Prudu.01G097700	Pd01;Pd01;Pd01;Pd01;Pd01;Pd01;Pd01;Pd01;Pd01;Pd01;Pd01;Pd01	8340344;8340714;8341926;8343097;8343325;8344042;8344216;8344653;8344959;8345288;8345504;8346462	8340350;8340865;8342771;8343226;8343776;8344122;8344314;8344811;8345045;8345359;8345823;8346474	+;+;+;+;+;+;+;+;+;+;+;+	2418	854	903	763	746	846	858	868	796	746	823	938	573	775	976	637	996
Prudu.01G097800	Pd01;Pd01;Pd01;Pd01;Pd01;Pd01	8352071;8352260;8352961;8353531;8353862;8355175	8352077;8352512;8353015;8353582;8353939;8355758	+;+;+;+;+;+	1029	356	342	444	467	394	580	422	511	191	164	179	132	176	266	129	248
Prudu.01G097900	Pd01;Pd01;Pd01;Pd01	8359152;8359198;8359637;8360074	8359160;8359541;8359862;8360594	+;+;+;+	1100	2	3	0	3	2	3	19	6	3	0	2	7	0	8	1	1
Prudu.01G098000	Pd01	8361316	8363205	-	1890	36	35	40	31	31	35	22	28	19	21	37	20	16	15	19	10
Prudu.01G098100	Pd01;Pd01;Pd01;Pd01;Pd01	8363536;8364587;8365157;8365260;8365549	8363577;8364735;8365220;8365281;8366313	+;+;+;+;+	1042	394	511	415	336	382	569	480	573	329	322	298	311	335	542	299	494
Prudu.01G098200	Pd01;Pd01;Pd01;Pd01;Pd01;Pd01;Pd01;Pd01;Pd01;Pd01;Pd01;Pd01;Pd01;Pd01;Pd01;Pd01	8366611;8367190;8367433;8367916;8368191;8368345;8368508;8368752;8368945;8369292;8369755;8370153;8370319;8370456;8370744;8371261	8366616;8367348;8367529;8367972;8368253;8368433;8368594;8368867;8369200;8369441;8369913;8370225;8370375;8370593;8370835;8371266	-;-;-;-;-;-;-;-;-;-;-;-;-;-;-;-	1605	940	1194	1037	971	1162	676	1032	910	758	743	838	825	701	766	803	832
Prudu.01G098300	Pd01;Pd01;Pd01	8373271;8375344;8375707	8374164;8375697;8375715	-;-;-	1257	1145	1459	1447	1543	1502	1924	1755	1740	875	756	971	922	898	1414	967	1441
Prudu.01G098400	Pd01;Pd01;Pd01;Pd01;Pd01	8390530;8391671;8392862;8393087;8393183	8390789;8391719;8392915;8393157;8393288	+;+;+;+;+	540	0	0	0	0	0	0	0	0	0	0	0	0	0	0	0	0
Prudu.01G098500	Pd01;Pd01;Pd01;Pd01;Pd01;Pd01	8431763;8432339;8433357;8434107;8434399;8434790	8432199;8432544;8433647;8434255;8434531;8435167	-;-;-;-;-;-	1594	444	548	478	486	506	697	574	616	312	275	339	248	272	454	252	467
Prudu.01G099000	Pd01;Pd01;Pd01;Pd01;Pd01;Pd01;Pd01;Pd01;Pd01;Pd01;Pd01;Pd01;Pd01;Pd01;Pd01;Pd01;Pd01;Pd01;Pd01;Pd01;Pd01;Pd01;Pd01;Pd01;Pd01;Pd01;Pd01	8444564;8444633;8444781;8445587;8445797;8445933;8446905;8448180;8448906;8449059;8449200;8449666;8450019;8450180;8450399;8450745;8451039;8451447;8451632;8452783;8453020;8453300;8453478;8453617;8455103;8455353;8455665	8444588;8444711;8445262;8445657;8445875;8445998;8446923;8448231;8448926;8449111;8449243;8449733;8450085;8450259;8450463;8450801;8451069;8451518;8452204;8452944;8453130;8453347;8453540;8455012;8455263;8455554;8456038	+;+;+;+;+;+;+;+;+;+;+;+;+;+;+;+;+;+;+;+;+;+;+;+;+;+;+	4521	462	586	322	358	548	441	512	515	348	357	452	259	321	457	266	421
Prudu.01G098900	Pd01;Pd01;Pd01;Pd01	8454609;8455100;8455355;8455663	8455009;8455265;8455546;8455935	-;-;-;-	1032	0	0	0	0	0	0	0	0	0	0	0	0	0	0	0	0
Prudu.01G099100	Pd01;Pd01;Pd01;Pd01;Pd01;Pd01;Pd01	8463136;8463320;8463516;8464045;8464137;8464479;8465010	8463267;8463335;8463859;8464104;8464180;8464997;8465016	-;-;-;-;-;-;-	1122	61	109	39	61	99	57	193	100	27	43	45	26	24	33	42	71
Prudu.01G099200	Pd01;Pd01;Pd01;Pd01;Pd01;Pd01;Pd01;Pd01	8473494;8474276;8474459;8475536;8475585;8476124;8476453;8477178	8473984;8474377;8474578;8475576;8475606;8476181;8476613;8477186	-;-;-;-;-;-;-;-	1004	157	223	185	213	189	309	247	201	153	168	179	162	153	231	179	265
Prudu.01G099300	Pd01;Pd01;Pd01	8483830;8484124;8484488	8484099;8484427;8484492	-;-;-	579	932	798	755	743	957	1358	1230	1143	511	581	516	744	572	673	733	690
Prudu.01G099400	Pd01;Pd01;Pd01;Pd01	8488494;8490046;8490771;8490977	8488577;8490399;8490905;8491084	-;-;-;-	681	0	1	3	5	2	1	1	6	2	2	0	1	1	0	2	0
Prudu.01G099500	Pd01;Pd01;Pd01;Pd01;Pd01;Pd01	8494608;8494662;8494855;8495109;8495308;8495598	8494612;8494819;8495029;8495184;8495408;8495676	+;+;+;+;+;+	594	1	0	2	0	0	0	0	0	0	0	0	0	0	2	1	0
Prudu.01G099600	Pd01;Pd01	8507751;8508047	8507756;8508622	+;+	582	0	0	0	0	0	0	0	0	0	0	0	0	0	0	0	0
Prudu.01G099700	Pd01;Pd01;Pd01;Pd01;Pd01;Pd01;Pd01	8511347;8511583;8512212;8512634;8512815;8513638;8513903	8511351;8511772;8512334;8512716;8512924;8513737;8513933	+;+;+;+;+;+;+	642	22	42	28	46	57	53	49	55	51	36	62	58	31	53	29	74
Prudu.01G099800	Pd01;Pd01;Pd01;Pd01	8514578;8514642;8514977;8515194	8514589;8514686;8515046;8515690	-;-;-;-	624	194	639	392	401	300	607	672	416	188	212	284	383	257	345	441	395
Prudu.01G099900	Pd01;Pd01;Pd01;Pd01;Pd01;Pd01;Pd01;Pd01;Pd01;Pd01;Pd01;Pd01;Pd01;Pd01;Pd01;Pd01;Pd01;Pd01;Pd01	8517713;8518746;8519008;8519202;8519458;8519691;8520509;8521049;8521369;8521739;8522127;8522366;8523184;8523569;8523844;8524059;8524429;8524720;8525150	8517721;8518869;8519117;8519375;8519517;8519916;8520628;8521203;8521455;8521927;8522253;8522584;8523347;8523739;8523918;8524253;8524634;8524780;8525183	-;-;-;-;-;-;-;-;-;-;-;-;-;-;-;-;-;-;-	2506	514	607	477	523	707	470	632	647	447	402	547	333	400	447	363	474
Prudu.01G100000	Pd01;Pd01;Pd01;Pd01	8525249;8526412;8527068;8527957	8525852;8526648;8527438;8528562	-;-;-;-	1818	530	382	454	468	531	551	608	677	413	428	373	347	307	436	298	373
Prudu.01G100100	Pd01	8531920	8533068	-	1149	0	0	0	0	0	0	0	0	0	0	0	0	0	0	0	0
Prudu.01G100200	Pd01;Pd01;Pd01;Pd01;Pd01;Pd01	8538702;8538993;8539309;8539408;8539624;8540124	8538904;8539155;8539378;8539513;8539871;8540290	+;+;+;+;+;+	957	0	0	0	0	0	0	0	0	0	0	0	0	0	0	0	0
Prudu.01G100300	Pd01;Pd01;Pd01;Pd01	8544639;8545483;8545754;8546090	8544737;8545566;8545813;8546098	-;-;-;-	252	0	0	0	0	0	0	0	0	0	0	0	0	0	0	0	0
Prudu.01G100400	Pd01;Pd01;Pd01	8546240;8547462;8550954	8547206;8548409;8551376	-;-;-	2338	0	0	0	0	0	0	0	0	0	0	0	0	0	0	0	0
Prudu.01G100500	Pd01	8561625	8562707	-	1083	0	0	0	0	1	0	0	0	0	0	0	0	0	0	0	0
Prudu.01G100600	Pd01;Pd01;Pd01	8563657;8564862;8565122	8564613;8565099;8565126	-;-;-	1200	88	100	121	87	99	155	127	158	60	55	55	75	45	67	51	69
Prudu.01G100700	Pd01	8565148	8565666	-	519	84	40	49	36	42	45	67	61	25	20	39	26	25	59	34	46
Prudu.01G100800	Pd01;Pd01;Pd01;Pd01;Pd01;Pd01;Pd01;Pd01;Pd01;Pd01;Pd01;Pd01;Pd01;Pd01;Pd01;Pd01;Pd01;Pd01;Pd01;Pd01	8566815;8567137;8567477;8567811;8568043;8568344;8571047;8571331;8572099;8572426;8579250;8579536;8584092;8585237;8587483;8587814;8588013;8588192;8588611;8588848	8567047;8567392;8567722;8567936;8568269;8568383;8571306;8571892;8572229;8572604;8579436;8579791;8584222;8585415;8587699;8587980;8588068;8588422;8588790;8589078	-;-;-;-;-;-;-;-;-;-;-;-;-;-;-;-;-;-;-;-	4095	42	76	52	20	53	48	43	75	91	62	44	23	19	61	15	62
Prudu.01G100900	Pd01;Pd01;Pd01;Pd01;Pd01	8591208;8591408;8591746;8591997;8592305	8591399;8591613;8591979;8592105;8592760	-;-;-;-;-	1197	42	40	36	50	43	79	49	46	50	17	32	23	43	38	48	34
Prudu.01G101000	Pd01;Pd01;Pd01;Pd01;Pd01	8596867;8597128;8597493;8597811;8598312	8597069;8597320;8597699;8598061;8598462	+;+;+;+;+	1005	0	0	0	0	0	0	0	0	0	0	0	0	0	0	2	0
Prudu.01G101100	Pd01;Pd01;Pd01;Pd01;Pd01;Pd01	8599407;8599886;8599951;8600617;8600853;8601296	8599524;8599935;8599991;8600713;8600936;8601717	-;-;-;-;-;-	812	0	0	1	1	0	4	1	3	1	1	1	4	1	1	0	1
Prudu.01G101200	Pd01;Pd01	8606724;8607360	8607013;8607839	+;+	770	451	412	445	456	343	874	537	696	262	244	254	349	254	504	302	464
Prudu.01G101300	Pd01;Pd01;Pd01;Pd01;Pd01;Pd01;Pd01;Pd01;Pd01;Pd01;Pd01;Pd01;Pd01;Pd01	8608406;8609675;8610067;8610265;8610431;8610634;8610810;8611033;8611428;8612020;8612369;8613105;8613899;8614591	8609025;8609769;8610133;8610314;8610499;8610732;8610888;8611133;8611496;8612060;8613029;8613519;8614348;8614595	-;-;-;-;-;-;-;-;-;-;-;-;-;-	2821	1618	1467	1285	1383	1597	1435	1506	2000	1289	1391	1511	991	1288	1849	994	1539
Prudu.01G101400	Pd01;Pd01;Pd01;Pd01;Pd01;Pd01;Pd01	8617778;8619267;8619711;8619995;8621170;8622675;8623315	8618713;8619560;8619967;8620518;8622646;8623228;8623318	-;-;-;-;-;-;-	4046	985	1054	976	1044	1375	999	1257	1207	1575	1606	1796	1329	1743	2066	1621	2016
Prudu.01G101500	Pd01;Pd01;Pd01;Pd01;Pd01;Pd01;Pd01;Pd01;Pd01;Pd01;Pd01;Pd01;Pd01;Pd01;Pd01;Pd01;Pd01	8624055;8625143;8625548;8625718;8625911;8626166;8626387;8626632;8626855;8627119;8627290;8627732;8627955;8628153;8628416;8628613;8629298	8624730;8625427;8625618;8625794;8626016;8626293;8626519;8626760;8627010;8627195;8627350;8627866;8628078;8628210;8628518;8628740;8629519	-;-;-;-;-;-;-;-;-;-;-;-;-;-;-;-;-	2669	3081	4215	3236	3489	4493	5626	5544	4562	2489	2080	2741	2567	2408	2900	2522	2761
Prudu.01G101600	Pd01;Pd01;Pd01;Pd01;Pd01;Pd01;Pd01;Pd01;Pd01;Pd01;Pd01;Pd01;Pd01;Pd01;Pd01	8637855;8638011;8638331;8638497;8638664;8638880;8639098;8639271;8639479;8639656;8640116;8640374;8640518;8641182;8642177	8637935;8638160;8638419;8638583;8638763;8638975;8639167;8639361;8639548;8639792;8640262;8640422;8640663;8641217;8642231	-;-;-;-;-;-;-;-;-;-;-;-;-;-;-	1404	481	550	473	457	446	442	376	597	272	221	231	153	220	352	188	302
Prudu.01G101700	Pd01;Pd01;Pd01;Pd01;Pd01;Pd01;Pd01;Pd01;Pd01;Pd01	8645518;8646197;8649455;8650632;8652053;8652222;8652615;8653271;8653798;8654015	8646167;8646812;8649502;8650691;8652201;8652600;8653241;8653744;8654009;8654546	+;+;+;+;+;+;+;+;+;+	3747	22	28	17	26	28	14	18	23	82	59	56	65	71	44	58	56
Prudu.01G101800	Pd01;Pd01;Pd01;Pd01;Pd01;Pd01;Pd01	8654239;8655332;8655946;8656223;8657232;8657374;8658011	8654372;8655608;8656200;8657197;8657328;8657815;8658014	-;-;-;-;-;-;-	2184	0	0	0	0	0	0	0	0	0	0	0	0	0	0	0	0
Prudu.01G101900	Pd01;Pd01;Pd01;Pd01;Pd01;Pd01;Pd01;Pd01;Pd01;Pd01	8666751;8667237;8667680;8668097;8668713;8669140;8669316;8669953;8670226;8670422	8666756;8667563;8667856;8668207;8668958;8669199;8669621;8670096;8670413;8670770	-;-;-;-;-;-;-;-;-;-	1914	954	967	952	998	1096	815	1004	1047	1529	1460	1607	1128	1407	1784	987	1700
Prudu.01G102000	Pd01;Pd01;Pd01;Pd01;Pd01;Pd01;Pd01;Pd01;Pd01;Pd01;Pd01;Pd01;Pd01	8691855;8692268;8693136;8693685;8694243;8694460;8694674;8695045;8695261;8695502;8695658;8695943;8696244	8692043;8692534;8693274;8693824;8694386;8694601;8694805;8695154;8695405;8695574;8695844;8696211;8696247	-;-;-;-;-;-;-;-;-;-;-;-;-	1941	0	1	2	3	0	0	0	0	0	0	2	0	0	0	0	0
Prudu.01G102100	Pd01;Pd01;Pd01;Pd01;Pd01;Pd01;Pd01;Pd01;Pd01	8697493;8698148;8698388;8699151;8699736;8699905;8700076;8700353;8700521	8698053;8698298;8698525;8699236;8699780;8699944;8700242;8700366;8700524	-;-;-;-;-;-;-;-;-	1206	406	478	431	437	414	467	502	572	418	312	425	400	378	587	354	536
Prudu.01G102200	Pd01;Pd01;Pd01;Pd01;Pd01;Pd01;Pd01;Pd01;Pd01;Pd01;Pd01;Pd01;Pd01	8711087;8711646;8712457;8712746;8713061;8713354;8713892;8714066;8714412;8714871;8715238;8715602;8716160	8711548;8711789;8712648;8712961;8713198;8713449;8713970;8714169;8714565;8714945;8715365;8715706;8716598	-;-;-;-;-;-;-;-;-;-;-;-;-	2332	250	267	264	265	293	312	285	297	233	238	252	188	147	227	139	226
Prudu.01G102300	Pd01	8718872	8720194	+	1323	0	1	0	5	0	5	7	0	4	4	4	0	0	1	1	2
Prudu.01G102400	Pd01;Pd01;Pd01;Pd01	8720967;8721055;8721487;8721630	8720972;8721259;8721596;8721731	+;+;+;+	423	962	1470	1146	1206	1287	2833	2125	1694	1173	996	1449	1658	1553	2377	2014	2055
Prudu.01G102500	Pd01;Pd01	8723301;8723598	8723307;8723840	+;+	250	0	0	0	0	0	0	0	0	0	0	0	0	0	0	0	0
Prudu.01G102600	Pd01;Pd01;Pd01	8746155;8746311;8746718	8746175;8746481;8746953	+;+;+	428	1265	2267	1742	2101	2309	6302	3935	4653	892	669	1344	1410	1814	4209	3375	3637
Prudu.01G102700	Pd01;Pd01;Pd01;Pd01;Pd01;Pd01;Pd01	8747246;8747726;8748039;8748284;8748594;8748671;8749820	8747371;8747955;8748254;8748470;8748635;8748930;8749823	-;-;-;-;-;-;-	1065	0	0	0	0	0	0	0	0	0	0	0	0	0	0	0	0
Prudu.01G102800	Pd01;Pd01;Pd01	8753108;8753436;8754918	8753133;8754840;8757251	-;-;-	3765	0	0	0	0	0	1	0	0	0	0	1	0	0	0	0	0
Prudu.01G102900	Pd01;Pd01;Pd01;Pd01;Pd01;Pd01;Pd01	8758048;8758978;8759662;8759841;8760312;8760562;8760648	8758890;8759141;8759746;8759972;8760516;8760628;8760654	-;-;-;-;-;-;-	1503	1145	1340	1246	1174	1292	1748	1610	1468	1273	1162	1404	1325	1164	1852	1130	1442
Prudu.01G103000	Pd01;Pd01;Pd01;Pd01;Pd01;Pd01;Pd01;Pd01;Pd01;Pd01	8761517;8761900;8762134;8762428;8762633;8763030;8763290;8763675;8765585;8766024	8761523;8761958;8762232;8762582;8762994;8763248;8763611;8763894;8766012;8766714	+;+;+;+;+;+;+;+;+;+	2562	0	0	0	0	0	0	0	0	0	4	0	0	0	0	0	0
Prudu.01G103100	Pd01;Pd01;Pd01	8770923;8771465;8771828	8770926;8771822;8773919	+;+;+	2454	0	0	0	0	0	0	0	1	0	0	0	0	0	0	0	0
Prudu.01G103200	Pd01;Pd01;Pd01;Pd01	8796950;8797254;8797937;8798012	8796955;8797473;8798003;8798294	+;+;+;+	576	82	83	94	78	72	142	73	85	62	68	53	50	66	95	33	77
Prudu.01G103300	Pd01;Pd01;Pd01;Pd01;Pd01;Pd01;Pd01	8807708;8807733;8808111;8808305;8808594;8808943;8809645	8807712;8808032;8808290;8808473;8808928;8809363;8809662	+;+;+;+;+;+;+	1428	0	0	0	0	0	0	0	0	0	0	0	0	0	0	0	0
Prudu.01G103400	Pd01;Pd01;Pd01;Pd01;Pd01;Pd01;Pd01	8811926;8812389;8812700;8813021;8813365;8813557;8813723	8811931;8812587;8812938;8813194;8813463;8813637;8814208	+;+;+;+;+;+;+	1284	0	0	0	0	1	0	0	0	0	0	0	0	0	0	0	0
Prudu.01G103500	Pd01;Pd01;Pd01;Pd01;Pd01;Pd01;Pd01;Pd01;Pd01	8839883;8840447;8841311;8844612;8845232;8845877;8846035;8846440;8848041	8840294;8840762;8842625;8844872;8845387;8846030;8846109;8847086;8848349	+;+;+;+;+;+;+;+;+	3645	21	8	2	6	13	14	3	8	6	7	16	6	3	2	2	0
Prudu.01G103600	Pd01	8859139	8860431	+	1293	0	0	1	0	0	0	0	0	1	0	0	0	0	0	0	0
Prudu.01G103700	Pd01	8866013	8867596	-	1584	0	0	0	0	0	0	0	0	0	0	0	0	0	0	0	0
Prudu.01G103800	Pd01;Pd01;Pd01;Pd01;Pd01;Pd01;Pd01;Pd01;Pd01;Pd01	8874704;8875170;8875344;8875567;8875868;8876195;8876503;8876631;8876902;8877004	8875084;8875250;8875442;8875785;8876106;8876421;8876566;8876850;8876975;8877010	-;-;-;-;-;-;-;-;-;-	1611	0	0	0	0	0	0	0	0	0	0	0	0	0	0	0	0
Prudu.01G103900	Pd01;Pd01;Pd01;Pd01;Pd01	8879447;8880403;8880675;8880877;8881241	8880312;8880603;8880798;8880931;8881244	-;-;-;-;-	1250	0	0	0	0	0	0	0	0	0	0	0	0	0	0	0	0
Prudu.01G104000	Pd01;Pd01;Pd01	8893929;8893955;8894333	8893934;8894254;8894479	+;+;+	453	0	0	0	0	0	0	0	0	0	0	0	0	0	0	0	0
Prudu.01G104100	Pd01;Pd01;Pd01;Pd01;Pd01;Pd01;Pd01;Pd01;Pd01;Pd01;Pd01;Pd01	8896751;8896786;8896934;8897182;8897327;8897642;8897963;8898305;8898497;8898663;8898951;8899112	8896757;8896859;8897117;8897245;8897553;8897880;8898181;8898403;8898577;8898931;8899042;8899131	+;+;+;+;+;+;+;+;+;+;+;+	1575	0	0	0	0	0	0	0	0	0	0	0	0	0	0	0	0
Prudu.01G104200	Pd01;Pd01;Pd01;Pd01;Pd01;Pd01;Pd01	8908747;8909082;8909392;8909738;8909932;8910108;8910357	8908951;8909314;8909565;8909795;8910011;8910335;8910557	+;+;+;+;+;+;+	1179	0	0	0	0	0	0	0	0	0	0	0	0	0	0	0	0
Prudu.01G104300	Pd01;Pd01;Pd01;Pd01;Pd01	8935827;8936381;8936867;8939429;8940087	8936227;8936438;8936945;8939840;8940169	+;+;+;+;+	1033	0	0	0	0	0	0	0	0	0	0	0	0	0	0	0	0
Prudu.01G104400	Pd01	8968370	8969563	+	1194	1	0	0	0	0	0	0	0	0	0	0	0	0	0	0	0
Prudu.01G104500	Pd01	8982206	8983117	-	912	0	0	0	0	0	0	0	0	0	0	0	0	0	0	0	0
Prudu.01G104600	Pd01;Pd01	8989498;8990446	8990377;8993229	-;-	3664	0	0	0	0	0	0	0	0	0	0	0	0	0	0	0	0
Prudu.01G104700	Pd01;Pd01;Pd01;Pd01;Pd01;Pd01;Pd01;Pd01;Pd01;Pd01;Pd01;Pd01;Pd01;Pd01;Pd01;Pd01;Pd01;Pd01;Pd01;Pd01;Pd01;Pd01;Pd01;Pd01;Pd01;Pd01	8996428;8997460;8999054;8999540;9000658;9000841;9001040;9002067;9002252;9002585;9002774;9003010;9003242;9003565;9004140;9004307;9004784;9005043;9005647;9005788;9006279;9008212;9008471;9009170;9009389;9009709	8996720;8997820;8999165;8999771;9000767;9000918;9001146;9002161;9002367;9002688;9002851;9003088;9003410;9003635;9004220;9004377;9004880;9005102;9005701;9006188;9008083;9008218;9009043;9009228;9009427;9009748	+;+;+;+;+;+;+;+;+;+;+;+;+;+;+;+;+;+;+;+;+;+;+;+;+;+	5293	569	598	436	435	682	350	424	567	315	439	447	215	289	392	240	376
Prudu.01G104800	Pd01;Pd01;Pd01;Pd01;Pd01	9009942;9011392;9011471;9012137;9012340	9010575;9011460;9011548;9012212;9012488	-;-;-;-;-	1006	130	152	148	128	131	240	225	186	118	118	123	151	92	194	97	145
Prudu.01G104900	Pd01;Pd01;Pd01;Pd01;Pd01	9013053;9013388;9013910;9014160;9015094	9013111;9013895;9014148;9014280;9015305	-;-;-;-;-	1139	105	202	182	168	189	234	213	209	130	99	142	141	127	175	129	121
Prudu.01G105000	Pd01;Pd01;Pd01;Pd01;Pd01;Pd01;Pd01;Pd01	9017406;9017648;9017916;9018279;9018483;9018832;9019068;9019472	9017585;9017721;9017949;9018310;9018557;9018883;9019191;9019536	-;-;-;-;-;-;-;-	636	0	2	0	2	0	0	0	0	0	0	0	0	0	0	0	0
Prudu.01G105100	Pd01;Pd01;Pd01;Pd01;Pd01;Pd01;Pd01;Pd01;Pd01;Pd01;Pd01;Pd01;Pd01;Pd01;Pd01;Pd01;Pd01;Pd01;Pd01	9021112;9022272;9022476;9022846;9023483;9023687;9025082;9025718;9026163;9026651;9026826;9026983;9027184;9027572;9027865;9028095;9029338;9029580;9031581	9022181;9022379;9022585;9022977;9023597;9023871;9025180;9025811;9026233;9026746;9026903;9027051;9027251;9027671;9027924;9028174;9029437;9029660;9031941	-;-;-;-;-;-;-;-;-;-;-;-;-;-;-;-;-;-;-	3077	842	1267	891	953	1207	989	995	1041	873	975	1177	698	897	1144	794	1235
Prudu.01G105200	Pd01;Pd01;Pd01;Pd01;Pd01;Pd01;Pd01;Pd01;Pd01;Pd01;Pd01;Pd01;Pd01;Pd01;Pd01;Pd01;Pd01	9032638;9033099;9033793;9034703;9034975;9035305;9035529;9035954;9036164;9036593;9036753;9036908;9037093;9037367;9037585;9037800;9037971	9032643;9033149;9034089;9034849;9035109;9035413;9035653;9036079;9036244;9036655;9036827;9036986;9037193;9037480;9037698;9037871;9038346	+;+;+;+;+;+;+;+;+;+;+;+;+;+;+;+;+	2071	885	760	845	932	962	782	934	1014	730	569	658	450	564	704	420	639
Prudu.01G105300	Pd01;Pd01;Pd01;Pd01;Pd01	9040706;9040927;9041822;9042045;9042416	9040792;9041132;9041941;9042148;9042423	-;-;-;-;-	525	1402	1576	1626	1629	1474	3100	2206	2434	1141	813	1082	1217	1020	1572	891	1418
Prudu.01G105400	Pd01;Pd01;Pd01;Pd01	9042933;9043559;9043791;9045390	9042936;9043692;9043919;9045944	+;+;+;+	822	542	447	514	423	373	754	616	525	457	321	362	496	440	589	351	505
Prudu.01G105700	Pd01;Pd01;Pd01;Pd01;Pd01;Pd01	9046717;9047015;9047286;9047925;9048376;9048467	9046723;9047184;9047417;9048281;9048386;9048476	+;+;+;+;+;+	687	653	1057	740	775	781	1379	1080	999	636	583	744	802	685	885	794	858
Prudu.01G105800	Pd01;Pd01;Pd01;Pd01;Pd01;Pd01;Pd01;Pd01;Pd01;Pd01;Pd01;Pd01;Pd01;Pd01	9046789;9049166;9049906;9050843;9052345;9052954;9053101;9053879;9054427;9054612;9055562;9056160;9057030;9057238	9049079;9049474;9050452;9051537;9052761;9053003;9053202;9054011;9054475;9054700;9055677;9056285;9057135;9057456	-;-;-;-;-;-;-;-;-;-;-;-;-;-	5249	546	741	570	500	732	689	730	704	514	512	633	496	564	728	562	740
Prudu.01G105900	Pd01;Pd01;Pd01;Pd01	9062922;9062948;9063747;9064134	9062928;9063298;9063906;9064903	+;+;+;+	1288	399	225	246	172	214	338	236	207	204	173	152	238	247	287	296	313
Prudu.01G106000	Pd01	9068032	9068259	+	228	35	39	32	36	42	49	60	25	82	69	65	79	105	123	122	116
Prudu.01G106100	Pd01;Pd01;Pd01	9068936;9069511;9070638	9068944;9070101;9071873	+;+;+	1836	925	1139	1063	1007	978	1250	1287	911	1676	1655	1787	1846	1833	2264	2475	2222
Prudu.01G106200	Pd01;Pd01;Pd01;Pd01;Pd01;Pd01;Pd01	9076957;9076970;9078705;9079084;9079340;9079880;9080396	9076963;9077205;9078986;9079253;9079788;9080348;9081289	+;+;+;+;+;+;+	2507	32	114	69	13	48	132	73	63	60	78	137	77	254	219	686	757
Prudu.01G106300	Pd01;Pd01;Pd01;Pd01;Pd01;Pd01	9082505;9082789;9084385;9084537;9084667;9084858	9082639;9082850;9084447;9084584;9084729;9084923	+;+;+;+;+;+	437	481	276	398	395	306	547	327	592	158	124	138	193	130	236	149	204
Prudu.01G106400	Pd01;Pd01;Pd01;Pd01;Pd01	9086060;9086422;9086640;9086962;9087253	9086234;9086537;9086865;9087047;9087255	+;+;+;+;+	606	0	0	0	0	0	0	0	4	0	0	0	0	0	0	0	0
Prudu.01G106500	Pd01;Pd01;Pd01	9090136;9090870;9091254	9090825;9091159;9091549	+;+;+	1276	0	0	0	0	0	0	0	0	0	0	0	0	0	0	0	0
Prudu.01G106600	Pd01;Pd01;Pd01;Pd01;Pd01;Pd01;Pd01;Pd01;Pd01;Pd01;Pd01;Pd01;Pd01;Pd01	9093544;9093857;9094646;9094878;9095139;9095393;9095589;9096027;9096621;9097272;9097394;9097584;9097845;9098018	9093612;9094039;9094806;9095093;9095353;9095538;9095741;9096410;9096877;9097333;9097440;9097729;9097945;9098022	-;-;-;-;-;-;-;-;-;-;-;-;-;-	2145	0	0	0	0	0	0	0	0	0	0	0	0	0	0	0	0
Prudu.01G106700	Pd01;Pd01	9101776;9102055	9101875;9102434	-;-	480	0	0	0	0	0	0	0	0	0	0	0	0	0	0	0	0
Prudu.01G106800	Pd01	9104852	9105379	+	528	0	0	0	0	0	0	0	0	0	0	0	0	0	0	0	0
Prudu.01G106900	Pd01	9105384	9105914	+	531	0	0	0	0	0	0	0	0	0	0	0	0	0	0	0	0
Prudu.01G107000	Pd01;Pd01;Pd01;Pd01;Pd01;Pd01;Pd01;Pd01;Pd01;Pd01;Pd01	9108461;9109034;9109129;9109565;9113326;9113471;9113566;9114144;9114383;9115506;9115713	9108850;9109105;9109394;9109618;9113408;9113484;9113731;9114258;9115283;9115638;9115720	-;-;-;-;-;-;-;-;-;-;-	2202	0	0	0	0	0	0	0	0	0	0	0	0	0	0	0	1
Prudu.01G107100	Pd01;Pd01;Pd01;Pd01;Pd01;Pd01;Pd01	9131552;9131717;9132327;9132687;9133331;9134204;9134431	9131668;9131948;9132395;9132845;9133931;9134254;9134542	+;+;+;+;+;+;+	1341	0	0	0	0	0	0	0	0	0	0	0	0	0	0	0	0
Prudu.01G107200	Pd01;Pd01;Pd01;Pd01;Pd01;Pd01	9136107;9136612;9138771;9139420;9140308;9140542	9136115;9137600;9139053;9139776;9140493;9140787	+;+;+;+;+;+	2070	0	0	0	0	0	0	0	0	0	0	0	0	0	0	0	0
Prudu.01G107300	Pd01;Pd01;Pd01;Pd01	9143041;9143785;9144600;9144923	9143090;9144589;9144828;9145614	+;+;+;+	1776	0	0	0	0	0	0	0	0	0	0	0	0	0	0	0	0
Prudu.01G107400	Pd01;Pd01	9156170;9157289	9157194;9157980	+;+	1717	0	0	0	0	0	0	0	0	0	0	0	0	0	0	0	0
Prudu.01G107500	Pd01;Pd01;Pd01;Pd01	9169522;9170937;9171198;9172266	9169526;9171189;9171990;9172867	+;+;+;+	1653	0	0	0	0	0	0	0	0	0	0	0	0	0	0	0	0
Prudu.01G107600	Pd01;Pd01;Pd01;Pd01;Pd01;Pd01;Pd01;Pd01;Pd01;Pd01	9177985;9178472;9179888;9180047;9180217;9181573;9182073;9182243;9182678;9183272	9178337;9178540;9179967;9180106;9180295;9181650;9182170;9182353;9182791;9183277	-;-;-;-;-;-;-;-;-;-	1048	1	3	0	0	0	0	0	0	0	1	0	1	0	0	2	0
Prudu.01G107900	Pd01;Pd01;Pd01;Pd01;Pd01	9189099;9189282;9192531;9193011;9193251	9189105;9189537;9192790;9193222;9193295	-;-;-;-;-	780	0	0	0	0	0	0	0	0	0	0	0	0	0	0	0	0
Prudu.01G107800	Pd01;Pd01;Pd01	9189957;9191037;9192135	9190148;9191100;9192510	+;+;+	632	0	1	2	1	1	0	0	1	3	0	2	0	1	1	0	0
Prudu.01G108000	Pd01;Pd01;Pd01	9210763;9211470;9211757	9211239;9211735;9211760	-;-;-	747	0	0	0	0	0	0	0	0	0	0	1	0	0	0	0	0
Prudu.01G108100	Pd01;Pd01;Pd01;Pd01;Pd01	9217771;9218191;9218883;9219243;9219600	9218186;9218276;9219124;9219477;9219674	+;+;+;+;+	1054	1076	1136	946	1059	1153	1335	1601	1391	826	750	844	842	931	1124	947	1067
Prudu.01G108200	Pd01;Pd01;Pd01;Pd01	9225255;9225474;9226982;9227354	9225276;9225980;9227091;9227753	+;+;+;+	1039	216	236	178	189	212	277	287	245	122	97	108	156	128	193	151	172
Prudu.01G108300	Pd01;Pd01;Pd01;Pd01	9233597;9233825;9234897;9235914	9233680;9233880;9234959;9236028	-;-;-;-	318	0	0	0	0	0	0	0	0	0	0	0	0	0	0	0	0
Prudu.01G108400	Pd01;Pd01;Pd01;Pd01;Pd01;Pd01;Pd01	9245809;9246982;9247119;9247733;9247934;9248434;9248817	9245874;9247060;9247667;9247925;9248249;9248573;9248820	-;-;-;-;-;-;-	1347	0	1	0	1	1	0	1	0	0	0	1	0	2	0	1	1
Prudu.01G108500	Pd01;Pd01;Pd01;Pd01;Pd01;Pd01	9265737;9266313;9266550;9266697;9267099;9267366	9266219;9266465;9266670;9266959;9267329;9267371	-;-;-;-;-;-	1257	0	0	0	0	0	0	0	0	0	0	0	0	0	0	0	0
Prudu.01G108600	Pd01;Pd01;Pd01;Pd01;Pd01	9286708;9286987;9287733;9289188;9289778	9286716;9287045;9288684;9289631;9290771	+;+;+;+;+	2458	230	218	230	224	237	166	216	158	209	246	232	178	166	202	176	248
Prudu.01G108700	Pd01;Pd01;Pd01	9292318;9292642;9293167	9292537;9292901;9293754	+;+;+	1068	48	9	24	24	24	19	36	23	29	15	12	12	16	10	7	15
Prudu.01G108800	Pd01;Pd01;Pd01;Pd01;Pd01;Pd01;Pd01;Pd01;Pd01;Pd01;Pd01;Pd01	9295174;9295732;9295934;9296113;9296150;9296362;9296641;9296894;9297139;9297731;9297952;9298440	9295560;9295820;9296025;9296144;9296243;9296547;9296804;9296972;9297267;9297858;9298326;9299153	+;+;+;+;+;+;+;+;+;+;+;+	2469	1575	1795	1570	1511	1700	1672	1907	1773	1286	1176	1613	1336	1314	1595	1326	1760
Prudu.01G108900	Pd01;Pd01;Pd01	9304642;9305132;9305358	9304647;9305263;9305894	+;+;+	675	549	615	496	498	477	475	529	380	398	331	322	311	350	328	264	346
Prudu.01G109000	Pd01;Pd01	9316200;9317668	9316892;9319579	+;+	2605	218	205	216	260	189	147	281	238	181	230	265	217	155	196	171	198
Prudu.01G109100	Pd01;Pd01;Pd01;Pd01;Pd01;Pd01;Pd01	9319992;9320861;9322197;9322697;9323171;9323846;9324443	9320739;9322060;9322273;9323077;9323323;9324022;9324446	-;-;-;-;-;-;-	2740	1385	1636	1456	1320	1452	1204	1451	1231	1219	1287	1579	1361	1239	1375	1544	1808
Prudu.01G109200	Pd01;Pd01;Pd01;Pd01	9331377;9331724;9331923;9332225	9331670;9331743;9332134;9332433	+;+;+;+	735	0	0	0	0	0	0	0	0	0	0	0	0	0	0	0	0
Prudu.01G109300	Pd01;Pd01;Pd01;Pd01;Pd01;Pd01;Pd01;Pd01;Pd01;Pd01;Pd01	9334463;9334489;9334628;9335607;9336131;9336534;9339026;9339227;9340030;9340602;9340949	9334467;9334556;9334767;9335677;9336426;9336593;9339165;9339275;9340100;9340877;9340957	+;+;+;+;+;+;+;+;+;+;+	1185	936	958	974	975	887	1211	1032	1091	1482	1540	1813	1340	1240	2205	1221	1677
Prudu.01G109400	Pd01;Pd01;Pd01;Pd01;Pd01	9344446;9345192;9346510;9347099;9347376	9344741;9345460;9346721;9347352;9347670	-;-;-;-;-	1326	287	286	210	214	229	255	272	220	242	260	288	231	226	338	218	262
Prudu.01G109500	Pd01;Pd01;Pd01	9349994;9350648;9351248	9350517;9350835;9351252	-;-;-	717	90	70	107	89	63	120	133	94	83	65	89	122	74	67	137	99
Prudu.01G110000	Pd01;Pd01;Pd01;Pd01;Pd01;Pd01;Pd01;Pd01;Pd01	9353530;9353657;9353848;9357318;9357622;9370535;9370843;9374503;9374959	9353652;9353833;9353955;9357522;9357928;9370734;9371114;9374833;9375556	+;+;+;+;+;+;+;+;+	2321	1268	3467	1796	2385	3164	4487	5751	4013	669	707	1060	1316	1041	1236	1827	1455
Prudu.01G110100	Pd01;Pd01;Pd01;Pd01;Pd01;Pd01;Pd01;Pd01;Pd01	9355184;9355618;9359293;9359460;9359632;9359959;9369388;9369747;9378637	9355453;9355823;9359308;9359617;9359781;9360043;9369641;9369877;9378641	-;-;-;-;-;-;-;-;-	1275	337	662	352	543	872	1173	1620	1577	105	140	185	227	146	232	205	249
Prudu.01G110200	Pd01;Pd01;Pd01	9380237;9380982;9381287	9380244;9381181;9381838	+;+;+	760	1997	5363	2707	3501	4806	6792	7124	5205	1406	1419	2149	2349	2019	2730	3865	2436
Prudu.01G110300	Pd01;Pd01;Pd01;Pd01;Pd01;Pd01	9387640;9387755;9388159;9388464;9388578;9388850	9387643;9387767;9388358;9388563;9388704;9388879	+;+;+;+;+;+	474	415	1204	432	803	1360	1324	2304	1666	447	400	674	452	380	661	378	438
Prudu.01G110400	Pd01;Pd01;Pd01	9396801;9397175;9397958	9397136;9397248;9397964	-;-;-	417	1	0	0	1	0	6	0	1	0	2	0	0	0	0	0	0
Prudu.01G110500	Pd01;Pd01;Pd01;Pd01	9398205;9398898;9399571;9399750	9398792;9399144;9399671;9399756	-;-;-;-	943	315	580	257	398	540	789	928	659	245	241	331	257	178	369	225	248
Prudu.01G110600	Pd01;Pd01;Pd01	9400497;9400537;9400819	9400503;9400683;9401117	+;+;+	453	52	167	51	97	206	294	354	336	36	42	58	64	21	57	36	81
Prudu.01G110700	Pd01;Pd01;Pd01	9408208;9408303;9408876	9408213;9408849;9408982	+;+;+	660	0	0	0	0	0	0	0	0	0	0	0	0	0	0	0	0
Prudu.01G111200	Pd01;Pd01;Pd01;Pd01;Pd01;Pd01	9409817;9410477;9411272;9411719;9411868;9412224	9410373;9410828;9411465;9411838;9411962;9412228	-;-;-;-;-;-	1323	222	612	245	393	619	808	1277	818	169	141	232	198	133	233	178	176
Prudu.01G111300	Pd01;Pd01;Pd01;Pd01;Pd01	9411223;9411316;9411550;9415036;9415445	9411292;9411423;9411803;9415228;9416058	+;+;+;+;+	1239	12599	11999	13364	12486	12070	19697	16668	15581	10385	8068	10697	15012	11734	15122	12258	13356
Prudu.01G111400	Pd01;Pd01;Pd01;Pd01;Pd01;Pd01;Pd01;Pd01;Pd01;Pd01	9420228;9429984;9430335;9430374;9432140;9432383;9432574;9432766;9434254;9434455	9420231;9430148;9430351;9430595;9432284;9432549;9432636;9432891;9434338;9434753	+;+;+;+;+;+;+;+;+;+	1293	1306	1491	1050	1197	1123	2198	1614	1804	614	670	855	955	1095	1441	2010	1542
Prudu.01G111500	Pd01;Pd01	9442723;9442903	9442806;9444075	+;+	1257	111	184	108	109	144	145	138	133	208	175	185	127	173	194	166	204
Prudu.01G111600	Pd01;Pd01;Pd01;Pd01;Pd01;Pd01;Pd01;Pd01;Pd01;Pd01;Pd01;Pd01;Pd01;Pd01;Pd01;Pd01	9443039;9445110;9445350;9446005;9446501;9446709;9447094;9447518;9447843;9448499;9448840;9449185;9449525;9449705;9449946;9450023	9443229;9445251;9445424;9446059;9446580;9446851;9447261;9447818;9448067;9448640;9448882;9449339;9449640;9449860;9449967;9450030	-;-;-;-;-;-;-;-;-;-;-;-;-;-;-;-	2022	209	313	203	260	251	225	268	279	93	116	112	95	76	92	77	104
Prudu.01G111700	Pd01;Pd01;Pd01;Pd01;Pd01;Pd01;Pd01	9451728;9453072;9453237;9453517;9453748;9453938;9454655	9452763;9453142;9453411;9453637;9453926;9454064;9455004	-;-;-;-;-;-;-	2059	698	897	526	566	479	264	460	407	425	300	324	284	223	265	203	321
Prudu.01G111800	Pd01;Pd01;Pd01;Pd01;Pd01;Pd01;Pd01;Pd01;Pd01;Pd01;Pd01;Pd01;Pd01;Pd01;Pd01;Pd01;Pd01;Pd01;Pd01;Pd01;Pd01;Pd01;Pd01;Pd01;Pd01;Pd01;Pd01	9459679;9460594;9460846;9460933;9461209;9465373;9465567;9465851;9466094;9466290;9466665;9466852;9467123;9467463;9468081;9468265;9468494;9468593;9468874;9469109;9469371;9469907;9470174;9470509;9470846;9471072;9471353	9460301;9460769;9460915;9461027;9461304;9465468;9465695;9465997;9466204;9466442;9466760;9467010;9467357;9467590;9468173;9468360;9468516;9468662;9468983;9469244;9469486;9470042;9470351;9470667;9470959;9471251;9471654	-;-;-;-;-;-;-;-;-;-;-;-;-;-;-;-;-;-;-;-;-;-;-;-;-;-;-	4027	709	674	540	587	906	840	905	855	430	494	591	354	467	536	379	637
Prudu.01G111900	Pd01;Pd01;Pd01;Pd01;Pd01;Pd01;Pd01;Pd01;Pd01;Pd01;Pd01;Pd01;Pd01;Pd01;Pd01;Pd01;Pd01;Pd01;Pd01	9481404;9481583;9482962;9483345;9483788;9483954;9484127;9484374;9484589;9484871;9485144;9485365;9485595;9485770;9485939;9486140;9486374;9486643;9487016	9481409;9481660;9483207;9483398;9483849;9484023;9484250;9484457;9484703;9485021;9485257;9485436;9485645;9485820;9486046;9486331;9486532;9486902;9487424	+;+;+;+;+;+;+;+;+;+;+;+;+;+;+;+;+;+;+	2406	216	270	185	224	259	261	299	300	33	61	57	29	31	28	24	61
Prudu.01G112000	Pd01;Pd01;Pd01;Pd01	9487430;9487720;9488802;9488957	9487444;9488214;9488869;9489008	-;-;-;-	630	0	3	1	3	0	4	2	5	2	0	0	7	1	3	0	0
Prudu.01G112100	Pd01;Pd01;Pd01;Pd01;Pd01;Pd01;Pd01;Pd01	9493037;9493310;9493777;9494631;9495146;9495472;9495717;9496219	9493045;9493660;9493974;9494903;9495170;9495590;9495893;9496986	+;+;+;+;+;+;+;+	1920	556	430	425	438	434	492	481	448	408	373	395	390	283	377	330	432
Prudu.01G112200	Pd01;Pd01;Pd01;Pd01;Pd01;Pd01;Pd01	9498027;9498079;9498254;9498606;9499170;9499386;9499731	9498031;9498100;9498505;9498914;9499287;9499609;9499940	+;+;+;+;+;+;+	1140	31	25	30	32	34	48	60	26	136	111	149	162	162	204	158	148
Prudu.01G112300	Pd01;Pd01;Pd01;Pd01;Pd01;Pd01;Pd01;Pd01;Pd01	9500391;9500487;9500942;9501255;9501602;9501750;9502037;9503029;9503364	9500396;9500844;9501075;9501332;9501645;9501801;9502133;9503170;9503388	+;+;+;+;+;+;+;+;+	936	298	252	359	286	312	360	406	296	436	367	403	402	415	615	484	470
Prudu.01G112400	Pd01;Pd01;Pd01;Pd01;Pd01	9504411;9505014;9505222;9505425;9505985	9504920;9505075;9505287;9505537;9505988	-;-;-;-;-	755	65	90	61	68	69	44	46	72	48	44	53	24	23	66	36	44
Prudu.01G112500	Pd01;Pd01;Pd01;Pd01;Pd01;Pd01;Pd01;Pd01;Pd01;Pd01;Pd01;Pd01;Pd01;Pd01;Pd01;Pd01;Pd01;Pd01;Pd01	9506358;9506678;9506909;9507223;9507937;9508474;9509045;9509434;9509686;9509978;9510191;9510953;9511459;9511935;9512030;9512182;9512434;9513074;9513587	9506369;9506779;9507106;9507369;9508074;9508965;9509201;9509583;9509825;9510094;9510433;9511126;9511628;9512004;9512076;9512296;9512535;9513245;9513591	-;-;-;-;-;-;-;-;-;-;-;-;-;-;-;-;-;-;-	2751	123	119	106	91	122	82	97	125	85	124	109	47	60	79	46	109
Prudu.01G112600	Pd01;Pd01;Pd01;Pd01;Pd01;Pd01	9513748;9514107;9514734;9515033;9515514;9516422	9513765;9514140;9514780;9515346;9515636;9516713	-;-;-;-;-;-	828	903	934	749	822	801	1836	1290	1425	523	569	510	583	520	988	439	889
Prudu.01G112700	Pd01;Pd01;Pd01	9522732;9523259;9524182	9523250;9523365;9524495	-;-;-	940	223	278	188	169	172	243	264	145	398	418	435	559	396	500	381	507
Prudu.01G112800	Pd01;Pd01;Pd01;Pd01;Pd01;Pd01;Pd01	9525959;9526197;9526651;9526774;9527253;9528129;9529112	9525976;9526295;9526678;9526847;9527381;9529063;9529118	-;-;-;-;-;-;-	1290	309	335	331	319	294	348	398	271	275	224	285	295	264	290	327	227
Prudu.01G112900	Pd01;Pd01;Pd01;Pd01;Pd01	9530694;9531321;9531862;9532037;9532909	9531212;9531386;9531959;9532473;9532946	-;-;-;-;-	1158	435	528	466	497	484	648	664	516	322	257	344	352	328	413	315	405
Prudu.01G113000	Pd01;Pd01;Pd01	9534060;9534124;9534588	9534064;9534493;9535211	+;+;+	999	0	0	0	0	0	0	0	0	0	0	0	0	0	0	0	0
Prudu.01G113100	Pd01;Pd01;Pd01;Pd01;Pd01	9555774;9555998;9556450;9556936;9557570	9555779;9556371;9556846;9557544;9557731	+;+;+;+;+	1548	0	0	0	0	0	0	0	0	0	0	0	0	0	0	0	0
Prudu.01G113200	Pd01;Pd01;Pd01;Pd01;Pd01;Pd01	9560909;9560945;9561082;9561476;9561793;9562070	9560917;9560998;9561346;9561714;9562009;9562116	+;+;+;+;+;+	831	0	0	0	0	0	0	0	0	0	0	0	0	0	0	0	0
Prudu.01G113600	Pd01;Pd01;Pd01;Pd01;Pd01;Pd01;Pd01;Pd01;Pd01;Pd01;Pd01;Pd01;Pd01;Pd01;Pd01;Pd01;Pd01;Pd01;Pd01;Pd01;Pd01;Pd01;Pd01;Pd01;Pd01;Pd01;Pd01;Pd01;Pd01;Pd01;Pd01	9605689;9605909;9612456;9612571;9612780;9613238;9613485;9613813;9613986;9614347;9614573;9615011;9615390;9615783;9616108;9616445;9616862;9617048;9617821;9618181;9618607;9618830;9619205;9619381;9619747;9619973;9620416;9620809;9621207;9621529;9622163	9605695;9605994;9612535;9612606;9612972;9613356;9613701;9613908;9614159;9614463;9614739;9615235;9615711;9616027;9616218;9616530;9616940;9617180;9617972;9618373;9618725;9619046;9619300;9619554;9619863;9620139;9620640;9621130;9621451;9621667;9622416	+;+;+;+;+;+;+;+;+;+;+;+;+;+;+;+;+;+;+;+;+;+;+;+;+;+;+;+;+;+;+	4913	29	47	31	34	34	42	45	37	30	53	44	11	13	28	26	27
Prudu.01G113400	Pd01;Pd01;Pd01;Pd01;Pd01;Pd01;Pd01;Pd01;Pd01;Pd01;Pd01	9607256;9607640;9608110;9608287;9608508;9608830;9609161;9609604;9609804;9610001;9610317	9607462;9607771;9608226;9608363;9608718;9608968;9609260;9609740;9609937;9610220;9610321	-;-;-;-;-;-;-;-;-;-;-	1479	0	0	0	0	0	0	0	0	0	0	0	0	0	0	0	0
Prudu.01G113500	Pd01;Pd01;Pd01;Pd01	9610857;9611326;9611453;9611561	9611175;9611405;9611499;9611564	-;-;-;-	450	0	0	0	0	0	0	0	0	0	0	0	0	0	0	0	0
Prudu.01G113700	Pd01;Pd01;Pd01;Pd01;Pd01;Pd01;Pd01;Pd01;Pd01;Pd01;Pd01;Pd01;Pd01;Pd01;Pd01;Pd01;Pd01	9623676;9624133;9624177;9624480;9624803;9625116;9625602;9625784;9626232;9626464;9626714;9627064;9627477;9627848;9628016;9628676;9629055	9624040;9624171;9624266;9624620;9624934;9625301;9625679;9625894;9626330;9626581;9626958;9627258;9627619;9627932;9628225;9628828;9629746	+;+;+;+;+;+;+;+;+;+;+;+;+;+;+;+;+	3082	871	996	700	790	1087	740	939	1200	906	979	1214	695	812	1323	884	1088
Prudu.01G113800	Pd01;Pd01;Pd01;Pd01;Pd01;Pd01;Pd01;Pd01;Pd01;Pd01;Pd01;Pd01	9631218;9631434;9631702;9632132;9632628;9636847;9637114;9637507;9638036;9639230;9640415;9640835	9631331;9631687;9632114;9632446;9633287;9637099;9637438;9637840;9638721;9639394;9640524;9641108	+;+;+;+;+;+;+;+;+;+;+;+	3903	0	0	0	0	0	0	0	0	0	0	0	0	0	0	0	0
Prudu.01G113900	Pd01;Pd01;Pd01	9643774;9644204;9644700	9644070;9644584;9644705	-;-;-	684	1	1	2	0	0	2	0	0	0	0	2	0	0	2	2	6
Prudu.01G114000	Pd01;Pd01;Pd01;Pd01;Pd01;Pd01;Pd01;Pd01;Pd01;Pd01	9644750;9644862;9644955;9645164;9647232;9647294;9647929;9648231;9649089;9649153	9644849;9644923;9645137;9646786;9647282;9647493;9648121;9648815;9649120;9649159	-;-;-;-;-;-;-;-;-;-	3036	7	0	0	0	0	0	0	0	1	4	0	1	1	1	0	0
Prudu.01G114100	Pd01;Pd01;Pd01	9656325;9656589;9657442	9656581;9657347;9658133	+;+;+	1708	0	0	0	0	0	0	0	0	0	0	0	0	0	0	0	0
Prudu.01G114200	Pd01;Pd01;Pd01;Pd01;Pd01	9658919;9659645;9660767;9661281;9661422	9659631;9660744;9661131;9661386;9661426	-;-;-;-;-	2289	0	0	0	0	0	0	0	0	0	0	0	0	0	0	0	0
Prudu.01G114300	Pd01;Pd01;Pd01;Pd01;Pd01;Pd01;Pd01;Pd01;Pd01	9666938;9667520;9667735;9668012;9668493;9669049;9669221;9669508;9670282	9667418;9667637;9667821;9668161;9668555;9669101;9669386;9669697;9670286	-;-;-;-;-;-;-;-;-	1313	273	295	216	212	242	323	284	333	231	188	192	207	209	335	212	249
Prudu.01G114400	Pd01;Pd01;Pd01;Pd01;Pd01;Pd01;Pd01;Pd01;Pd01;Pd01;Pd01;Pd01;Pd01;Pd01;Pd01;Pd01	9670801;9671036;9671483;9671949;9672453;9672830;9673134;9673782;9674066;9674741;9674988;9675162;9675502;9676153;9676680;9677037	9670945;9671375;9671639;9672187;9672682;9673057;9673351;9673906;9674321;9674872;9675073;9675368;9675789;9676500;9677028;9677045	-;-;-;-;-;-;-;-;-;-;-;-;-;-;-;-	3357	201	114	138	117	154	122	125	209	66	80	67	43	37	53	34	82
Prudu.01G114500	Pd01;Pd01;Pd01;Pd01;Pd01;Pd01;Pd01;Pd01;Pd01;Pd01	9677735;9678170;9678280;9678680;9678897;9679285;9680005;9680253;9680555;9681380	9677848;9678253;9678396;9678768;9679144;9679658;9680130;9680399;9680778;9681383	-;-;-;-;-;-;-;-;-;-	1527	346	356	346	372	380	410	393	487	224	157	210	160	195	264	170	265
Prudu.01G114600	Pd01;Pd01;Pd01	9686432;9686562;9687359	9686440;9686754;9688056	+;+;+	900	0	1	0	0	0	0	0	0	0	0	0	0	0	0	0	0
Prudu.01G114700	Pd01;Pd01	9698477;9699302	9699115;9699902	+;+	1240	14	18	25	30	22	36	12	19	24	21	18	42	32	37	33	40
Prudu.01G114800	Pd01;Pd01;Pd01;Pd01;Pd01;Pd01;Pd01	9701966;9702956;9703943;9704418;9704843;9705080;9705403	9701995;9703033;9703991;9704541;9704939;9705373;9705411	-;-;-;-;-;-;-	681	365	349	413	408	366	618	496	592	316	313	343	432	362	640	370	476
Prudu.01G114900	Pd01;Pd01;Pd01;Pd01;Pd01;Pd01;Pd01;Pd01;Pd01;Pd01;Pd01;Pd01;Pd01;Pd01;Pd01	9706201;9706518;9706769;9707039;9707279;9707637;9709417;9709712;9709907;9710527;9710763;9711213;9711519;9711846;9712232	9706488;9706649;9706959;9707085;9707538;9708563;9709539;9709828;9710152;9710686;9710827;9711332;9711600;9712198;9713035	-;-;-;-;-;-;-;-;-;-;-;-;-;-;-	3915	9	9	10	10	20	3	11	16	20	11	24	4	5	15	6	14
Prudu.01G115000	Pd01;Pd01;Pd01;Pd01;Pd01;Pd01;Pd01;Pd01;Pd01;Pd01;Pd01;Pd01;Pd01;Pd01;Pd01;Pd01;Pd01;Pd01;Pd01;Pd01	9714527;9714567;9714832;9714979;9715136;9715284;9715430;9716029;9716204;9716591;9717215;9717332;9717601;9717822;9718068;9718436;9718717;9718965;9719197;9719851	9714530;9714629;9714903;9715047;9715189;9715351;9715511;9716084;9716506;9716677;9717290;9717388;9717722;9717985;9718322;9718557;9718838;9719113;9719335;9719886	+;+;+;+;+;+;+;+;+;+;+;+;+;+;+;+;+;+;+;+	2100	915	983	789	772	860	846	805	1031	734	730	871	517	720	1074	549	874
Prudu.01G115100	Pd01;Pd01;Pd01;Pd01;Pd01	9724673;9725191;9725573;9727946;9728180	9724680;9725404;9725734;9728066;9728857	+;+;+;+;+	1183	145	190	181	145	125	251	187	163	60	45	66	77	60	64	91	99
Prudu.01G115200	Pd01;Pd01;Pd01;Pd01;Pd01;Pd01;Pd01;Pd01	9744619;9745655;9745957;9746934;9747250;9747696;9748132;9748350	9744959;9745927;9746380;9747187;9747461;9747919;9748302;9748353	+;+;+;+;+;+;+;+	1903	0	0	0	0	0	0	0	0	0	0	0	0	0	0	0	0
Prudu.01G115300	Pd01;Pd01;Pd01;Pd01;Pd01;Pd01	9769691;9770104;9771198;9771551;9771937;9772128	9769699;9771189;9771343;9771835;9772042;9772237	+;+;+;+;+;+	1742	0	0	0	0	0	0	0	0	0	0	0	0	0	0	0	0
Prudu.01G115400	Pd01;Pd01;Pd01;Pd01;Pd01	9776265;9776834;9777094;9777454;9777583	9776268;9776862;9777310;9777523;9777733	+;+;+;+;+	471	0	0	0	0	0	0	0	0	0	0	0	0	0	0	0	0
Prudu.01G115500	Pd01	9778462	9779520	+	1059	0	0	0	0	0	0	1	0	0	0	0	0	0	0	0	0
Prudu.01G115600	Pd01;Pd01;Pd01;Pd01;Pd01;Pd01;Pd01;Pd01;Pd01;Pd01;Pd01;Pd01;Pd01;Pd01;Pd01;Pd01;Pd01;Pd01;Pd01;Pd01;Pd01;Pd01;Pd01;Pd01;Pd01;Pd01;Pd01;Pd01;Pd01;Pd01;Pd01;Pd01;Pd01;Pd01;Pd01;Pd01;Pd01;Pd01;Pd01;Pd01;Pd01;Pd01;Pd01;Pd01	9782743;9783838;9784140;9784667;9784964;9785653;9785831;9786398;9786611;9788808;9788868;9789296;9789616;9789934;9793577;9793756;9794169;9794325;9794991;9795224;9795424;9795618;9795948;9796371;9797487;9798083;9804671;9804832;9805105;9805284;9805498;9805697;9805853;9806519;9806769;9806950;9807144;9807471;9807894;9808633;9809011;9809259;9809479;9809611	9783677;9783885;9784400;9784885;9785191;9785755;9785943;9786459;9786791;9788848;9789039;9789358;9789690;9790013;9793654;9793820;9794235;9794385;9795074;9795325;9795509;9795681;9796040;9796452;9797556;9798218;9804689;9804997;9805182;9805348;9805575;9805763;9805913;9806602;9806852;9807035;9807207;9807563;9807975;9808695;9809080;9809376;9809503;9809942	-;-;-;-;-;-;-;-;-;-;-;-;-;-;-;-;-;-;-;-;-;-;-;-;-;-;-;-;-;-;-;-;-;-;-;-;-;-;-;-;-;-;-;-	5204	1049	1183	1085	1240	1287	1363	1379	1427	877	869	1069	887	848	1168	831	1181
Prudu.01G115700	Pd01;Pd01;Pd01;Pd01;Pd01;Pd01;Pd01;Pd01;Pd01;Pd01;Pd01;Pd01;Pd01;Pd01;Pd01;Pd01;Pd01;Pd01;Pd01;Pd01;Pd01;Pd01;Pd01;Pd01;Pd01;Pd01;Pd01;Pd01;Pd01;Pd01	9813191;9813755;9814544;9815310;9815690;9816193;9816338;9816505;9816660;9816813;9817118;9817660;9818100;9818485;9819542;9819670;9819925;9820012;9820398;9820809;9821472;9821871;9822538;9823008;9823316;9823661;9824138;9825579;9826222;9826600	9813588;9813888;9815214;9815615;9815785;9816261;9816427;9816576;9816728;9817060;9817233;9818024;9818312;9819353;9819598;9819778;9820005;9820278;9820502;9821376;9821621;9822383;9822890;9823224;9823571;9823988;9825343;9826139;9826253;9826603	-;-;-;-;-;-;-;-;-;-;-;-;-;-;-;-;-;-;-;-;-;-;-;-;-;-;-;-;-;-	8523	7	2	3	0	3	9	0	2	2	2	0	0	0	2	2	1
Prudu.01G115800	Pd01;Pd01;Pd01;Pd01;Pd01;Pd01;Pd01;Pd01;Pd01;Pd01;Pd01;Pd01;Pd01;Pd01;Pd01;Pd01;Pd01	9829469;9829641;9829838;9830039;9830261;9830443;9830670;9831356;9831665;9832126;9832526;9833044;9834231;9834479;9834958;9835208;9836387	9829492;9829757;9829963;9830185;9830371;9830565;9830801;9831417;9831959;9832293;9832666;9834019;9834289;9834745;9835051;9835976;9836393	-;-;-;-;-;-;-;-;-;-;-;-;-;-;-;-;-	3618	710	457	560	587	629	428	544	701	174	165	153	118	163	193	90	188
Prudu.01G115900	Pd01;Pd01;Pd01;Pd01;Pd01;Pd01	9841678;9842344;9843274;9843461;9844584;9844768	9841761;9842365;9843419;9844331;9844615;9844773	-;-;-;-;-;-	1161	307	306	340	282	303	327	345	346	346	248	324	234	282	382	257	319
Prudu.01G116000	Pd01;Pd01;Pd01;Pd01;Pd01;Pd01;Pd01;Pd01;Pd01;Pd01;Pd01	9844964;9846139;9846399;9846577;9846609;9846821;9847044;9847463;9848627;9850016;9851729	9845849;9846313;9846520;9846589;9846730;9846908;9847135;9847957;9849364;9851603;9851733	-;-;-;-;-;-;-;-;-;-;-	4324	11	11	11	13	13	25	17	11	11	3	12	0	4	10	6	13
Prudu.01G116100	Pd01;Pd01;Pd01;Pd01	9865069;9866226;9868451;9869421	9865867;9866545;9868605;9869724	-;-;-;-	1578	5	0	8	3	0	0	2	1	0	0	1	0	1	0	0	1
Prudu.01G116200	Pd01;Pd01;Pd01;Pd01;Pd01	9871055;9871709;9871993;9872203;9872494	9871060;9871774;9872121;9872360;9872908	+;+;+;+;+	774	6824	6252	5634	5633	5204	12831	7911	8290	4428	4589	4512	5857	5294	9336	6988	7623
Prudu.01G116300	Pd01;Pd01;Pd01;Pd01;Pd01;Pd01;Pd01;Pd01;Pd01;Pd01;Pd01;Pd01;Pd01;Pd01;Pd01	9878416;9878816;9879151;9879305;9880117;9880526;9880749;9880996;9881583;9882433;9883072;9883394;9884081;9884329;9884675	9878473;9879053;9879282;9879367;9880302;9880630;9880826;9881077;9881745;9882762;9883290;9883985;9884146;9884555;9884950	+;+;+;+;+;+;+;+;+;+;+;+;+;+;+	2815	920	883	908	889	1047	1187	1156	1161	766	807	884	656	645	983	505	928
Prudu.01G116400	Pd01;Pd01;Pd01;Pd01;Pd01;Pd01;Pd01;Pd01;Pd01;Pd01;Pd01;Pd01	9885182;9885975;9886166;9886845;9887049;9887276;9887637;9887800;9888054;9888231;9888457;9889700	9885655;9886047;9886269;9886964;9887141;9887328;9887684;9887866;9888147;9888310;9889197;9889792	-;-;-;-;-;-;-;-;-;-;-;-	2040	386	462	299	373	395	401	449	510	350	379	368	278	258	412	232	351
Prudu.01G116500	Pd01;Pd01;Pd01;Pd01;Pd01;Pd01;Pd01;Pd01;Pd01;Pd01;Pd01;Pd01;Pd01;Pd01	9891403;9891820;9892106;9892345;9892510;9892679;9893089;9894072;9894997;9895468;9895654;9895868;9896309;9896666	9891713;9891990;9892153;9892394;9892561;9892763;9893768;9894906;9895076;9895566;9895722;9896051;9896576;9896669	-;-;-;-;-;-;-;-;-;-;-;-;-;-	2936	199	242	201	192	238	174	209	197	155	165	139	151	131	145	111	200
Prudu.01G116600	Pd01;Pd01;Pd01;Pd01;Pd01	9897186;9897685;9898101;9898330;9899482	9897189;9897974;9898145;9899350;9900359	+;+;+;+;+	2238	62	72	63	79	64	49	79	59	15	18	26	17	19	13	12	30
Prudu.01G116900	Pd01;Pd01;Pd01;Pd01;Pd01;Pd01;Pd01;Pd01	9902049;9902088;9902367;9902661;9902874;9903134;9903416;9903660	9902055;9902217;9902568;9902767;9903021;9903328;9903625;9903809	+;+;+;+;+;+;+;+	1149	20	5	17	6	8	10	23	9	14	14	3	1	3	14	10	8
Prudu.01G117000	Pd01;Pd01;Pd01;Pd01;Pd01;Pd01;Pd01;Pd01	9903636;9904474;9904551;9904864;9905439;9905759;9906059;9906493	9903756;9904508;9904667;9905073;9905686;9905966;9906427;9906860	-;-;-;-;-;-;-;-	1676	193	179	143	155	211	173	167	170	187	187	207	107	144	221	104	170
Prudu.01G117100	Pd01;Pd01;Pd01;Pd01;Pd01;Pd01;Pd01;Pd01;Pd01	9909954;9910333;9911602;9912167;9912471;9912857;9913048;9913178;9913770	9909959;9911308;9912090;9912263;9912755;9912962;9913098;9913633;9913817	+;+;+;+;+;+;+;+;+	2514	0	0	0	0	0	0	0	0	0	0	0	0	0	0	0	0
Prudu.01G117200	Pd01;Pd01;Pd01;Pd01;Pd01;Pd01;Pd01;Pd01;Pd01;Pd01;Pd01;Pd01;Pd01;Pd01;Pd01;Pd01;Pd01;Pd01;Pd01;Pd01;Pd01;Pd01	9939086;9940275;9940637;9940862;9941182;9941643;9941984;9942330;9942863;9943515;9943860;9944255;9944914;9945365;9946030;9946866;9947094;9947561;9948248;9948744;9949554;9949849	9939091;9940473;9940791;9940963;9941242;9941755;9942052;9942437;9943013;9943746;9944146;9944391;9945061;9945496;9946158;9946993;9947252;9947641;9948321;9948993;9949733;9950319	+;+;+;+;+;+;+;+;+;+;+;+;+;+;+;+;+;+;+;+;+;+	3372	1507	1266	1422	1428	1413	977	1237	1328	1400	1416	1483	893	1126	1451	809	1362
Prudu.01G117300	Pd01;Pd01;Pd01;Pd01;Pd01;Pd01;Pd01;Pd01;Pd01;Pd01;Pd01;Pd01;Pd01;Pd01;Pd01;Pd01	9950701;9951700;9951928;9952220;9952289;9953211;9953491;9954070;9954405;9954567;9954786;9955131;9955533;9955834;9956400;9956786	9951491;9951851;9952100;9952271;9952400;9953294;9953545;9954166;9954474;9954665;9954889;9955274;9955635;9955896;9956619;9956790	-;-;-;-;-;-;-;-;-;-;-;-;-;-;-;-	2324	1226	1076	1048	1078	1119	984	1156	1076	880	804	913	747	787	882	820	1074
Prudu.01G117400	Pd01;Pd01;Pd01;Pd01;Pd01;Pd01;Pd01	9962730;9964460;9964922;9965357;9965620;9965773;9965879	9962773;9964513;9964945;9965583;9965740;9965817;9965917	+;+;+;+;+;+;+	554	421	537	554	520	529	807	588	635	529	411	571	559	502	739	624	722
Prudu.01G117500	Pd01	9968247	9968621	-	375	1556	1398	1161	1028	742	1507	1114	1362	1662	1443	1322	1923	1799	2544	1810	2403
Prudu.01G117600	Pd01;Pd01;Pd01;Pd01;Pd01	9969565;9969649;9970085;9970423;9971324	9969573;9969714;9970160;9971161;9971399	-;-;-;-;-	966	0	0	4	0	0	1	0	0	4	2	0	3	0	0	1	1
Prudu.01G117700	Pd01;Pd01;Pd01;Pd01	9982560;9984298;9986098;9986252	9982984;9984665;9986160;9986476	+;+;+;+	1081	114	144	116	99	119	205	160	214	79	82	119	72	92	160	98	196
Prudu.01G117800	Pd01;Pd01;Pd01	9990453;9991105;9991363	9990467;9991347;9991371	-;-;-	267	39	37	31	14	26	62	38	36	9	2	9	7	18	4	17	21
Prudu.01G117900	Pd01;Pd01;Pd01;Pd01;Pd01;Pd01;Pd01	9996540;9996700;9996930;9997116;9997890;9998028;9998178	9996545;9996738;9996983;9997169;9997943;9998099;9998500	+;+;+;+;+;+;+	602	18	24	21	34	24	19	17	15	12	20	31	24	20	56	26	22
Prudu.01G118000	Pd01;Pd01	10001536;10002725	10002217;10002733	-;-	691	0	0	0	0	0	0	0	0	0	0	0	0	0	0	0	0
Prudu.01G118100	Pd01;Pd01;Pd01;Pd01	10006151;10006891;10007219;10007414	10006170;10007204;10007392;10007418	-;-;-;-	513	2	22	4	18	15	24	12	11	5	14	7	11	2	12	13	9
Prudu.01G118200	Pd01	10007573	10007758	-	186	0	0	0	0	0	0	0	0	0	1	0	0	0	0	0	0
Prudu.01G118300	Pd01;Pd01;Pd01;Pd01;Pd01;Pd01;Pd01	10013932;10014092;10014323;10014508;10015298;10015436;10015587	10013937;10014130;10014376;10014561;10015351;10015507;10015909	+;+;+;+;+;+;+	602	28	22	29	37	39	40	23	26	31	21	21	29	39	27	10	15
Prudu.01G118400	Pd01;Pd01	10024291;10024594	10024559;10024597	-;-	273	0	0	0	0	0	0	0	0	0	0	0	0	0	0	0	5
Prudu.01G118500	Pd01	10024714	10025058	-	345	0	19	1	7	3	3	28	4	4	6	9	7	4	7	8	5
Prudu.01G118600	Pd01;Pd01;Pd01;Pd01;Pd01;Pd01;Pd01;Pd01	10028157;10028625;10029054;10029319;10029653;10030550;10031123;10031452	10028457;10028785;10029170;10029430;10029780;10030702;10031272;10031861	+;+;+;+;+;+;+;+	1532	282	363	270	271	306	365	396	316	130	141	186	177	138	236	110	184
Prudu.01G118700	Pd01;Pd01;Pd01;Pd01;Pd01	10031959;10032672;10032933;10033276;10033363	10032514;10032823;10033128;10033339;10033370	-;-;-;-;-	976	54	78	54	70	91	87	61	103	91	62	62	74	57	112	68	75
Prudu.01G118800	Pd01;Pd01;Pd01;Pd01	10034661;10037556;10039834;10040090	10037041;10038401;10039887;10040170	-;-;-;-	3362	64	147	89	94	136	119	150	111	170	181	214	180	175	237	165	230
Prudu.01G118900	Pd01;Pd01;Pd01	10046280;10046510;10047141	10046321;10046946;10047144	-;-;-	483	25	13	10	7	7	9	12	13	5	2	5	5	4	4	6	7
Prudu.01G119000	Pd01;Pd01;Pd01	10049302;10049694;10050182	10049640;10050116;10050682	+;+;+	1263	0	0	0	0	0	0	0	0	0	0	0	0	0	0	0	0
Prudu.01G119100	Pd01;Pd01;Pd01;Pd01	10051271;10051509;10051663;10052635	10051467;10051641;10051714;10052639	-;-;-;-	387	0	0	0	0	0	0	0	0	0	0	0	0	0	0	0	0
Prudu.01G119200	Pd01	10057231	10057599	+	369	0	0	0	0	0	0	0	0	0	0	0	0	0	0	0	0
Prudu.01G119300	Pd01;Pd01;Pd01;Pd01	10069866;10069949;10070125;10070347	10069869;10070103;10070324;10070593	+;+;+;+	606	0	0	0	0	0	0	0	0	0	0	0	0	0	0	0	0
Prudu.01G119400	Pd01;Pd01;Pd01;Pd01;Pd01;Pd01;Pd01;Pd01	10072197;10072500;10072898;10073391;10073600;10074702;10074929;10075106	10072202;10072581;10072965;10073576;10073836;10074711;10074967;10075164	+;+;+;+;+;+;+;+	687	0	0	0	0	0	0	0	0	0	0	0	0	0	0	0	0
Prudu.01G119500	Pd01;Pd01;Pd01	10081052;10081889;10082453	10081093;10082281;10082718	-;-;-	701	0	0	0	0	0	0	0	0	0	0	0	0	0	0	0	0
Prudu.01G119600	Pd01;Pd01;Pd01;Pd01;Pd01;Pd01;Pd01;Pd01;Pd01;Pd01;Pd01;Pd01;Pd01;Pd01;Pd01;Pd01;Pd01;Pd01;Pd01;Pd01	10083392;10084098;10084366;10084845;10085310;10085442;10085738;10085958;10086158;10086356;10086518;10086628;10086803;10087069;10087219;10087457;10087727;10087998;10088311;10088578	10083668;10084254;10084465;10085030;10085357;10085645;10085815;10086047;10086238;10086418;10086553;10086714;10086952;10087124;10087339;10087618;10087870;10088216;10088478;10089331	+;+;+;+;+;+;+;+;+;+;+;+;+;+;+;+;+;+;+;+	3181	1358	1476	1437	1379	1577	1214	1588	1587	1305	1147	1469	1144	1343	1489	1207	1494
Prudu.01G119700	Pd01;Pd01;Pd01;Pd01	10091681;10092481;10092903;10093242	10092233;10092808;10093150;10093538	-;-;-;-	1426	5	12	9	7	10	10	15	10	5	0	1	4	4	3	12	4
Prudu.01G119800	Pd01	10095309	10097117	+	1809	39	39	52	67	40	44	54	68	16	21	21	24	12	26	13	17
Prudu.01G119900	Pd01;Pd01;Pd01;Pd01;Pd01;Pd01;Pd01;Pd01;Pd01;Pd01;Pd01;Pd01;Pd01;Pd01;Pd01;Pd01;Pd01;Pd01	10098011;10098552;10099099;10099337;10100124;10100526;10102272;10102525;10102727;10104625;10105334;10105432;10106101;10106722;10107256;10107495;10108711;10109057	10098065;10098622;10099145;10099541;10100281;10100686;10102429;10102635;10104516;10105058;10105410;10106089;10106484;10107113;10107380;10107567;10108842;10109065	-;-;-;-;-;-;-;-;-;-;-;-;-;-;-;-;-;-	5040	194	254	164	174	249	158	182	228	206	223	264	135	182	201	122	204
Prudu.01G120000	Pd01;Pd01;Pd01;Pd01;Pd01;Pd01;Pd01;Pd01;Pd01;Pd01;Pd01;Pd01;Pd01;Pd01	10121496;10121795;10122083;10122610;10123219;10123472;10124023;10124473;10125321;10125552;10126110;10126293;10126725;10127099	10121504;10121946;10122149;10122792;10123353;10123531;10124112;10124607;10125448;10125715;10126173;10126362;10126839;10127904	+;+;+;+;+;+;+;+;+;+;+;+;+;+	2178	738	834	776	743	759	632	935	780	631	657	711	555	609	810	545	781
Prudu.01G120100	Pd01;Pd01;Pd01;Pd01;Pd01;Pd01;Pd01;Pd01	10127949;10128696;10128795;10129036;10129299;10129475;10129700;10129803	10127953;10128760;10128964;10129189;10129363;10129576;10129726;10129868	+;+;+;+;+;+;+;+	654	52	113	85	65	74	80	69	124	64	77	82	69	82	127	51	79
Prudu.01G120200	Pd01;Pd01;Pd01;Pd01;Pd01;Pd01;Pd01;Pd01;Pd01;Pd01;Pd01;Pd01;Pd01;Pd01;Pd01;Pd01;Pd01;Pd01;Pd01;Pd01;Pd01	10131175;10131747;10132192;10132551;10132850;10133493;10134332;10134727;10134992;10135729;10135896;10136668;10137167;10137317;10137419;10137630;10138556;10139688;10140370;10140524;10140834	10131520;10132037;10132407;10132694;10133008;10133735;10134614;10134905;10135321;10135782;10136083;10136742;10137290;10137404;10137537;10137895;10138694;10139723;10140420;10140622;10140944	-;-;-;-;-;-;-;-;-;-;-;-;-;-;-;-;-;-;-;-;-	3541	255	316	213	252	323	203	278	330	218	246	273	158	195	239	126	301
Prudu.01G120300	Pd01;Pd01;Pd01;Pd01;Pd01;Pd01;Pd01	10141520;10141831;10142020;10142259;10142450;10142783;10143168	10141525;10141960;10142158;10142364;10142750;10142907;10143233	+;+;+;+;+;+;+	873	0	0	0	0	0	0	0	0	0	0	0	0	0	0	0	0
Prudu.01G120400	Pd01;Pd01;Pd01	10150508;10150825;10151521	10150777;10151515;10152176	+;+;+	1617	0	0	0	0	0	0	0	0	0	0	0	0	0	0	0	0
Prudu.01G120500	Pd01;Pd01;Pd01	10158375;10159879;10160317	10158437;10160193;10160500	-;-;-	562	0	0	0	0	0	0	0	0	0	0	0	0	0	0	0	0
Prudu.01G120600	Pd01;Pd01;Pd01;Pd01;Pd01;Pd01	10162092;10162401;10162699;10162939;10163316;10164409	10162095;10162465;10162818;10163241;10163639;10164804	+;+;+;+;+;+	1212	159	144	120	125	198	124	209	167	94	104	107	108	84	80	102	79
Prudu.01G120700	Pd01	10167157	10167960	-	804	0	0	0	0	0	0	0	0	0	0	0	0	0	0	0	0
Prudu.01G120800	Pd01	10168007	10168186	-	180	0	0	0	0	0	0	0	0	0	0	0	0	0	0	0	0
Prudu.01G120900	Pd01;Pd01;Pd01;Pd01;Pd01;Pd01;Pd01;Pd01;Pd01;Pd01	10173307;10175600;10179020;10180480;10180713;10181721;10182057;10182806;10183655;10184003	10173435;10175671;10179075;10180579;10180821;10181874;10182348;10183079;10183997;10184744	-;-;-;-;-;-;-;-;-;-	2271	1211	1121	1124	1139	1084	863	924	1089	907	720	874	580	828	973	576	1120
Prudu.01G121000	Pd01;Pd01	10187897;10188335	10188085;10188340	-;-	195	11	11	3	7	7	3	0	1	6	5	4	1	2	6	0	1
Prudu.01G121100	Pd01;Pd01;Pd01;Pd01;Pd01;Pd01;Pd01;Pd01;Pd01	10191351;10192103;10192344;10192609;10192762;10193114;10193458;10193723;10194264	10191819;10192235;10192527;10192680;10192828;10193328;10193622;10193921;10194269	-;-;-;-;-;-;-;-;-	1510	248	233	229	202	178	155	166	206	53	41	48	35	22	33	20	24
Prudu.01G121600	Pd01;Pd01;Pd01;Pd01;Pd01;Pd01;Pd01;Pd01;Pd01;Pd01;Pd01;Pd01;Pd01	10198557;10198573;10199458;10199739;10199901;10200259;10200510;10200742;10200955;10201147;10201563;10201935;10202666	10198563;10198694;10199535;10199801;10199999;10200417;10200581;10200874;10201019;10201222;10201664;10202115;10202900	+;+;+;+;+;+;+;+;+;+;+;+;+	1392	710	752	739	640	673	892	738	758	349	357	403	312	258	441	214	352
Prudu.01G121700	Pd01;Pd01;Pd01;Pd01;Pd01;Pd01;Pd01	10201642;10202632;10204194;10204550;10204695;10204906;10205504	10202083;10203704;10204372;10204607;10204814;10205248;10205510	-;-;-;-;-;-;-	2222	46	78	62	44	59	86	54	77	45	67	58	34	66	73	39	59
Prudu.01G121800	Pd01;Pd01;Pd01;Pd01;Pd01;Pd01;Pd01;Pd01;Pd01;Pd01;Pd01;Pd01;Pd01;Pd01;Pd01;Pd01;Pd01;Pd01	10209991;10210300;10210471;10210833;10211083;10211525;10212407;10212868;10213609;10213906;10214561;10214804;10215082;10215242;10215487;10215714;10216326;10216847	10210195;10210368;10210521;10210967;10211145;10211640;10212491;10212927;10213654;10213979;10214611;10215003;10215126;10215335;10215632;10215943;10216386;10217491	+;+;+;+;+;+;+;+;+;+;+;+;+;+;+;+;+;+	2376	241	296	239	215	269	324	320	314	186	210	241	143	161	217	152	190
Prudu.01G121900	Pd01;Pd01;Pd01;Pd01;Pd01;Pd01;Pd01;Pd01;Pd01;Pd01;Pd01;Pd01;Pd01;Pd01;Pd01;Pd01;Pd01	10217621;10218529;10218691;10219474;10219899;10220515;10220832;10221069;10221331;10221916;10222070;10222441;10222696;10222890;10223123;10223397;10223658	10218192;10218588;10219215;10219821;10219982;10220603;10220946;10221195;10221470;10221977;10222136;10222545;10222773;10223042;10223201;10223485;10223783	-;-;-;-;-;-;-;-;-;-;-;-;-;-;-;-;-	2819	338	267	331	301	271	224	219	317	177	204	189	150	152	187	88	164
Prudu.01G122000	Pd01;Pd01;Pd01;Pd01;Pd01	10226025;10226497;10227496;10227728;10228017	10226054;10227326;10227595;10227981;10228020	-;-;-;-;-	1218	0	0	0	0	0	0	0	0	0	0	0	0	0	0	0	0
Prudu.01G122100	Pd01;Pd01;Pd01;Pd01;Pd01	10242797;10243462;10243989;10244455;10245010	10242886;10243758;10244040;10244476;10245016	-;-;-;-;-	468	2	0	0	4	1	1	4	1	2	8	3	0	2	5	2	0
Prudu.01G122200	Pd01;Pd01;Pd01;Pd01;Pd01;Pd01;Pd01;Pd01;Pd01;Pd01;Pd01	10247933;10249112;10249733;10250022;10250959;10251613;10251849;10252061;10252095;10252274;10253232	10247937;10249558;10249937;10250678;10251043;10251752;10252043;10252071;10252211;10253102;10253447	+;+;+;+;+;+;+;+;+;+;+	2907	0	0	0	0	0	0	0	0	0	0	0	0	0	0	0	0
Prudu.01G122300	Pd01;Pd01	10255721;10261891	10256041;10262264	+;+	695	5	1	1	3	5	12	8	7	10	5	10	9	12	11	12	13
Prudu.01G122400	Pd01;Pd01;Pd01;Pd01;Pd01	10271007;10272065;10272490;10274826;10275352	10271010;10272261;10272679;10275217;10276611	+;+;+;+;+	2043	714	771	571	641	719	843	859	874	844	843	943	697	866	1159	718	1118
Prudu.01G122500	Pd01;Pd01;Pd01;Pd01;Pd01;Pd01;Pd01;Pd01;Pd01;Pd01;Pd01;Pd01;Pd01;Pd01;Pd01;Pd01;Pd01;Pd01;Pd01;Pd01;Pd01;Pd01;Pd01;Pd01	10277232;10278086;10278308;10278621;10278886;10279132;10279277;10279444;10279620;10279797;10279986;10280152;10280432;10280611;10280797;10281324;10281693;10282075;10282390;10282757;10282974;10283315;10283529;10284238	10277997;10278184;10278523;10278798;10279051;10279190;10279331;10279513;10279709;10279870;10280026;10280340;10280525;10280698;10281017;10281605;10281827;10282296;10282569;10282854;10283086;10283420;10283663;10284596	-;-;-;-;-;-;-;-;-;-;-;-;-;-;-;-;-;-;-;-;-;-;-;-	4036	767	1136	670	775	1062	891	847	1139	1009	934	1192	608	814	1152	455	1194
Prudu.01G122600	Pd01;Pd01;Pd01	10293807;10294562;10295351	10294032;10294685;10295408	-;-;-	408	0	0	0	0	0	0	0	0	0	0	0	0	0	0	0	0
Prudu.01G122700	Pd01;Pd01;Pd01;Pd01;Pd01;Pd01;Pd01;Pd01;Pd01	10315129;10316005;10316389;10316533;10316674;10317065;10317222;10318146;10318903	10315318;10316084;10316454;10316580;10316741;10317137;10317383;10318339;10319566	+;+;+;+;+;+;+;+;+	1545	703	688	637	582	605	845	760	784	552	515	606	605	590	864	626	650
Prudu.01G122800	Pd01;Pd01;Pd01;Pd01	10330924;10331105;10331305;10331813	10330993;10331136;10331530;10331992	+;+;+;+	508	390	285	283	353	332	558	483	698	305	294	306	388	289	521	439	410
Prudu.01G122900	Pd01;Pd01;Pd01;Pd01;Pd01;Pd01;Pd01;Pd01;Pd01;Pd01;Pd01;Pd01	10339132;10339397;10339651;10339846;10340114;10340367;10340526;10341256;10341508;10342044;10342534;10342718	10339139;10339404;10339761;10340000;10340207;10340437;10340633;10341349;10341596;10342103;10342638;10343289	+;+;+;+;+;+;+;+;+;+;+;+	1475	70	123	133	120	136	124	133	117	27	21	43	23	17	44	29	32
Prudu.01G123000	Pd01;Pd01	10349288;10350671	10350120;10351276	-;-	1439	1202	811	1028	1128	1023	1416	1383	1632	381	194	348	543	426	788	567	560
Prudu.01G123100	Pd01;Pd01;Pd01;Pd01;Pd01;Pd01;Pd01;Pd01;Pd01	10363211;10363353;10363519;10364013;10364520;10364609;10364770;10365270;10365879	10363267;10363383;10363649;10364082;10364590;10364686;10364843;10365835;10365983	+;+;+;+;+;+;+;+;+	1183	0	0	1	0	0	0	1	0	0	0	2	0	0	0	0	0
Prudu.01G123400	Pd01;Pd01;Pd01;Pd01;Pd01	10375185;10376525;10376833;10376966;10378215	10376446;10376651;10376961;10377058;10378331	+;+;+;+;+	1728	7	15	9	4	10	13	12	9	5	6	2	10	4	12	15	28
Prudu.01G123300	Pd01	10378141	10378341	-	201	345	237	406	378	320	380	357	365	563	437	445	602	414	560	316	444
Prudu.01G123500	Pd01	10378359	10379351	-	993	882	706	961	940	770	649	882	690	1385	1244	1259	1263	1052	1382	818	1123
Prudu.01G123600	Pd01;Pd01;Pd01;Pd01;Pd01;Pd01;Pd01;Pd01;Pd01	10381951;10382725;10383293;10384033;10384538;10385405;10385678;10385952;10386079	10381969;10382782;10383357;10384118;10384624;10385498;10385850;10386064;10386082	-;-;-;-;-;-;-;-;-	699	1029	894	866	836	923	774	723	1028	715	735	834	563	676	972	593	970
Prudu.01G123700	Pd01;Pd01;Pd01;Pd01;Pd01;Pd01;Pd01;Pd01	10394482;10394502;10395207;10395615;10396140;10396576;10397052;10398055	10394486;10394847;10395491;10395932;10396367;10396676;10397163;10398911	+;+;+;+;+;+;+;+	2252	494	455	471	453	540	397	536	476	449	444	456	330	327	451	250	403
Prudu.01G123800	Pd01;Pd01;Pd01;Pd01;Pd01	10424689;10424719;10425379;10425565;10425979	10424694;10424913;10425559;10425860;10427096	+;+;+;+;+	1796	1777	1649	1491	1316	1469	1878	1521	1543	1080	1349	2099	2636	1693	1841	2908	3502
Prudu.01G123900	Pd01;Pd01;Pd01;Pd01;Pd01;Pd01;Pd01;Pd01;Pd01	10432359;10432486;10432618;10433177;10433851;10434118;10434512;10435120;10435431	10432364;10432592;10432632;10433637;10434030;10434247;10434599;10435426;10435627	-;-;-;-;-;-;-;-;-	1491	1200	1483	1107	1012	1091	1381	1135	1108	374	318	411	417	314	428	356	469
Prudu.01G124000	Pd01;Pd01;Pd01;Pd01;Pd01;Pd01;Pd01	10439263;10440150;10440542;10440865;10441141;10442363;10442800	10440015;10440381;10440663;10440972;10441331;10442474;10442806	-;-;-;-;-;-;-	1525	82	127	83	76	87	104	62	72	80	100	96	57	75	79	55	97
Prudu.01G124100	Pd01;Pd01;Pd01;Pd01;Pd01;Pd01;Pd01;Pd01	10443194;10443434;10443834;10444380;10445034;10445499;10445739;10446381	10443201;10443559;10443947;10444437;10445080;10445585;10445836;10446388	-;-;-;-;-;-;-;-	546	34	58	45	38	38	28	45	39	46	37	50	31	43	33	16	41
Prudu.01G124200	Pd01;Pd01;Pd01;Pd01;Pd01;Pd01;Pd01;Pd01;Pd01;Pd01;Pd01;Pd01;Pd01;Pd01;Pd01	10452166;10452820;10453105;10453178;10454773;10454926;10455060;10455385;10456008;10456174;10456411;10456638;10456877;10457219;10457406	10452400;10453007;10453164;10453223;10454832;10454972;10455254;10455431;10456074;10456244;10456512;10456776;10456939;10457302;10458134	+;+;+;+;+;+;+;+;+;+;+;+;+;+;+	2133	114	61	81	78	68	91	88	84	65	71	51	65	42	73	52	51
Prudu.01G124300	Pd01;Pd01;Pd01;Pd01;Pd01;Pd01	10458381;10458828;10459383;10459840;10460477;10460764	10458446;10458866;10459460;10460091;10460659;10460879	-;-;-;-;-;-	734	288	224	196	180	179	244	241	292	153	114	160	152	129	221	173	208
Prudu.01G124400	Pd01;Pd01;Pd01;Pd01;Pd01;Pd01	10464647;10465626;10466774;10467167;10467492;10467667	10464820;10465730;10466896;10467287;10467522;10467760	+;+;+;+;+;+	648	2180	1651	2088	2070	2026	2585	2721	2358	1314	1081	1113	1261	995	1490	954	1079
Prudu.01G124500	Pd01;Pd01;Pd01;Pd01;Pd01;Pd01;Pd01;Pd01;Pd01;Pd01;Pd01;Pd01;Pd01;Pd01;Pd01	10471210;10472141;10472323;10473873;10474122;10474975;10476081;10476768;10476917;10477091;10477374;10477568;10477748;10477950;10478281	10471248;10472219;10473428;10474064;10474742;10476069;10476626;10476827;10476995;10477152;10477449;10477620;10477837;10478009;10478286	-;-;-;-;-;-;-;-;-;-;-;-;-;-;-	4164	33	33	6	12	25	6	11	9	11	10	10	17	14	13	14	18
Prudu.01G124600	Pd01;Pd01	10489886;10494315	10490168;10494440	+;+	409	0	0	0	0	0	0	0	0	0	0	0	0	0	0	0	0
Prudu.01G124700	Pd01;Pd01;Pd01;Pd01;Pd01;Pd01;Pd01;Pd01;Pd01;Pd01;Pd01;Pd01;Pd01;Pd01;Pd01;Pd01;Pd01;Pd01;Pd01;Pd01;Pd01;Pd01;Pd01;Pd01;Pd01;Pd01;Pd01;Pd01;Pd01;Pd01;Pd01;Pd01;Pd01;Pd01;Pd01;Pd01	10499488;10500390;10500623;10501516;10501702;10501927;10502929;10503512;10503774;10503950;10504911;10506369;10506941;10507276;10507537;10507662;10507806;10508161;10508379;10508558;10508818;10509170;10509402;10510134;10510328;10510540;10510772;10511538;10511716;10511926;10512111;10512706;10512889;10513243;10514556;10518514	10499576;10500504;10500684;10501604;10501888;10502522;10503104;10503678;10503838;10504720;10505080;10506466;10507126;10507456;10507633;10507717;10507849;10508217;10508475;10508730;10509031;10509295;10509491;10510250;10510348;10510647;10510851;10511583;10511790;10512023;10512218;10512763;10513089;10514458;10518176;10519344	+;+;+;+;+;+;+;+;+;+;+;+;+;+;+;+;+;+;+;+;+;+;+;+;+;+;+;+;+;+;+;+;+;+;+;+	10486	1078	1010	772	895	1300	491	1062	911	788	920	1037	472	830	719	511	789
Prudu.01G124800	Pd01;Pd01;Pd01;Pd01;Pd01;Pd01;Pd01;Pd01;Pd01;Pd01;Pd01;Pd01;Pd01	10531810;10532077;10532609;10532750;10533484;10534093;10535169;10536012;10536596;10536946;10537315;10537505;10537722	10531969;10532233;10532735;10533094;10533540;10535041;10535982;10536524;10536865;10537026;10537426;10537575;10537739	+;+;+;+;+;+;+;+;+;+;+;+;+	3674	233	310	198	206	262	144	221	259	260	290	322	153	176	269	121	271
Prudu.01G124900	Pd01;Pd01;Pd01;Pd01;Pd01;Pd01;Pd01;Pd01;Pd01	10538601;10539234;10539394;10539941;10540435;10541141;10541442;10541712;10542853	10538956;10539313;10539484;10540013;10540750;10541261;10541463;10542114;10543111	-;-;-;-;-;-;-;-;-	1721	425	398	453	408	473	322	524	515	339	294	404	292	334	407	290	408
Prudu.01G125000	Pd01;Pd01;Pd01;Pd01;Pd01;Pd01;Pd01	10549377;10549563;10550187;10550717;10551090;10551304;10551387	10549382;10549661;10550492;10550908;10551255;10551352;10551756	+;+;+;+;+;+;+	1188	0	0	0	0	0	0	0	0	0	0	0	0	0	0	0	0
Prudu.01G125100	Pd01;Pd01;Pd01;Pd01	10552206;10552521;10552684;10553543	10552211;10552602;10552862;10553596	+;+;+;+	321	0	0	0	0	0	0	0	0	0	0	0	0	0	0	0	0
Prudu.01G125200	Pd01;Pd01;Pd01;Pd01;Pd01;Pd01;Pd01;Pd01;Pd01;Pd01;Pd01;Pd01;Pd01	10553777;10554876;10555056;10555383;10555483;10555825;10556206;10556437;10556938;10557194;10557491;10557797;10558275	10554775;10554980;10555157;10555478;10555665;10556097;10556322;10556477;10557049;10557400;10557622;10557963;10558281	-;-;-;-;-;-;-;-;-;-;-;-;-	2541	1920	1368	1645	1760	1830	1442	1794	1777	1938	1761	1917	1650	1737	2163	1508	1807
Prudu.01G125300	Pd01;Pd01;Pd01;Pd01;Pd01	10559700;10560701;10561150;10561301;10561334	10559705;10560834;10561234;10561313;10561341	-;-;-;-;-	246	315	378	382	304	330	412	327	422	187	186	218	263	243	393	274	315
Prudu.01G125400	Pd01;Pd01	10561963;10563934	10562171;10564159	+;+	435	555	515	615	563	422	785	693	676	379	401	429	543	431	522	543	548
Prudu.01G125500	Pd01;Pd01;Pd01;Pd01;Pd01;Pd01;Pd01;Pd01	10564710;10565639;10567350;10567520;10567704;10568076;10568665;10569330	10564731;10565854;10567389;10567587;10567868;10568153;10569039;10569334	-;-;-;-;-;-;-;-	969	351	457	366	344	311	425	363	472	292	328	375	265	276	437	315	377
Prudu.01G125600	Pd01;Pd01;Pd01;Pd01;Pd01;Pd01;Pd01;Pd01;Pd01;Pd01;Pd01;Pd01	10574673;10574725;10575136;10576944;10577225;10577531;10577710;10577941;10578458;10579105;10579820;10581129	10574679;10575128;10575269;10577116;10577448;10577605;10577817;10578058;10578593;10579267;10580398;10581973	+;+;+;+;+;+;+;+;+;+;+;+	2966	539	692	448	516	628	321	568	486	416	515	556	316	436	505	386	493
Prudu.01G125700	Pd01;Pd01;Pd01;Pd01;Pd01;Pd01	10582174;10583255;10583403;10583781;10584114;10584397	10582761;10583278;10583615;10583956;10584262;10584674	-;-;-;-;-;-	1428	199	135	173	181	140	239	175	225	75	78	83	105	94	130	82	116
Prudu.01G125800	Pd01;Pd01;Pd01;Pd01;Pd01;Pd01;Pd01;Pd01;Pd01;Pd01;Pd01;Pd01;Pd01;Pd01;Pd01;Pd01;Pd01;Pd01	10587910;10588349;10588496;10588693;10588806;10589026;10589198;10589394;10589576;10589761;10589934;10590085;10590242;10590372;10590548;10590706;10590887;10591079	10588143;10588411;10588585;10588752;10588919;10589091;10589273;10589458;10589668;10589841;10590077;10590156;10590304;10590521;10590601;10590765;10591001;10591628	+;+;+;+;+;+;+;+;+;+;+;+;+;+;+;+;+;+	2150	10	14	6	5	14	9	6	2	0	0	0	0	0	1	0	0
Prudu.01G125900	Pd01;Pd01;Pd01;Pd01;Pd01;Pd01;Pd01;Pd01;Pd01;Pd01;Pd01;Pd01	10600715;10600986;10601369;10601513;10601702;10601849;10602055;10602568;10603390;10603556;10603908;10604132	10600719;10601205;10601431;10601602;10601761;10601914;10602120;10602660;10603449;10603609;10604022;10604385	+;+;+;+;+;+;+;+;+;+;+;+	1146	0	0	0	0	0	0	0	0	0	0	0	0	0	0	0	0
Prudu.01G126000	Pd01;Pd01;Pd01;Pd01;Pd01	10607358;10607828;10607994;10608346;10608570	10607366;10607887;10608047;10608460;10608823	+;+;+;+;+	492	0	0	0	0	0	0	0	0	0	0	0	0	0	0	0	0
Prudu.01G126100	Pd01;Pd01;Pd01;Pd01;Pd01;Pd01;Pd01;Pd01;Pd01;Pd01;Pd01	10617030;10617098;10617451;10617983;10618485;10619096;10619443;10619735;10620671;10621333;10621745	10617035;10617119;10617836;10618102;10618562;10619269;10619520;10619907;10620826;10621393;10622243	+;+;+;+;+;+;+;+;+;+;+	1753	312	408	257	308	372	375	367	452	379	311	469	267	322	456	276	462
Prudu.01G126200	Pd01;Pd01;Pd01;Pd01	10636217;10636233;10636459;10637333	10636224;10636364;10636603;10637380	+;+;+;+	333	114	139	152	123	130	246	227	183	103	76	81	119	110	164	105	122
Prudu.01G126300	Pd01;Pd01;Pd01;Pd01;Pd01;Pd01;Pd01;Pd01;Pd01;Pd01;Pd01;Pd01;Pd01	10652094;10652442;10653116;10653436;10653825;10654389;10654723;10655179;10655436;10655729;10656242;10656573;10657017	10652101;10652559;10653265;10653546;10654157;10654565;10655007;10655301;10655633;10655982;10656446;10656878;10657483	+;+;+;+;+;+;+;+;+;+;+;+;+	2735	10	18	4	12	7	4	19	13	41	39	47	28	19	61	19	33
Prudu.01G126400	Pd01;Pd01;Pd01;Pd01;Pd01;Pd01;Pd01	10658222;10659025;10659172;10659356;10659789;10660025;10660359	10658274;10659076;10659244;10659427;10659857;10660128;10660364	-;-;-;-;-;-;-	429	653	790	746	640	514	802	763	634	983	813	904	1155	1041	1406	965	1176
Prudu.01G126500	Pd01;Pd01;Pd01;Pd01;Pd01;Pd01;Pd01;Pd01;Pd01;Pd01;Pd01	10664413;10664556;10664734;10664946;10665472;10665567;10666316;10666659;10666861;10667008;10667130	10664430;10664728;10664841;10665015;10665552;10665646;10666373;10666763;10666918;10667117;10667138	-;-;-;-;-;-;-;-;-;-;-	870	632	602	627	601	581	800	730	596	531	388	422	522	462	542	487	484
Prudu.01G126600	Pd01;Pd01;Pd01;Pd01;Pd01;Pd01;Pd01;Pd01;Pd01;Pd01	10668355;10668690;10668914;10669154;10669364;10669619;10669805;10670041;10670577;10671093	10668537;10668800;10669087;10669237;10669518;10669776;10669868;10670545;10670708;10671098	-;-;-;-;-;-;-;-;-;-	1572	491	355	591	423	401	243	376	327	72	82	56	69	48	55	15	58
Prudu.01G126700	Pd01;Pd01;Pd01;Pd01;Pd01;Pd01;Pd01	10673081;10673612;10673882;10674375;10675247;10675585;10675991	10673085;10673875;10674336;10674634;10675518;10675639;10676321	+;+;+;+;+;+;+	1642	31	25	30	37	47	40	51	43	21	26	29	18	39	46	26	36
Prudu.01G126800	Pd01;Pd01;Pd01;Pd01;Pd01;Pd01;Pd01;Pd01;Pd01;Pd01	10676536;10677159;10677501;10677684;10678085;10678498;10678686;10678826;10678975;10679532	10677063;10677237;10677543;10677855;10678179;10678579;10678742;10678894;10679255;10679535	-;-;-;-;-;-;-;-;-;-	1410	1996	1984	2028	1981	1918	2472	2458	2457	2194	1992	2052	1887	2029	2831	1875	2740
Prudu.01G126900	Pd01;Pd01;Pd01;Pd01;Pd01;Pd01;Pd01;Pd01;Pd01;Pd01;Pd01;Pd01;Pd01;Pd01;Pd01;Pd01;Pd01;Pd01;Pd01	10686229;10688423;10688611;10688864;10688908;10689046;10689203;10689439;10689638;10689815;10690088;10690309;10690559;10690848;10691015;10691197;10691296;10692017;10692489	10686249;10688590;10688769;10688899;10688952;10689114;10689336;10689500;10689717;10689939;10690206;10690403;10690618;10690928;10691120;10691207;10691983;10692090;10692503	-;-;-;-;-;-;-;-;-;-;-;-;-;-;-;-;-;-;-	2148	0	0	1	0	0	0	0	0	0	0	0	0	0	0	0	0
Prudu.01G127000	Pd01;Pd01	10718629;10718808	10718660;10719011	+;+	236	0	0	0	0	0	0	0	0	0	0	0	0	0	0	0	0
Prudu.01G127100	Pd01;Pd01;Pd01;Pd01;Pd01;Pd01	10728547;10729488;10730420;10730605;10730848;10731036	10728705;10729702;10730546;10730644;10730949;10731372	-;-;-;-;-;-	980	116	123	129	114	121	188	138	162	113	84	93	98	110	144	103	151
Prudu.01G127200	Pd01;Pd01;Pd01;Pd01;Pd01;Pd01;Pd01;Pd01;Pd01;Pd01;Pd01;Pd01;Pd01;Pd01;Pd01;Pd01;Pd01;Pd01;Pd01;Pd01;Pd01;Pd01	10731840;10732182;10732305;10732414;10732638;10732880;10733131;10733578;10733890;10734228;10734404;10734647;10735046;10735418;10735714;10735964;10736297;10736723;10737139;10737720;10737879;10738226	10732088;10732273;10732367;10732491;10732775;10733008;10733236;10733755;10734028;10734317;10734565;10734811;10735183;10735597;10735842;10736199;10736459;10736860;10737372;10737776;10738169;10738234	-;-;-;-;-;-;-;-;-;-;-;-;-;-;-;-;-;-;-;-;-;-	3164	1351	1905	1387	1132	1289	1324	1157	1502	3168	3446	3828	2328	3324	4798	2934	5087
Prudu.01G127300	Pd01;Pd01;Pd01;Pd01;Pd01;Pd01	10739865;10740726;10740879;10741320;10742066;10744032	10740714;10740761;10740899;10742060;10743573;10744035	-;-;-;-;-;-	3160	235	296	259	203	284	313	333	322	346	341	398	271	309	410	288	390
Prudu.01G127400	Pd01;Pd01;Pd01;Pd01;Pd01;Pd01	10745149;10745444;10745910;10746171;10746370;10746698	10745169;10745485;10746080;10746216;10746421;10746800	+;+;+;+;+;+	435	22	22	32	30	18	58	35	60	17	25	19	9	19	27	3	9
Prudu.01G127500	Pd01;Pd01;Pd01;Pd01;Pd01;Pd01	10750542;10750758;10751244;10751475;10751869;10752063	10750586;10750860;10751446;10751610;10751978;10752068	-;-;-;-;-;-	603	0	0	0	0	0	0	0	0	0	0	0	0	0	0	0	0
Prudu.01G127600	Pd01;Pd01;Pd01;Pd01;Pd01	10754275;10754564;10754954;10755374;10755514	10754351;10754666;10755008;10755481;10755518	-;-;-;-;-	348	41	33	27	43	31	34	43	30	29	25	35	50	26	36	38	44
Prudu.01G127700	Pd01;Pd01;Pd01;Pd01;Pd01	10757472;10758014;10758650;10758924;10759663	10757912;10758153;10758767;10759282;10759929	-;-;-;-;-	1325	15	13	8	6	9	9	18	11	6	9	8	15	12	8	7	12
Prudu.01G127800	Pd01;Pd01;Pd01;Pd01;Pd01	10761932;10762493;10762949;10764067;10764620	10762262;10762503;10763948;10764119;10764624	-;-;-;-;-	1400	132	171	133	137	181	152	135	151	120	103	143	77	93	111	97	114
Prudu.01G127900	Pd01;Pd01;Pd01;Pd01;Pd01;Pd01;Pd01;Pd01;Pd01;Pd01	10766220;10766551;10767234;10767335;10768115;10769012;10769121;10769299;10770046;10770904	10766241;10766681;10767307;10767868;10768628;10769115;10769202;10769458;10770711;10770908	-;-;-;-;-;-;-;-;-;-	2292	51	71	71	41	59	35	57	54	53	50	65	54	72	84	67	73
Prudu.01G128200	Pd01;Pd01;Pd01;Pd01	10772269;10772539;10773292;10773727	10772427;10772695;10773391;10773892	-;-;-;-	582	577	480	473	531	475	1228	726	843	299	385	429	541	510	956	486	975
Prudu.01G128300	Pd01;Pd01;Pd01;Pd01;Pd01;Pd01;Pd01;Pd01;Pd01;Pd01;Pd01;Pd01;Pd01;Pd01;Pd01;Pd01;Pd01;Pd01	10773414;10773757;10774350;10775416;10776536;10777062;10777685;10778006;10778110;10778450;10778939;10779578;10779879;10780050;10780947;10781142;10782082;10782843	10773417;10773860;10774447;10775649;10776613;10777208;10777915;10778095;10778261;10778550;10779154;10779805;10779970;10780143;10781039;10781995;10782196;10784885	+;+;+;+;+;+;+;+;+;+;+;+;+;+;+;+;+;+	4974	277	319	255	277	374	324	361	376	281	288	312	211	265	292	232	331
Prudu.01G128400	Pd01;Pd01;Pd01;Pd01;Pd01;Pd01	10785560;10786312;10786452;10787218;10788398;10790161	10786125;10786369;10786669;10787349;10789320;10790164	-;-;-;-;-;-	1901	286	321	228	299	350	350	468	477	141	120	184	132	132	177	158	223
Prudu.01G128500	Pd01	10793229	10794296	-	1068	59	33	53	34	71	62	62	84	46	73	55	69	70	68	81	78
Prudu.01G128600	Pd01	10804125	10805177	+	1053	0	0	0	0	0	0	0	0	0	0	0	0	0	0	0	0
Prudu.01G128700	Pd01;Pd01;Pd01;Pd01;Pd01;Pd01;Pd01;Pd01;Pd01	10805367;10806284;10806647;10807058;10807746;10808076;10808785;10809462;10809984	10805952;10806331;10806703;10807671;10807940;10808368;10809096;10809608;10810078	-;-;-;-;-;-;-;-;-	2347	160	205	224	175	235	216	239	239	176	153	213	166	141	170	123	215
Prudu.01G128800	Pd01;Pd01;Pd01;Pd01;Pd01;Pd01;Pd01;Pd01;Pd01;Pd01	10812042;10812939;10813031;10813338;10813751;10814479;10815038;10815750;10815895;10816089	10812737;10813025;10813088;10813414;10813943;10814664;10815444;10815859;10815994;10816595	-;-;-;-;-;-;-;-;-;-	2421	177	228	190	204	198	264	239	227	175	192	158	103	139	159	124	188
Prudu.01G128900	Pd01;Pd01;Pd01;Pd01;Pd01;Pd01;Pd01;Pd01;Pd01;Pd01;Pd01;Pd01	10826279;10826592;10827191;10828061;10828568;10828758;10829136;10829294;10829618;10829991;10830227;10830747	10826303;10826693;10827309;10828135;10828661;10828817;10829201;10829392;10829662;10830093;10830285;10830755	+;+;+;+;+;+;+;+;+;+;+;+	856	370	406	430	339	284	317	438	367	302	338	370	273	291	378	256	392
Prudu.01G129000	Pd01;Pd01;Pd01;Pd01	10834194;10834892;10835199;10835672	10834766;10835049;10835312;10835675	-;-;-;-	849	2094	2138	2264	2342	2051	2426	2811	2194	1705	1687	1850	2288	1964	2192	2522	2065
Prudu.01G129100	Pd01	10835762	10836085	-	324	526	576	756	778	752	792	1106	695	706	516	712	765	674	684	875	671
Prudu.01G129200	Pd01;Pd01;Pd01;Pd01;Pd01	10836654;10836806;10837670;10839071;10839998	10836695;10837567;10838559;10839830;10840280	-;-;-;-;-	2737	764	666	461	313	608	275	266	493	396	726	535	226	299	413	169	408
Prudu.01G129300	Pd01;Pd01;Pd01	10852102;10854488;10854636	10852435;10854615;10855027	+;+;+	854	6	4	8	4	5	1	3	14	3	4	1	5	2	4	3	9
Prudu.01G129400	Pd01	10855045	10856799	+	1755	7	19	7	10	20	4	9	13	5	8	13	5	10	7	11	13
Prudu.01G129500	Pd01;Pd01;Pd01;Pd01;Pd01;Pd01;Pd01;Pd01;Pd01;Pd01	10858223;10858805;10859288;10859633;10859685;10859844;10860306;10860707;10861772;10862261	10858724;10858978;10859352;10859673;10859707;10860008;10860542;10860823;10862147;10862265	-;-;-;-;-;-;-;-;-;-	1705	47	31	17	31	27	10	30	22	24	42	30	32	22	26	38	48
Prudu.01G129600	Pd01;Pd01;Pd01;Pd01;Pd01;Pd01;Pd01;Pd01;Pd01;Pd01;Pd01;Pd01;Pd01;Pd01;Pd01;Pd01	10868311;10868778;10868935;10869378;10870503;10871220;10871390;10871659;10871775;10872090;10872272;10872492;10872783;10873030;10873670;10873859	10868613;10868823;10869133;10869597;10870636;10871280;10871549;10871696;10871828;10872164;10872400;10872579;10872889;10873078;10873776;10873898	-;-;-;-;-;-;-;-;-;-;-;-;-;-;-;-	1810	4887	4384	4334	4310	3593	5050	4157	4635	3727	4409	3468	3724	3491	5294	2902	4462
Prudu.01G129700	Pd01;Pd01;Pd01;Pd01;Pd01;Pd01	10874322;10874470;10874602;10874711;10875121;10876261	10874379;10874585;10874688;10874991;10875888;10876297	+;+;+;+;+;+	1347	5	4	6	5	4	1	2	1	0	5	0	2	3	5	2	2
Prudu.01G129800	Pd01;Pd01;Pd01;Pd01;Pd01;Pd01;Pd01;Pd01	10877375;10877953;10878436;10878783;10878995;10879458;10879859;10880928	10877872;10878126;10878500;10878858;10879159;10879694;10879975;10881383	-;-;-;-;-;-;-;-	1788	65	50	72	71	83	44	61	59	48	64	42	66	51	69	59	55
Prudu.01G130100	Pd01;Pd01;Pd01;Pd01;Pd01;Pd01;Pd01;Pd01;Pd01;Pd01;Pd01;Pd01;Pd01;Pd01;Pd01	10884977;10891513;10892531;10892701;10892970;10893086;10893401;10893583;10893803;10894094;10894341;10894474;10894660;10894949;10896702	10885091;10891945;10892591;10892860;10893007;10893139;10893475;10893711;10893890;10894200;10894389;10894577;10894699;10895218;10897008	-;-;-;-;-;-;-;-;-;-;-;-;-;-;-	2030	12538	11536	11751	12012	11173	11734	12202	11915	11111	11352	10266	9194	9647	13643	8242	12658
Prudu.01G130000	Pd01;Pd01;Pd01;Pd01;Pd01	10887205;10887588;10889365;10890683;10890818	10887546;10889301;10890391;10890803;10891341	+;+;+;+;+	3728	0	0	1	0	0	0	0	0	0	0	0	0	0	0	0	0
Prudu.01G130200	Pd01;Pd01;Pd01;Pd01;Pd01;Pd01;Pd01;Pd01;Pd01;Pd01;Pd01;Pd01;Pd01;Pd01	10900621;10900911;10901571;10902557;10903639;10904115;10905129;10905497;10905809;10906394;10906827;10907180;10907547;10907812	10900624;10900980;10901652;10902660;10903756;10904209;10905252;10905577;10905907;10906547;10906900;10907224;10907723;10908684	+;+;+;+;+;+;+;+;+;+;+;+;+;+	2100	734	881	657	696	736	595	755	723	669	779	967	631	781	974	804	1103
Prudu.01G130300	Pd01;Pd01;Pd01;Pd01;Pd01	10908922;10909816;10909976;10910344;10912158	10909542;10909970;10910290;10911911;10912162	-;-;-;-;-	2664	54	107	86	100	99	67	139	112	92	83	122	126	113	120	126	104
Prudu.01G130400	Pd01	10916529	10917251	-	723	184	197	207	226	177	218	182	158	264	235	214	175	153	248	139	174
Prudu.01G130500	Pd01;Pd01;Pd01	10922210;10922673;10922863	10922471;10922855;10922868	-;-;-	451	0	0	0	0	0	0	0	0	0	0	0	0	0	0	0	0
Prudu.01G130600	Pd01;Pd01;Pd01;Pd01;Pd01;Pd01;Pd01;Pd01;Pd01;Pd01	10926700;10926740;10926837;10927231;10927683;10928471;10928654;10928877;10929048;10929220	10926708;10926752;10926857;10927650;10928053;10928645;10928855;10929003;10929096;10929457	+;+;+;+;+;+;+;+;+;+	1625	0	0	0	0	0	0	0	0	0	0	0	0	0	0	0	0
Prudu.01G130700	Pd01;Pd01;Pd01;Pd01;Pd01;Pd01	10939937;10940066;10940292;10940547;10940959;10942136	10939945;10940248;10940444;10940597;10941200;10942139	-;-;-;-;-;-	642	70	48	54	58	51	37	48	63	54	45	51	35	33	53	36	71
Prudu.01G130800	Pd01;Pd01;Pd01;Pd01;Pd01;Pd01;Pd01	10942179;10943423;10943522;10943800;10943892;10944382;10944717	10943384;10943499;10943794;10943884;10944364;10944628;10944795	-;-;-;-;-;-;-	2440	174	131	115	131	170	89	149	115	98	131	123	45	92	97	114	78
Prudu.01G130900	Pd01;Pd01;Pd01	10960339;10960445;10960913	10960344;10960737;10960946	+;+;+	333	0	0	0	0	0	0	0	0	0	0	0	0	0	0	0	0
Prudu.01G131000	Pd01;Pd01;Pd01;Pd01;Pd01;Pd01	10963129;10963284;10963441;10963580;10963721;10965467	10963134;10963355;10963483;10963602;10963777;10966082	+;+;+;+;+;+	817	53	119	57	50	111	66	92	79	57	80	81	54	37	83	28	64
Prudu.01G131100	Pd01	10968097	10968351	-	255	1	0	0	0	0	0	0	0	0	3	0	1	0	0	0	0
Prudu.01G131200	Pd01	10968598	10969005	-	408	7	3	0	0	1	0	0	0	0	2	0	0	0	5	0	0
Prudu.01G131300	Pd01;Pd01;Pd01;Pd01;Pd01;Pd01;Pd01	10969055;10970608;10970732;10971009;10971236;10971518;10971973	10970581;10970725;10970902;10971217;10971461;10971960;10971981	-;-;-;-;-;-;-	2703	11	1	0	0	6	0	0	3	0	0	6	0	0	0	0	0
Prudu.01G131400	Pd01;Pd01;Pd01;Pd01;Pd01;Pd01;Pd01;Pd01;Pd01;Pd01;Pd01;Pd01	10976511;10976636;10976750;10977105;10977528;10978623;10979239;10979659;10979807;10980051;10980403;10980896	10976519;10976736;10976985;10977166;10977753;10979234;10979634;10979789;10979896;10980395;10980878;10981142	-;-;-;-;-;-;-;-;-;-;-;-	2931	7	11	12	9	25	14	22	15	6	6	13	13	10	5	11	9
Prudu.01G131500	Pd01;Pd01;Pd01;Pd01;Pd01;Pd01;Pd01;Pd01	10987849;10988220;10988329;10989287;10989978;10990874;10992217;10992827	10988200;10988299;10988618;10989635;10990257;10991034;10992378;10992964	+;+;+;+;+;+;+;+	1812	446	494	337	392	453	478	466	386	387	350	445	407	357	482	304	439
Prudu.01G131600	Pd01;Pd01;Pd01;Pd01;Pd01;Pd01;Pd01;Pd01;Pd01;Pd01;Pd01;Pd01	10993859;10994905;10995136;10995489;10996039;10996331;10996604;10997469;10997653;10997926;10999247;10999429	10993873;10995115;10995369;10995590;10996250;10996486;10996753;10997528;10997780;10998334;10999270;10999434	-;-;-;-;-;-;-;-;-;-;-;-	1707	342	351	358	307	468	338	467	396	482	569	532	513	421	469	406	642
Prudu.01G131700	Pd01;Pd01	11010229;11010641	11010417;11010937	-;-	486	0	0	0	0	0	0	0	0	0	0	0	0	0	0	0	0
Prudu.01G131800	Pd01;Pd01;Pd01	11014144;11014284;11014760	11014152;11014398;11015425	+;+;+	790	0	0	0	0	0	0	0	0	0	0	0	0	0	0	0	0
Prudu.01G131900	Pd01;Pd01;Pd01;Pd01;Pd01;Pd01;Pd01	11027899;11028368;11028572;11029789;11029998;11030270;11030772	11028176;11028468;11028667;11029879;11030130;11030291;11030817	-;-;-;-;-;-;-	767	666	921	746	711	612	1148	1179	762	531	639	691	793	971	1100	1116	1464
Prudu.01G132000	Pd01;Pd01	11035435;11035742	11035661;11035966	-;-	452	0	0	0	0	0	0	0	0	0	0	0	0	0	0	0	0
Prudu.01G132100	Pd01;Pd01;Pd01;Pd01;Pd01;Pd01;Pd01	11039610;11039830;11040029;11040116;11041299;11042224;11042295	11039717;11039970;11040041;11040171;11041340;11042266;11042503	-;-;-;-;-;-;-	612	0	0	0	0	0	0	0	0	0	0	0	0	0	0	0	0
Prudu.01G132200	Pd01;Pd01;Pd01;Pd01;Pd01;Pd01;Pd01	11044376;11044897;11045173;11045385;11045817;11046343;11046795	11044748;11044997;11045262;11045460;11045937;11046364;11047299	-;-;-;-;-;-;-	1288	14	30	30	23	22	28	28	11	7	15	12	28	16	24	15	15
Prudu.01G132300	Pd01;Pd01;Pd01;Pd01;Pd01	11048340;11049464;11050648;11050875;11053381	11048581;11049512;11050701;11050939;11053408	+;+;+;+;+	438	0	0	0	1	0	0	0	0	0	0	0	0	0	0	0	0
Prudu.01G132400	Pd01;Pd01;Pd01;Pd01;Pd01;Pd01;Pd01;Pd01	11054838;11054998;11055302;11055557;11055769;11056200;11056720;11057025	11054850;11055134;11055381;11055646;11055844;11056320;11056741;11057028	-;-;-;-;-;-;-;-	543	1	2	5	1	1	0	0	0	2	2	1	1	1	1	0	4
Prudu.01G132500	Pd01;Pd01;Pd01;Pd01;Pd01;Pd01;Pd01;Pd01;Pd01;Pd01;Pd01;Pd01;Pd01;Pd01;Pd01;Pd01;Pd01;Pd01;Pd01;Pd01;Pd01;Pd01	11058106;11059153;11059704;11059998;11060403;11061020;11061696;11063052;11063515;11064326;11064658;11065014;11065678;11066218;11067198;11067371;11067830;11068003;11068195;11068446;11068916;11069193	11058629;11059253;11059793;11060088;11060535;11061041;11061780;11063183;11063615;11064415;11064709;11065140;11065699;11066378;11067269;11067498;11067930;11068092;11068285;11068572;11068937;11069462	-;-;-;-;-;-;-;-;-;-;-;-;-;-;-;-;-;-;-;-;-;-	2632	654	905	757	719	684	940	1063	691	1751	1749	1896	1887	1820	2337	1741	2239
Prudu.01G132600	Pd01;Pd01;Pd01;Pd01;Pd01;Pd01;Pd01;Pd01;Pd01;Pd01;Pd01	11072475;11072500;11073632;11073982;11074138;11075010;11075125;11075270;11075521;11075825;11076269	11072478;11072649;11073792;11074030;11074264;11075075;11075238;11075311;11075683;11075894;11076632	+;+;+;+;+;+;+;+;+;+;+	1310	142	196	220	236	176	218	218	232	97	105	125	87	75	145	117	131
Prudu.01G132700	Pd01;Pd01;Pd01;Pd01;Pd01;Pd01;Pd01;Pd01;Pd01;Pd01;Pd01;Pd01;Pd01;Pd01;Pd01;Pd01;Pd01;Pd01;Pd01;Pd01;Pd01;Pd01;Pd01;Pd01;Pd01;Pd01;Pd01;Pd01;Pd01;Pd01	11079600;11080047;11081018;11081241;11081960;11082395;11083442;11084321;11085217;11085470;11086379;11087369;11087489;11087919;11089866;11090321;11090555;11090785;11091161;11091542;11091758;11092146;11092381;11093057;11093319;11093932;11094144;11094289;11094723;11095117	11079607;11080374;11081127;11081588;11082279;11082486;11083775;11084531;11085331;11085631;11087039;11087459;11087574;11089032;11090117;11090431;11090719;11090901;11091462;11091676;11092121;11092225;11092588;11093171;11093480;11094126;11094280;11094587;11094932;11096231	+;+;+;+;+;+;+;+;+;+;+;+;+;+;+;+;+;+;+;+;+;+;+;+;+;+;+;+;+;+	7947	750	489	439	449	580	560	509	490	448	450	519	335	387	493	347	580
Prudu.01G132800	Pd01;Pd01	11099109;11101763	11099454;11102530	-;-	1114	127	142	82	136	158	153	159	131	133	110	115	114	134	146	152	166
Prudu.01G132900	Pd01;Pd01;Pd01;Pd01;Pd01;Pd01;Pd01;Pd01;Pd01	11103953;11104541;11104757;11104869;11105684;11106149;11106847;11107515;11107685	11103958;11104620;11104863;11104993;11105858;11106215;11107083;11107549;11107689	-;-;-;-;-;-;-;-;-	837	349	484	311	376	364	325	473	320	312	327	346	328	347	357	431	400
Prudu.01G133000	Pd01	11120452	11120736	-	285	2	0	0	1	1	0	0	3	0	6	1	3	2	0	0	0
Prudu.01G133100	Pd01;Pd01;Pd01;Pd01;Pd01;Pd01;Pd01;Pd01;Pd01;Pd01;Pd01;Pd01;Pd01;Pd01	11123946;11125276;11125445;11125594;11125670;11126068;11126258;11126795;11127327;11127526;11128182;11128411;11128696;11128868	11124351;11125357;11125491;11125661;11125965;11126141;11126345;11126862;11127398;11127609;11128295;11128494;11128772;11129249	-;-;-;-;-;-;-;-;-;-;-;-;-;-	1942	289	339	241	317	331	311	363	388	213	255	293	196	221	252	205	259
Prudu.01G133200	Pd01;Pd01;Pd01;Pd01	11183811;11184739;11184971;11185395	11184476;11184832;11185022;11185398	-;-;-;-	816	0	0	0	0	0	0	0	0	0	0	0	0	0	0	0	0
Prudu.01G133300	Pd01;Pd01;Pd01;Pd01;Pd01	11203911;11204591;11206898;11207227;11207798	11204015;11206457;11207092;11207408;11207806	-;-;-;-;-	2358	0	0	0	1	0	0	0	0	0	0	2	0	2	0	1	0
Prudu.01G133400	Pd01;Pd01;Pd01;Pd01;Pd01;Pd01;Pd01;Pd01;Pd01;Pd01	11214078;11214151;11214490;11215859;11216158;11216643;11217350;11217791;11218292;11218555	11214083;11214310;11214707;11215935;11216263;11216735;11217495;11217899;11218356;11219258	+;+;+;+;+;+;+;+;+;+	1684	272	254	267	262	208	284	258	277	265	196	253	289	216	320	221	305
Prudu.01G133500	Pd01;Pd01;Pd01;Pd01	11223108;11223536;11224028;11224340	11223111;11223995;11224306;11225429	+;+;+;+	1833	315	365	275	290	334	228	296	264	393	358	429	337	332	337	336	407
Prudu.01G133600	Pd01;Pd01;Pd01;Pd01;Pd01;Pd01;Pd01;Pd01	11227824;11229230;11229558;11229872;11230210;11230524;11231199;11232809	11228463;11229291;11229612;11229970;11230296;11230639;11231229;11233295	+;+;+;+;+;+;+;+	1577	465	485	368	377	515	405	494	506	288	281	304	314	275	304	303	339
Prudu.01G133700	Pd01;Pd01;Pd01;Pd01;Pd01;Pd01	11236794;11236803;11237250;11239081;11240129;11241576	11236798;11237208;11237434;11239588;11240234;11241601	+;+;+;+;+;+	1236	243	237	238	187	273	326	258	238	195	163	198	229	217	240	206	250
Prudu.01G133800	Pd01;Pd01	11245692;11246179	11245695;11248403	+;+	2229	487	194	314	272	291	253	300	312	271	179	185	204	188	191	128	220
Prudu.01G133900	Pd01;Pd01;Pd01	11265540;11265787;11266016	11265718;11265919;11266191	-;-;-	488	0	0	0	0	0	0	0	0	0	0	0	0	0	0	0	0
Prudu.01G134000	Pd01;Pd01;Pd01;Pd01	11276127;11277265;11277893;11279437	11276560;11277337;11278013;11279440	-;-;-;-	632	89	120	113	98	77	131	102	120	72	83	100	92	80	111	81	134
Prudu.01G134100	Pd01;Pd01;Pd01;Pd01;Pd01;Pd01	11295458;11295608;11296942;11297163;11297466;11297711	11295496;11295694;11297081;11297427;11297514;11298337	+;+;+;+;+;+	1207	0	0	0	0	0	0	0	0	0	0	0	0	0	0	0	0
Prudu.01G134200	Pd01;Pd01;Pd01;Pd01;Pd01;Pd01;Pd01;Pd01	11306308;11306724;11307073;11307221;11307352;11307403;11307763;11307988	11306315;11306922;11307187;11307296;11307373;11307597;11307824;11308210	+;+;+;+;+;+;+;+	900	0	0	0	0	0	0	0	0	0	0	0	0	0	0	0	0
Prudu.01G134300	Pd01;Pd01;Pd01;Pd01;Pd01;Pd01	11318520;11318753;11319111;11319387;11319723;11320143	11318524;11318993;11319231;11319496;11319854;11320292	+;+;+;+;+;+	759	4226	4289	2756	3390	3521	8882	5053	7043	4299	3686	5374	6125	6335	10794	8421	8940
Prudu.01G134400	Pd01;Pd01;Pd01;Pd01;Pd01;Pd01;Pd01;Pd01;Pd01;Pd01;Pd01;Pd01	11336627;11337073;11337290;11337719;11338309;11338858;11339144;11339387;11339609;11339886;11340215;11341188	11336996;11337201;11337375;11337789;11338391;11339021;11339206;11339501;11339718;11339962;11340487;11341191	-;-;-;-;-;-;-;-;-;-;-;-	1545	46	55	34	44	28	53	42	37	20	21	17	12	25	50	32	34
Prudu.01G134500	Pd01;Pd01;Pd01;Pd01;Pd01;Pd01;Pd01	11352469;11353275;11353440;11354818;11355401;11355750;11356103	11352624;11353423;11353757;11355207;11355419;11355872;11356915	+;+;+;+;+;+;+	1968	56	106	56	73	90	116	91	152	62	96	70	50	88	112	65	107
Prudu.01G134600	Pd01;Pd01;Pd01;Pd01;Pd01;Pd01;Pd01;Pd01;Pd01;Pd01;Pd01	11358565;11358808;11359094;11359677;11360463;11360814;11360961;11361103;11361239;11361758;11362503	11358571;11359013;11359257;11359879;11360695;11360876;11361016;11361115;11361360;11361875;11363108	+;+;+;+;+;+;+;+;+;+;+	1791	211	252	231	247	260	265	298	271	244	186	269	196	173	277	183	281
Prudu.01G134700	Pd01;Pd01;Pd01;Pd01	11364421;11365548;11365771;11366450	11364480;11365627;11365977;11366470	+;+;+;+	368	593	377	352	318	280	447	459	435	255	132	182	346	241	316	287	274
Prudu.01G134800	Pd01;Pd01;Pd01;Pd01;Pd01;Pd01	11369967;11370016;11370289;11370558;11371262;11371607	11369971;11370181;11370318;11370716;11371356;11372060	+;+;+;+;+;+	909	473	503	612	607	406	794	614	571	545	480	516	600	554	809	577	630
Prudu.01G134900	Pd01;Pd01;Pd01;Pd01;Pd01;Pd01	11373636;11373704;11374154;11374566;11374976;11375765	11373641;11374061;11374261;11374882;11375087;11375772	-;-;-;-;-;-	909	129	95	148	106	177	220	161	177	101	104	121	76	101	117	131	164
Prudu.01G135000	Pd01;Pd01;Pd01;Pd01;Pd01;Pd01;Pd01;Pd01;Pd01;Pd01;Pd01;Pd01;Pd01	11376400;11376846;11377116;11377515;11378080;11378630;11378916;11379160;11379384;11379661;11379990;11380367;11380797	11376769;11376974;11377122;11377562;11378141;11378793;11378978;11379274;11379493;11379737;11380262;11380403;11380832	-;-;-;-;-;-;-;-;-;-;-;-;-	1491	46	37	34	54	48	21	30	51	26	11	33	22	24	35	12	25
Prudu.01G135100	Pd01;Pd01;Pd01;Pd01	11381122;11381466;11385724;11387242	11381291;11381514;11385794;11387251	+;+;+;+	300	0	0	0	0	0	0	0	0	0	0	0	0	0	0	0	0
Prudu.01G135200	Pd01;Pd01;Pd01;Pd01;Pd01;Pd01;Pd01;Pd01	11390491;11390688;11390992;11391138;11392896;11393134;11393617;11394343	11390601;11390781;11391047;11391221;11392949;11393307;11393730;11394567	-;-;-;-;-;-;-;-	912	2026	1955	1940	2193	1896	1464	1815	1723	2429	2344	2539	1566	1943	3080	1368	2411
Prudu.01G135300	Pd01;Pd01	11410326;11411285	11410581;11412167	+;+	1139	311	184	300	347	287	275	342	238	426	389	356	400	348	398	303	292
Prudu.01G135400	Pd01;Pd01;Pd01;Pd01;Pd01;Pd01	11412618;11413432;11413960;11414159;11414538;11415678	11413272;11413592;11413989;11414305;11414769;11416078	-;-;-;-;-;-	1626	158	190	180	159	174	240	268	218	106	119	154	121	130	110	120	143
Prudu.01G135500	Pd01;Pd01;Pd01;Pd01;Pd01;Pd01;Pd01;Pd01;Pd01;Pd01;Pd01;Pd01;Pd01;Pd01;Pd01;Pd01	11416862;11417696;11417843;11418035;11418237;11418402;11418911;11419118;11419314;11419595;11419772;11419897;11420215;11420579;11420987;11421174	11417329;11417761;11417953;11418115;11418314;11418484;11418992;11419218;11419353;11419654;11419818;11420128;11420448;11420904;11421058;11421258	+;+;+;+;+;+;+;+;+;+;+;+;+;+;+;+	2166	58	47	36	39	36	42	51	32	43	28	49	33	34	42	47	48
Prudu.01G135600	Pd01;Pd01;Pd01;Pd01;Pd01;Pd01;Pd01;Pd01;Pd01;Pd01	11443384;11443440;11443965;11444494;11444743;11444876;11445087;11445375;11445721;11445877	11443389;11443862;11444425;11444666;11444799;11445007;11445301;11445617;11445789;11446772	+;+;+;+;+;+;+;+;+;+	2675	0	0	0	0	0	0	0	0	0	0	0	0	0	0	0	0
Prudu.01G135700	Pd01;Pd01;Pd01;Pd01;Pd01;Pd01;Pd01;Pd01;Pd01;Pd01;Pd01;Pd01;Pd01;Pd01	11463814;11464202;11464602;11464815;11465219;11466176;11466393;11466538;11467510;11467757;11468037;11468319;11469569;11469815	11464066;11464256;11464731;11464930;11465313;11466311;11466454;11466681;11467662;11467932;11468207;11468508;11469752;11469822	-;-;-;-;-;-;-;-;-;-;-;-;-;-	1873	278	353	260	291	316	418	351	375	221	206	247	168	202	257	167	292
Prudu.01G135800	Pd01;Pd01;Pd01;Pd01;Pd01;Pd01;Pd01;Pd01;Pd01;Pd01;Pd01;Pd01;Pd01	11474244;11474367;11474590;11474745;11475004;11475272;11475508;11475724;11475965;11476991;11477785;11478045;11478946	11474341;11474474;11474637;11474909;11475070;11475321;11475586;11475911;11476044;11477060;11477862;11478164;11478987	+;+;+;+;+;+;+;+;+;+;+;+;+	1193	201	241	159	172	154	132	210	187	104	128	115	63	57	122	88	115
Prudu.01G135900	Pd01;Pd01;Pd01;Pd01;Pd01;Pd01;Pd01;Pd01;Pd01;Pd01;Pd01;Pd01;Pd01	11480584;11480934;11481759;11482220;11482877;11483716;11483817;11484642;11485233;11486900;11487183;11487530;11488736	11480592;11481090;11481823;11482408;11483026;11483811;11484071;11484901;11485448;11487107;11487336;11488135;11489893	+;+;+;+;+;+;+;+;+;+;+;+;+	3523	389	526	332	348	522	382	421	537	377	440	565	336	398	494	284	606
Prudu.01G136000	Pd01;Pd01	11490300;11493983	11492402;11494323	-;-	2444	479	448	539	548	554	652	682	501	380	326	383	373	306	386	393	393
Prudu.01G136100	Pd01;Pd01;Pd01	11506458;11506651;11506798	11506620;11506740;11506877	+;+;+	333	0	0	0	0	0	0	0	0	0	0	0	0	0	0	0	0
Prudu.01G136200	Pd01;Pd01;Pd01;Pd01;Pd01	11513597;11513904;11515211;11515515;11515962	11513601;11515145;11515489;11515908;11516879	+;+;+;+;+	2838	0	0	0	0	0	0	0	0	0	0	0	0	0	0	0	0
Prudu.01G136300	Pd01;Pd01;Pd01;Pd01;Pd01;Pd01	11521775;11522097;11522221;11522390;11523341;11523851	11521778;11522125;11522301;11523281;11523756;11525653	+;+;+;+;+;+	3225	0	0	0	0	0	0	0	0	0	1	0	0	0	0	0	0
Prudu.01G136400	Pd01;Pd01;Pd01	11534121;11534552;11535075	11534518;11535053;11535280	-;-;-	1106	0	0	0	0	0	3	0	0	0	1	3	0	0	0	0	1
Prudu.01G136500	Pd01;Pd01;Pd01;Pd01	11538179;11539357;11540438;11540664	11538463;11539420;11540498;11540697	+;+;+;+	444	0	0	0	0	2	0	0	0	0	0	0	0	0	0	0	0
Prudu.01G136600	Pd01;Pd01;Pd01;Pd01;Pd01;Pd01;Pd01;Pd01;Pd01	11541239;11541317;11541511;11542231;11542483;11542648;11543033;11543723;11544162	11541245;11541404;11541962;11542352;11542553;11542716;11543103;11543781;11544233	+;+;+;+;+;+;+;+;+	1011	160	173	140	129	169	132	169	169	54	56	54	75	60	49	50	59
Prudu.01G136700	Pd01	11554283	11554612	-	330	33	27	20	21	12	30	34	23	15	17	6	12	12	4	12	6
Prudu.01G136800	Pd01;Pd01;Pd01	11554647;11554956;11555405	11554911;11555398;11555413	-;-;-	717	68	39	27	50	52	32	53	43	18	16	23	13	12	8	14	15
Prudu.01G136900	Pd01;Pd01;Pd01;Pd01;Pd01;Pd01;Pd01;Pd01;Pd01;Pd01;Pd01;Pd01;Pd01;Pd01;Pd01;Pd01	11562057;11562233;11563054;11563786;11564214;11564462;11564840;11565365;11565606;11566060;11566769;11567203;11567914;11568179;11568258;11568937	11562064;11562366;11563630;11563867;11564348;11564637;11564892;11565457;11565728;11566183;11566819;11567319;11568059;11568222;11568308;11568957	+;+;+;+;+;+;+;+;+;+;+;+;+;+;+;+	1935	661	917	557	536	790	522	625	662	410	483	621	370	379	504	392	483
Prudu.01G137000	Pd01;Pd01;Pd01;Pd01;Pd01;Pd01;Pd01;Pd01;Pd01;Pd01;Pd01;Pd01;Pd01;Pd01;Pd01;Pd01;Pd01;Pd01;Pd01;Pd01;Pd01;Pd01;Pd01;Pd01	11573644;11575359;11575497;11575696;11575850;11576096;11576280;11577021;11577195;11577734;11578118;11578309;11578574;11578784;11579324;11579572;11579632;11579923;11580136;11581030;11581281;11582105;11582292;11582462	11574251;11575411;11575574;11575759;11575931;11576200;11576356;11577065;11577281;11577823;11578197;11578357;11578662;11578872;11579453;11579623;11579689;11580046;11580222;11581133;11581366;11582173;11582327;11583093	+;+;+;+;+;+;+;+;+;+;+;+;+;+;+;+;+;+;+;+;+;+;+;+	2974	1116	1262	790	888	1088	1037	1016	1176	952	911	1063	627	909	1292	714	1353
Prudu.01G137100	Pd01;Pd01;Pd01;Pd01;Pd01;Pd01;Pd01;Pd01;Pd01;Pd01;Pd01;Pd01;Pd01;Pd01;Pd01;Pd01;Pd01;Pd01;Pd01;Pd01;Pd01;Pd01;Pd01;Pd01;Pd01	11584720;11584753;11584792;11584985;11585238;11585545;11585675;11586017;11586532;11586999;11587243;11587414;11587605;11588291;11588446;11589129;11589371;11589579;11590293;11590497;11590649;11590813;11591063;11591241;11592653	11584724;11584774;11584896;11585057;11585459;11585591;11585773;11586091;11586609;11587132;11587313;11587493;11587754;11588350;11588470;11589258;11589506;11589707;11590370;11590552;11590723;11590942;11591164;11591287;11592725	+;+;+;+;+;+;+;+;+;+;+;+;+;+;+;+;+;+;+;+;+;+;+;+;+	2202	506	676	461	531	612	486	525	577	572	713	654	401	462	682	396	640
Prudu.01G137200	Pd01;Pd01;Pd01	11593767;11595197;11595363	11594410;11595311;11595371	-;-;-	768	22	28	26	34	26	43	24	26	12	14	11	30	26	34	26	23
Prudu.01G137300	Pd01	11609814	11610131	-	318	0	0	0	0	0	0	0	0	0	0	0	0	0	0	0	0
Prudu.01G137400	Pd01;Pd01;Pd01;Pd01;Pd01;Pd01;Pd01	11610917;11611131;11611282;11611705;11613140;11613386;11613791	11610937;11611199;11611297;11612781;11613264;11613708;11613924	-;-;-;-;-;-;-	1765	0	0	0	0	0	0	0	0	0	0	0	0	0	0	0	0
Prudu.01G137500	Pd01;Pd01;Pd01;Pd01	11625915;11626639;11626931;11629465	11626197;11626701;11627053;11629718	-;-;-;-	723	0	0	0	0	0	0	0	0	0	0	0	0	0	0	0	0
Prudu.01G137600	Pd01;Pd01;Pd01	11640879;11641089;11641280	11640884;11641200;11641443	+;+;+	282	0	0	0	0	0	0	0	0	0	0	0	0	0	0	0	0
Prudu.01G137700	Pd01;Pd01	11643892;11644209	11644067;11644226	+;+	194	0	0	0	0	0	0	0	0	0	0	0	0	0	0	0	0
Prudu.01G137800	Pd01;Pd01;Pd01;Pd01;Pd01;Pd01;Pd01;Pd01;Pd01;Pd01;Pd01	11644634;11645403;11645781;11645979;11646434;11647461;11648112;11648502;11648744;11649240;11649584	11645296;11645686;11645904;11646301;11646571;11648016;11648403;11648626;11649066;11649377;11649728	-;-;-;-;-;-;-;-;-;-;-	3111	0	0	0	0	0	0	0	0	0	0	0	0	0	0	0	0
Prudu.01G137900	Pd01;Pd01;Pd01;Pd01;Pd01	11654272;11654434;11655966;11657231;11657632	11654276;11654701;11656090;11657522;11658369	+;+;+;+;+	1428	162	259	218	180	193	244	312	251	157	170	200	214	205	221	303	225
Prudu.01G138000	Pd01;Pd01;Pd01;Pd01;Pd01;Pd01;Pd01;Pd01;Pd01;Pd01	11667013;11667069;11667242;11667590;11668363;11668492;11668703;11669008;11669322;11669468	11667018;11667224;11667557;11668156;11668419;11668590;11668921;11669240;11669391;11670352	+;+;+;+;+;+;+;+;+;+	2608	0	0	0	1	0	0	0	0	0	0	0	0	0	1	1	0
Prudu.01G138100	Pd01;Pd01;Pd01;Pd01;Pd01;Pd01;Pd01;Pd01;Pd01;Pd01;Pd01	11686820;11687485;11687875;11688249;11688792;11689288;11689419;11689632;11689920;11690253;11690405	11686825;11687801;11688181;11688671;11689212;11689344;11689550;11689846;11690171;11690321;11691300	+;+;+;+;+;+;+;+;+;+;+	3095	0	0	0	0	0	0	0	0	0	0	0	0	0	0	0	0
Prudu.01G138200	Pd01;Pd01;Pd01;Pd01	11696815;11697032;11697136;11697533	11696820;11697094;11697413;11698028	+;+;+;+	843	0	0	0	0	0	0	0	1	2	0	0	0	0	0	0	2
Prudu.01G138300	Pd01;Pd01;Pd01;Pd01;Pd01;Pd01;Pd01	11705050;11705842;11706440;11708812;11709157;11709523;11709925	11705760;11706354;11706585;11708982;11709236;11709569;11709932	-;-;-;-;-;-;-	1676	18	2	12	7	5	21	9	12	10	9	7	5	6	18	7	6
Prudu.01G138400	Pd01;Pd01;Pd01;Pd01	11717597;11717798;11718285;11718891	11717602;11718165;11718765;11718902	+;+;+;+	867	6	1	8	4	2	0	1	1	4	1	2	1	2	2	2	0
Prudu.01G138500	Pd01;Pd01	11721989;11722895	11721995;11723421	+;+	534	0	0	0	0	0	0	0	0	0	0	0	0	0	0	0	0
Prudu.01G138600	Pd01;Pd01	11726061;11726456	11726319;11726460	-;-	264	0	0	0	0	0	0	0	0	0	0	0	0	0	0	0	0
Prudu.01G138700	Pd01;Pd01;Pd01;Pd01;Pd01;Pd01	11734122;11734297;11734524;11734712;11734775;11734999	11734280;11734512;11734685;11734761;11734890;11735006	-;-;-;-;-;-	711	0	0	0	0	0	0	0	0	0	0	0	0	0	0	0	0
Prudu.01G138800	Pd01;Pd01;Pd01;Pd01;Pd01;Pd01	11735985;11736241;11736474;11736597;11736698;11737001	11736198;11736449;11736533;11736683;11736825;11737145	-;-;-;-;-;-	843	0	0	0	0	0	0	0	0	0	0	0	0	0	0	0	0
Prudu.01G138900	Pd01;Pd01;Pd01;Pd01;Pd01;Pd01;Pd01	11749953;11750483;11750576;11750903;11751252;11751682;11752515	11749961;11750509;11750776;11751018;11751474;11751845;11752569	+;+;+;+;+;+;+	795	0	0	0	0	0	0	0	0	0	0	0	0	0	0	0	0
Prudu.01G139000	Pd01;Pd01;Pd01;Pd01	11771750;11772033;11772288;11772446	11771848;11772244;11772359;11772909	+;+;+;+	847	0	0	8	3	2	3	2	0	0	3	3	1	2	2	0	0
Prudu.01G139100	Pd01;Pd01	11774156;11774550	11774460;11774814	+;+	570	0	1	0	1	0	0	0	1	0	0	2	0	0	0	0	0
Prudu.01G139200	Pd01;Pd01	11776590;11776833	11776658;11777136	+;+	373	0	0	0	0	0	2	1	0	1	1	0	0	1	1	1	0
Prudu.01G139300	Pd01;Pd01;Pd01;Pd01;Pd01;Pd01	11788905;11788916;11789008;11789328;11789433;11789740	11788911;11788956;11789129;11789364;11789653;11790203	+;+;+;+;+;+	892	0	0	0	0	0	0	0	0	1	0	1	0	0	0	0	0
Prudu.01G139400	Pd01;Pd01	11791712;11792046	11791956;11792178	+;+	378	0	0	0	0	0	0	0	0	0	0	0	0	0	0	0	0
Prudu.01G139500	Pd01;Pd01	11794096;11794341	11794164;11794644	+;+	373	0	0	0	0	0	0	0	0	0	1	0	0	0	0	0	0
Prudu.01G139600	Pd01;Pd01	11803675;11805013	11804019;11805139	-;-	472	0	0	1	0	0	0	1	2	0	0	0	0	0	1	0	0
Prudu.01G139700	Pd01;Pd01;Pd01;Pd01;Pd01;Pd01;Pd01;Pd01;Pd01;Pd01;Pd01;Pd01;Pd01	11807257;11807288;11808151;11808424;11808628;11809070;11809401;11810111;11810746;11810945;11811702;11812546;11812898	11807261;11807444;11808192;11808579;11808975;11809162;11809505;11810263;11810844;11811073;11811881;11812662;11812918	+;+;+;+;+;+;+;+;+;+;+;+;+	1605	288	356	304	319	359	299	431	305	331	336	378	342	379	482	435	469
Prudu.01G139800	Pd01;Pd01;Pd01;Pd01;Pd01;Pd01;Pd01;Pd01;Pd01;Pd01	11814367;11814977;11815898;11816711;11817093;11818051;11818242;11818402;11819297;11819546	11814813;11815704;11816027;11816994;11817148;11818138;11818312;11818480;11819453;11819667	-;-;-;-;-;-;-;-;-;-	2162	129	178	177	140	124	166	156	186	75	96	87	66	65	139	87	139
Prudu.01G139900	Pd01;Pd01;Pd01;Pd01	11819997;11820861;11821086;11821468	11820002;11820935;11821200;11821826	+;+;+;+	555	0	0	0	0	0	0	0	0	0	0	0	0	0	0	0	0
Prudu.01G140000	Pd01;Pd01;Pd01;Pd01;Pd01;Pd01;Pd01;Pd01;Pd01;Pd01	11823061;11823487;11823724;11823845;11824063;11824574;11824714;11824958;11825223;11826539	11823165;11823653;11823730;11823931;11824167;11824621;11824775;11825072;11825297;11826544	-;-;-;-;-;-;-;-;-;-	777	0	3	0	0	0	0	0	0	0	0	0	0	0	0	0	0
Prudu.01G140100	Pd01;Pd01;Pd01;Pd01;Pd01;Pd01;Pd01;Pd01;Pd01	11830434;11830759;11831178;11831398;11831649;11832240;11832712;11833537;11833846	11830442;11831057;11831296;11831459;11831690;11832373;11832768;11833604;11834111	+;+;+;+;+;+;+;+;+	1056	303	328	247	295	339	438	370	368	168	161	193	190	170	186	160	244
Prudu.01G140200	Pd01;Pd01;Pd01;Pd01;Pd01;Pd01;Pd01;Pd01;Pd01;Pd01;Pd01;Pd01	11834562;11835206;11836132;11836780;11837201;11837521;11838666;11838847;11840867;11841160;11841326;11841481	11834648;11835271;11836173;11836890;11837305;11837595;11838751;11838876;11840908;11841184;11841397;11841522	+;+;+;+;+;+;+;+;+;+;+;+	783	53	85	85	60	84	65	89	66	63	42	93	47	49	53	47	43
Prudu.01G140300	Pd01;Pd01;Pd01;Pd01;Pd01;Pd01;Pd01;Pd01;Pd01;Pd01;Pd01	11848326;11849424;11850813;11850968;11851257;11851649;11851816;11853036;11853838;11854769;11855249	11848341;11849464;11850875;11851069;11851571;11851767;11851934;11853145;11854203;11854890;11855252	-;-;-;-;-;-;-;-;-;-;-	1377	254	223	170	146	214	112	177	271	180	249	264	134	173	195	110	204
Prudu.01G140400	Pd01;Pd01;Pd01;Pd01;Pd01;Pd01;Pd01;Pd01;Pd01;Pd01	11857034;11857301;11857505;11859264;11859513;11860754;11865280;11866226;11867189;11867422	11857063;11857377;11857576;11859486;11859676;11860934;11865952;11866566;11867410;11867427	-;-;-;-;-;-;-;-;-;-	1989	55	51	28	27	44	38	41	41	29	52	74	35	54	52	44	51
Prudu.01G140500	Pd01;Pd01;Pd01;Pd01;Pd01;Pd01;Pd01;Pd01;Pd01;Pd01;Pd01;Pd01;Pd01;Pd01	11868240;11870356;11870806;11871201;11872794;11874101;11876671;11876810;11877406;11879027;11879429;11881281;11882704;11883779	11869983;11870613;11871120;11871603;11872903;11876365;11876786;11876882;11878764;11879154;11879624;11881956;11883041;11884410	-;-;-;-;-;-;-;-;-;-;-;-;-;-	8613	350	399	305	313	509	250	454	393	208	330	327	172	251	269	221	326
Prudu.01G140600	Pd01;Pd01;Pd01	11885958;11885982;11886432	11885966;11886209;11886620	+;+;+	426	0	0	0	0	0	0	0	0	0	0	0	0	0	0	0	0
Prudu.01G140700	Pd01;Pd01;Pd01;Pd01	11893348;11893848;11898562;11900724	11893351;11894996;11900410;11901009	+;+;+;+	3288	8	14	11	10	11	9	20	15	4	15	10	8	6	5	4	11
Prudu.01G140800	Pd01;Pd01;Pd01;Pd01;Pd01;Pd01;Pd01;Pd01	11901458;11901800;11903169;11903550;11903798;11903997;11904619;11904798	11901463;11901872;11903228;11903581;11903835;11904120;11904713;11905322	+;+;+;+;+;+;+;+	953	27	48	25	21	23	16	19	39	11	26	19	10	23	23	17	33
Prudu.01G140900	Pd01;Pd01;Pd01;Pd01;Pd01;Pd01;Pd01;Pd01;Pd01;Pd01;Pd01;Pd01;Pd01;Pd01	11906088;11906101;11906492;11906841;11907469;11907725;11907917;11908634;11909898;11911043;11911235;11912097;11912421;11913223	11906093;11906442;11906830;11907398;11907696;11907840;11908268;11908889;11910019;11911123;11911309;11912305;11912500;11913350	+;+;+;+;+;+;+;+;+;+;+;+;+;+	2892	76	107	81	96	86	79	99	81	78	80	78	57	65	84	78	61
Prudu.01G141000	Pd01;Pd01;Pd01	11914412;11915169;11915550	11914887;11915230;11915554	-;-;-	543	3	4	7	1	4	7	3	5	4	3	2	3	0	4	2	3
Prudu.01G141100	Pd01;Pd01	11915738;11916727	11915801;11916998	-;-	336	5	4	3	2	7	12	2	3	4	1	0	0	7	4	1	6
Prudu.01G141200	Pd01;Pd01;Pd01;Pd01;Pd01;Pd01;Pd01;Pd01;Pd01;Pd01;Pd01	11917254;11917350;11917656;11917881;11918278;11918704;11919009;11919623;11920226;11920561;11920983	11917261;11917393;11917805;11918006;11918361;11918820;11919308;11920032;11920531;11920821;11921009	+;+;+;+;+;+;+;+;+;+;+	1833	0	0	0	0	0	0	0	0	0	0	0	0	0	0	0	0
Prudu.01G141300	Pd01;Pd01;Pd01;Pd01;Pd01	11927011;11928665;11928766;11929202;11930261	11927016;11928760;11929142;11929811;11930269	+;+;+;+;+	1098	0	0	0	4	1	2	1	1	1	0	1	0	0	0	0	0
Prudu.01G141400	Pd01;Pd01;Pd01;Pd01;Pd01;Pd01;Pd01;Pd01;Pd01;Pd01	11936550;11936848;11937401;11938171;11939330;11939516;11940395;11941066;11941384;11941581	11936553;11937081;11937558;11939224;11939395;11939665;11940609;11941153;11941459;11942082	+;+;+;+;+;+;+;+;+;+	2547	269	283	178	197	249	104	172	238	246	359	404	133	261	390	199	360
Prudu.01G141500	Pd01;Pd01;Pd01;Pd01;Pd01;Pd01;Pd01;Pd01;Pd01;Pd01;Pd01;Pd01;Pd01	11943492;11944804;11945025;11946489;11946650;11946783;11947044;11947257;11947759;11948569;11948762;11949530;11949782	11944072;11944931;11946234;11946551;11946703;11946959;11947175;11947391;11948460;11948632;11948994;11949771;11949785	-;-;-;-;-;-;-;-;-;-;-;-;-	3725	55	60	34	29	40	31	20	33	9	21	24	17	17	22	11	19
Prudu.01G141600	Pd01;Pd01;Pd01;Pd01;Pd01;Pd01;Pd01	11953881;11953976;11954468;11954694;11955058;11955205;11955910	11953888;11954231;11954532;11954727;11955153;11955360;11956254	+;+;+;+;+;+;+	960	0	0	0	0	0	0	0	0	0	0	0	0	0	0	0	0
Prudu.01G141700	Pd01;Pd01;Pd01;Pd01	11968593;11968662;11969105;11971419	11968600;11968722;11969512;11971927	+;+;+;+	986	252	317	275	301	220	440	351	301	134	134	159	159	168	207	154	166
Prudu.01G141800	Pd01;Pd01;Pd01;Pd01;Pd01;Pd01;Pd01;Pd01;Pd01;Pd01;Pd01;Pd01;Pd01;Pd01;Pd01;Pd01;Pd01;Pd01;Pd01;Pd01	11972785;11973003;11973956;11974171;11974665;11975672;11975929;11976192;11976372;11977027;11977258;11977525;11977745;11977981;11978445;11978761;11979012;11979289;11979405;11979528	11972949;11973304;11974057;11974385;11974785;11975815;11976057;11976257;11976490;11977141;11977349;11977615;11977888;11978112;11978600;11978914;11979155;11979360;11979439;11979533	-;-;-;-;-;-;-;-;-;-;-;-;-;-;-;-;-;-;-;-	2504	378	448	313	407	400	386	430	432	419	442	493	310	374	464	250	503
Prudu.01G141900	Pd01;Pd01;Pd01	11994331;11994445;11994877	11994336;11994807;11994885	+;+;+	378	0	2	3	1	6	3	0	5	2	1	1	4	1	2	2	6
Prudu.01G142000	Pd01;Pd01;Pd01;Pd01;Pd01;Pd01;Pd01;Pd01;Pd01;Pd01;Pd01;Pd01	11997669;11997816;11998886;11999548;12000121;12000900;12001579;12001897;12002095;12002441;12002699;12002894	11997675;11998631;11999501;12000028;12000216;12001113;12001666;12001972;12002312;12002593;12002811;12003598	+;+;+;+;+;+;+;+;+;+;+;+	3583	33	37	30	33	44	28	41	36	25	34	35	22	20	33	4	26
Prudu.01G142100	Pd01;Pd01;Pd01;Pd01;Pd01;Pd01;Pd01;Pd01;Pd01;Pd01;Pd01;Pd01;Pd01;Pd01	12003735;12004820;12005045;12006250;12006412;12006545;12006805;12007065;12007518;12008321;12008514;12009281;12009571;12009783	12004296;12004947;12005995;12006312;12006465;12006721;12006936;12007151;12008213;12008384;12008746;12009562;12009631;12009790	-;-;-;-;-;-;-;-;-;-;-;-;-;-	3498	18	25	11	7	9	1	12	5	4	3	18	4	5	10	6	11
Prudu.01G142200	Pd01;Pd01;Pd01;Pd01;Pd01;Pd01	12014783;12015026;12015252;12015616;12015852;12016467	12014788;12015090;12015285;12015682;12015916;12016792	+;+;+;+;+;+	563	0	0	0	0	0	0	0	0	0	0	0	0	0	0	0	0
Prudu.01G142300	Pd01;Pd01;Pd01;Pd01;Pd01;Pd01;Pd01;Pd01;Pd01;Pd01;Pd01;Pd01;Pd01;Pd01;Pd01;Pd01;Pd01;Pd01	12020634;12020659;12021213;12021431;12021607;12021722;12022231;12023333;12023667;12024421;12024929;12026177;12027326;12027518;12028382;12028706;12029455;12029525	12020639;12021120;12021314;12021490;12021702;12021772;12022485;12023416;12023731;12024469;12025184;12026196;12027406;12027592;12028590;12028856;12029502;12029584	+;+;+;+;+;+;+;+;+;+;+;+;+;+;+;+;+;+	2130	236	230	207	227	263	153	242	198	152	142	183	110	111	141	117	148
Prudu.01G142400	Pd01;Pd01;Pd01	12038786;12039420;12040011	12039370;12039934;12040155	-;-;-	1245	0	0	0	0	0	0	0	0	0	0	0	0	0	1	0	0
Prudu.01G142500	Pd01;Pd01;Pd01;Pd01;Pd01;Pd01;Pd01	12042763;12042968;12043177;12043483;12044097;12044700;12045035	12042846;12043054;12043293;12043782;12044506;12045005;12045214	+;+;+;+;+;+;+	1484	0	0	0	0	0	0	0	0	0	0	0	1	0	0	1	0
Prudu.01G142600	Pd01;Pd01;Pd01	12055798;12055854;12056695	12055801;12056245;12056703	+;+;+	405	0	1	0	0	0	0	0	0	0	0	0	0	0	3	0	0
Prudu.01G142700	Pd01;Pd01;Pd01;Pd01;Pd01;Pd01;Pd01;Pd01;Pd01;Pd01;Pd01;Pd01;Pd01	12063016;12063290;12064012;12064125;12065157;12065378;12065762;12065812;12066078;12066275;12066901;12067176;12067354	12063023;12063510;12064052;12064147;12065298;12065440;12065776;12065847;12066115;12066498;12067053;12067270;12068082	+;+;+;+;+;+;+;+;+;+;+;+;+	1788	102	139	96	106	115	121	98	106	111	152	166	71	93	176	91	212
Prudu.01G142800	Pd01;Pd01;Pd01;Pd01;Pd01;Pd01;Pd01;Pd01;Pd01	12068491;12069513;12069734;12070278;12070944;12071137;12071900;12072190;12072269	12068779;12069640;12070162;12070835;12071007;12071369;12072181;12072257;12072275	-;-;-;-;-;-;-;-;-	2058	7	7	6	4	5	9	8	8	9	13	8	8	4	8	5	6
Prudu.01G142900	Pd01;Pd01;Pd01;Pd01;Pd01;Pd01;Pd01;Pd01;Pd01	12087685;12088035;12088371;12088733;12088871;12089372;12089772;12090082;12090458	12087939;12088345;12088440;12088786;12089067;12089500;12089912;12090156;12091030	-;-;-;-;-;-;-;-;-	1805	0	0	0	0	0	0	0	0	1	0	0	0	0	0	0	0
Prudu.01G143000	Pd01;Pd01;Pd01;Pd01	12097180;12097526;12097847;12098173	12097357;12097677;12098008;12098193	-;-;-;-	513	0	0	0	0	0	0	0	0	0	0	0	0	0	0	0	0
Prudu.01G143100	Pd01;Pd01	12102784;12103853	12103618;12103858	-;-	841	0	0	0	0	0	0	0	0	0	0	0	0	0	0	0	0
Prudu.01G143200	Pd01;Pd01;Pd01;Pd01;Pd01;Pd01	12113790;12114048;12114516;12114732;12115225;12115631	12114018;12114328;12114723;12115182;12115267;12115639	-;-;-;-;-;-	1221	249	260	250	272	236	230	307	203	266	206	273	278	216	265	241	296
Prudu.01G143300	Pd01;Pd01;Pd01;Pd01;Pd01	12119178;12119632;12120306;12120621;12120837	12119184;12120230;12120593;12120821;12121901	+;+;+;+;+	2160	0	0	0	0	0	0	0	0	0	0	1	0	0	0	0	0
Prudu.01G143600	Pd01;Pd01;Pd01	12122802;12123354;12123625	12123212;12123434;12123685	-;-;-	553	0	0	0	0	0	0	0	1	0	0	0	0	0	0	0	0
Prudu.01G143700	Pd01;Pd01;Pd01;Pd01;Pd01;Pd01	12123335;12123775;12123967;12124828;12125151;12125888	12123340;12123855;12124041;12125036;12125301;12126085	+;+;+;+;+;+	720	13	45	21	38	35	32	23	48	15	34	25	26	10	23	24	26
Prudu.01G143800	Pd01;Pd01;Pd01;Pd01;Pd01;Pd01;Pd01;Pd01;Pd01;Pd01	12127194;12127838;12128232;12128457;12128854;12129278;12129583;12130196;12130799;12131557	12127686;12127897;12128381;12128582;12128937;12129394;12129882;12130605;12131395;12131583	+;+;+;+;+;+;+;+;+;+	2364	0	0	0	0	0	0	0	0	0	0	0	0	0	1	0	0
Prudu.01G143900	Pd01;Pd01;Pd01;Pd01;Pd01	12151385;12152115;12152322;12152987;12155249	12152029;12152220;12152959;12154740;12155252	-;-;-;-;-	3147	0	0	0	0	0	0	0	0	0	0	0	0	0	0	0	0
Prudu.01G144000	Pd01;Pd01;Pd01;Pd01	12173803;12173919;12174099;12174422	12173874;12174062;12174366;12174735	+;+;+;+	798	0	0	0	0	0	0	0	0	0	0	0	0	0	0	0	0
Prudu.01G144100	Pd01;Pd01;Pd01;Pd01;Pd01;Pd01;Pd01;Pd01;Pd01;Pd01;Pd01	12185732;12186449;12186988;12187217;12187845;12187906;12188302;12189428;12189614;12190007;12190618	12186153;12186563;12187148;12187834;12187889;12188197;12188472;12189493;12189905;12190463;12190624	-;-;-;-;-;-;-;-;-;-;-	2646	1	0	1	0	0	0	0	0	0	0	1	0	0	0	0	0
Prudu.01G144200	Pd01;Pd01;Pd01;Pd01;Pd01;Pd01;Pd01;Pd01;Pd01;Pd01;Pd01;Pd01;Pd01;Pd01;Pd01;Pd01;Pd01;Pd01;Pd01;Pd01;Pd01;Pd01;Pd01	12200249;12201723;12202026;12202287;12203209;12204440;12205849;12206799;12207504;12207712;12208294;12209227;12209529;12210123;12210820;12211123;12211751;12212521;12213478;12213694;12214286;12214443;12214755	12200589;12202013;12202071;12202495;12203319;12204550;12205946;12206914;12207681;12207736;12208497;12209348;12209616;12210228;12210908;12211266;12211843;12212587;12213590;12213789;12214420;12214703;12214847	-;-;-;-;-;-;-;-;-;-;-;-;-;-;-;-;-;-;-;-;-;-;-	3137	918	1000	751	797	933	851	972	893	724	756	824	574	833	877	779	1071
Prudu.01G144300	Pd01;Pd01;Pd01;Pd01;Pd01;Pd01	12222171;12223539;12223891;12225508;12226372;12227955	12222587;12223813;12223969;12225629;12226601;12228132	+;+;+;+;+;+	1301	55	171	89	98	158	115	180	147	97	99	140	95	117	104	90	88
Prudu.01G144400	Pd01;Pd01;Pd01;Pd01;Pd01;Pd01	12245793;12246584;12246934;12247563;12248248;12248952	12245924;12246850;12247027;12247654;12248523;12249343	+;+;+;+;+;+	1253	0	4	7	1	6	3	3	6	0	1	0	0	1	4	0	0
Prudu.01G144500	Pd01;Pd01;Pd01;Pd01;Pd01;Pd01;Pd01;Pd01;Pd01;Pd01;Pd01;Pd01	12249858;12250061;12250254;12250455;12250638;12251142;12251412;12251598;12252309;12252956;12253220;12254330	12249975;12250172;12250317;12250544;12250702;12251237;12251458;12251814;12252364;12253051;12253403;12254625	+;+;+;+;+;+;+;+;+;+;+;+	1441	39	50	33	46	37	45	45	37	31	27	37	38	45	38	25	29
Prudu.01G144600	Pd01;Pd01;Pd01;Pd01;Pd01;Pd01;Pd01;Pd01;Pd01	12255525;12256649;12257798;12258073;12258334;12258567;12260018;12260562;12260709	12256261;12256919;12257971;12258205;12258543;12258678;12260057;12260647;12260715	-;-;-;-;-;-;-;-;-	1770	476	564	505	562	535	721	665	504	465	461	523	432	439	544	503	482
Prudu.01G144700	Pd01;Pd01;Pd01	12291729;12292108;12292289	12292043;12292135;12292293	-;-;-	348	0	0	0	0	0	0	0	0	0	0	0	0	0	0	0	0
Prudu.01G144800	Pd01;Pd01	12293212;12294018	12293896;12294109	-;-	777	0	0	0	0	0	0	0	0	0	0	0	0	0	0	0	0
Prudu.01G144900	Pd01;Pd01;Pd01;Pd01;Pd01;Pd01;Pd01;Pd01;Pd01;Pd01	12316123;12316262;12316843;12317404;12317899;12318291;12318532;12318935;12319764;12319990	12316136;12316584;12317363;12317802;12318177;12318508;12318929;12319348;12319969;12320301	-;-;-;-;-;-;-;-;-;-	3084	0	0	0	0	0	0	0	0	0	0	0	0	0	0	0	0
Prudu.01G145000	Pd01;Pd01;Pd01;Pd01;Pd01;Pd01;Pd01;Pd01	12327162;12327550;12327726;12328102;12328292;12328730;12328960;12329159	12327457;12327632;12327824;12328169;12328484;12328848;12329012;12329165	-;-;-;-;-;-;-;-	918	0	0	0	0	0	0	0	0	0	0	0	0	0	0	0	0
Prudu.01G145100	Pd01;Pd01;Pd01;Pd01	12331446;12332402;12332893;12333346	12332311;12332798;12333133;12333419	-;-;-;-	1578	4	2	9	2	10	2	9	2	3	4	5	6	3	14	8	2
Prudu.01G145200	Pd01;Pd01;Pd01;Pd01;Pd01	12343568;12344386;12345035;12345427;12346903	12343611;12344938;12345313;12346528;12347555	-;-;-;-;-	2631	0	0	0	0	0	0	0	0	0	0	0	0	0	0	0	0
Prudu.01G145300	Pd01;Pd01;Pd01;Pd01;Pd01	12350246;12350610;12350988;12351713;12352112	12350267;12350934;12351699;12351850;12352120	-;-;-;-;-	1206	5	7	3	7	6	10	6	5	9	3	4	3	7	6	5	8
Prudu.01G145400	Pd01;Pd01;Pd01	12355135;12355929;12356585	12355875;12356576;12356590	-;-;-	1395	0	0	0	0	0	0	0	0	0	0	0	0	0	0	0	0
Prudu.01G145500	Pd01;Pd01;Pd01;Pd01;Pd01;Pd01;Pd01;Pd01;Pd01;Pd01;Pd01;Pd01	12359426;12361376;12361772;12362123;12362457;12363112;12363479;12363888;12364153;12364998;12365651;12366399	12359755;12361477;12362053;12362320;12362903;12363319;12363564;12363962;12364860;12365187;12366180;12366405	-;-;-;-;-;-;-;-;-;-;-;-	3163	9	3	9	2	4	5	1	2	3	3	3	8	2	7	2	3
Prudu.01G145600	Pd01;Pd01;Pd01;Pd01;Pd01	12371649;12371848;12371928;12373226;12373768	12371821;12371920;12372263;12373400;12373772	-;-;-;-;-	762	9	1	2	2	0	0	2	0	0	3	0	0	8	1	7	0
Prudu.01G145700	Pd01;Pd01;Pd01;Pd01	12380949;12381071;12381810;12382001	12380954;12381708;12381915;12382645	+;+;+;+	1395	0	0	0	0	0	0	0	0	0	0	0	0	0	0	0	0
Prudu.01G145800	Pd01;Pd01;Pd01;Pd01;Pd01;Pd01;Pd01	12392456;12392661;12393075;12393295;12393362;12394550;12395953	12392577;12392682;12393277;12393355;12393947;12394869;12395961	-;-;-;-;-;-;-	1323	81	100	68	101	96	84	105	87	51	61	76	56	103	97	53	87
Prudu.01G145900	Pd01;Pd01;Pd01;Pd01;Pd01;Pd01;Pd01;Pd01	12399785;12400951;12401953;12402103;12402806;12403179;12403553;12403658	12400318;12401028;12402043;12402229;12402966;12403268;12403596;12403666	-;-;-;-;-;-;-;-	1134	64	56	41	31	32	29	37	32	36	30	28	21	28	33	22	51
Prudu.01G146000	Pd01;Pd01;Pd01;Pd01;Pd01	12403675;12404007;12404245;12404573;12404787	12403760;12404063;12404287;12404585;12404857	-;-;-;-;-	270	3	4	4	2	5	3	0	6	0	2	5	1	2	2	1	1
Prudu.01G146100	Pd01;Pd01;Pd01;Pd01;Pd01;Pd01;Pd01;Pd01	12414689;12416177;12416841;12417160;12417678;12419087;12419516;12421003	12415702;12416617;12417076;12417359;12419005;12419246;12419630;12421458	+;+;+;+;+;+;+;+	3950	858	1094	619	621	996	578	683	960	636	906	808	369	549	818	317	820
Prudu.01G146200	Pd01;Pd01;Pd01;Pd01;Pd01;Pd01;Pd01	12431561;12432069;12432270;12432357;12432727;12433900;12434194	12431566;12432169;12432345;12432710;12432834;12434108;12434209	+;+;+;+;+;+;+	870	244	224	299	323	321	526	397	421	288	224	401	413	427	629	516	594
Prudu.01G146300	Pd01;Pd01;Pd01;Pd01;Pd01;Pd01;Pd01	12437815;12438149;12438661;12439043;12439502;12440527;12440764	12438000;12438428;12438831;12439266;12440056;12440752;12440771	-;-;-;-;-;-;-	1650	0	0	0	0	0	0	0	0	0	0	0	0	0	0	0	0
Prudu.01G146400	Pd01;Pd01;Pd01	12446883;12448274;12449087	12447933;12448702;12449092	-;-;-	1486	1017	1024	1054	938	887	1308	1034	965	1086	915	1121	1284	1073	1555	847	1192
Prudu.01G146500	Pd01;Pd01;Pd01;Pd01;Pd01;Pd01;Pd01;Pd01;Pd01;Pd01;Pd01;Pd01;Pd01;Pd01;Pd01;Pd01;Pd01;Pd01;Pd01	12449409;12450171;12450302;12452338;12452576;12453890;12454251;12457193;12460402;12461710;12462491;12462873;12463988;12464439;12464934;12465261;12465428;12466142;12466449	12449531;12450244;12450398;12452442;12452689;12453981;12454692;12457522;12460506;12461829;12462641;12463775;12464088;12464830;12465195;12465404;12465589;12466178;12466546	-;-;-;-;-;-;-;-;-;-;-;-;-;-;-;-;-;-;-	3852	53	58	39	54	73	41	65	64	53	63	72	30	38	66	22	41
Prudu.01G146600	Pd01;Pd01;Pd01	12471318;12471738;12472273	12471380;12472061;12472872	+;+;+	987	19	26	10	13	17	6	12	6	3	10	5	4	3	14	1	7
Prudu.01G146700	Pd01;Pd01;Pd01;Pd01;Pd01	12477011;12477171;12478108;12478522;12478890	12477015;12477234;12478160;12478604;12478981	+;+;+;+;+	297	17	21	13	12	21	19	9	16	8	16	14	5	3	27	6	21
Prudu.01G146800	Pd01;Pd01;Pd01;Pd01;Pd01;Pd01;Pd01;Pd01	12486403;12487798;12488209;12488847;12494134;12494497;12494900;12495371	12487503;12488013;12488814;12488916;12494244;12494513;12495022;12495634	-;-;-;-;-;-;-;-	2508	189	245	104	138	247	195	127	257	173	186	246	123	165	258	59	278
Prudu.01G146900	Pd01;Pd01	12513632;12514097	12513899;12514305	-;-	477	0	1	0	0	0	0	0	0	1	0	0	0	0	0	0	0
Prudu.01G147000	Pd01;Pd01;Pd01	12518089;12518527;12518852	12518212;12518581;12518909	-;-;-	237	0	0	0	0	0	0	0	0	0	0	0	0	0	0	0	0
Prudu.01G147100	Pd01;Pd01;Pd01;Pd01;Pd01	12520260;12521563;12521757;12522634;12522958	12520266;12521664;12521825;12522740;12523495	+;+;+;+;+	823	837	984	1192	1177	1104	1777	1474	1272	163	152	201	214	169	252	228	247
Prudu.01G147200	Pd01;Pd01;Pd01;Pd01;Pd01;Pd01;Pd01;Pd01	12546714;12547072;12547277;12547681;12547993;12549169;12551551;12551989	12546987;12547184;12547387;12547841;12548085;12549316;12551841;12552033	-;-;-;-;-;-;-;-	1236	151	134	116	118	137	104	134	126	89	85	77	88	38	102	85	94
Prudu.01G147300	Pd01;Pd01;Pd01;Pd01	12553891;12554986;12556142;12556346	12554142;12555049;12556200;12556420	+;+;+;+	450	0	2	0	1	1	0	0	0	0	0	0	0	0	0	0	0
Prudu.01G147400	Pd01;Pd01;Pd01;Pd01;Pd01;Pd01;Pd01;Pd01;Pd01;Pd01;Pd01;Pd01;Pd01;Pd01;Pd01;Pd01;Pd01;Pd01;Pd01;Pd01;Pd01;Pd01;Pd01;Pd01;Pd01;Pd01;Pd01;Pd01	12576381;12576645;12577458;12577791;12577952;12579535;12580609;12581029;12581300;12582868;12583062;12583270;12583633;12585688;12586887;12587151;12587386;12589087;12589567;12590673;12590931;12592323;12592530;12593565;12593811;12593935;12594141;12594396	12576389;12576748;12577758;12577868;12578127;12579649;12580837;12581207;12581470;12582972;12583169;12583481;12583725;12585815;12587001;12587280;12587595;12589295;12589768;12590842;12591255;12592448;12592582;12593715;12593861;12594068;12594269;12594707	+;+;+;+;+;+;+;+;+;+;+;+;+;+;+;+;+;+;+;+;+;+;+;+;+;+;+;+	4325	381	575	295	365	494	408	363	615	354	475	471	229	296	534	180	607
Prudu.01G147500	Pd01;Pd01;Pd01;Pd01;Pd01;Pd01;Pd01;Pd01	12605146;12605256;12605885;12606281;12606491;12607405;12607775;12608444	12605160;12605265;12606116;12606382;12606881;12607440;12608398;12608452	-;-;-;-;-;-;-;-	1419	4824	3866	4495	4434	4574	4670	5330	4259	4376	3400	3531	3874	3251	3987	3525	3381
Prudu.01G147600	Pd01;Pd01;Pd01;Pd01;Pd01	12623371;12623577;12624760;12625618;12625976	12623374;12624319;12625499;12625759;12625981	+;+;+;+;+	1635	8068	6499	6636	6784	8224	8562	9672	7351	5683	5186	4936	5629	4464	5184	4144	4647
Prudu.01G147700	Pd01;Pd01;Pd01;Pd01;Pd01;Pd01;Pd01;Pd01;Pd01;Pd01;Pd01	12626413;12627663;12627837;12628408;12628581;12629546;12629932;12630685;12631120;12632150;12633360	12626417;12627711;12628402;12628572;12629430;12629821;12630664;12630863;12631247;12632200;12633489	+;+;+;+;+;+;+;+;+;+;+	3132	22	13	16	10	6	4	6	12	11	9	3	3	5	5	0	2
Prudu.01G147800	Pd01;Pd01;Pd01;Pd01;Pd01;Pd01;Pd01;Pd01;Pd01;Pd01;Pd01	12643514;12645526;12645607;12646115;12646209;12646611;12647363;12647957;12648223;12648661;12648871	12643518;12645553;12645682;12646179;12646388;12647267;12647869;12648067;12648330;12648822;12649146	+;+;+;+;+;+;+;+;+;+;+	2175	0	0	0	0	1	0	0	0	0	0	0	0	0	0	0	0
Prudu.01G147900	Pd01;Pd01;Pd01	12667313;12667883;12668099	12667435;12667987;12668151	+;+;+	281	0	0	0	0	0	0	0	0	0	0	0	0	0	0	0	0
Prudu.01G148000	Pd01;Pd01;Pd01;Pd01	12680269;12685207;12685360;12685642	12682008;12685346;12685532;12685649	-;-;-;-	2061	186	290	207	219	297	250	375	266	186	180	253	161	164	230	201	233
Prudu.01G148100	Pd01;Pd01;Pd01	12696254;12696298;12696589	12696262;12696498;12697436	+;+;+	1058	0	0	0	0	0	0	0	0	0	0	0	0	0	0	0	0
Prudu.01G148200	Pd01;Pd01;Pd01;Pd01;Pd01;Pd01	12702769;12703427;12703591;12704339;12704874;12705005	12702786;12703492;12703698;12704446;12704958;12705212	-;-;-;-;-;-	593	227	291	237	220	210	350	338	277	175	157	179	115	136	207	101	216
Prudu.01G148300	Pd01;Pd01;Pd01;Pd01	12706428;12707035;12708128;12708447	12706467;12707131;12708255;12708451	-;-;-;-	270	0	0	1	1	1	0	1	0	1	2	3	1	1	2	1	0
Prudu.01G148400	Pd01;Pd01;Pd01;Pd01;Pd01	12722737;12723165;12724175;12724514;12725100	12722803;12723344;12724429;12724955;12725548	+;+;+;+;+	1393	0	0	0	0	0	2	0	0	0	0	0	0	0	0	0	0
Prudu.01G148500	Pd01	12743370	12744839	+	1470	10	12	14	5	10	9	7	7	21	9	16	8	9	11	8	12
Prudu.01G148600	Pd01;Pd01;Pd01;Pd01;Pd01;Pd01	12744960;12745506;12746829;12747081;12747389;12747557	12744965;12745573;12747010;12747339;12747536;12748201	+;+;+;+;+;+	1308	0	1	1	2	1	0	0	1	0	0	4	5	2	3	0	0
Prudu.01G148700	Pd01;Pd01;Pd01;Pd01	12749527;12749883;12750195;12750761	12749531;12749955;12750733;12751082	+;+;+;+	939	0	0	0	0	0	0	0	0	0	0	0	0	0	0	0	0
Prudu.01G148800	Pd01;Pd01;Pd01;Pd01;Pd01;Pd01	12756182;12756770;12756977;12757612;12758691;12759013	12756187;12756871;12757046;12757708;12758821;12759017	-;-;-;-;-;-	411	0	4	0	0	1	0	0	0	0	0	0	0	0	0	0	0
Prudu.01G148900	Pd01;Pd01;Pd01;Pd01;Pd01;Pd01;Pd01	12789403;12789907;12790727;12791121;12798690;12799206;12802438	12789410;12790713;12790989;12791462;12799200;12799975;12803903	+;+;+;+;+;+;+	4167	4	5	5	4	8	7	7	1	11	4	9	22	14	9	15	7
Prudu.01G149000	Pd01	12820086	12821606	-	1521	0	0	0	0	0	0	0	0	0	0	0	0	0	0	0	0
Prudu.01G149300	Pd01;Pd01;Pd01;Pd01;Pd01	12831793;12832952;12835172;12836142;12836580	12832592;12833271;12835326;12836300;12836594	-;-;-;-;-	1449	10	4	4	4	4	4	5	7	2	2	1	0	1	3	5	3
Prudu.01G149400	Pd01;Pd01;Pd01;Pd01;Pd01;Pd01;Pd01;Pd01;Pd01;Pd01;Pd01;Pd01	12836545;12836641;12836709;12836893;12837684;12838477;12838825;12839018;12839604;12841346;12842452;12842618	12836551;12836690;12836772;12836987;12837709;12838533;12838867;12839063;12839626;12841372;12842553;12843013	+;+;+;+;+;+;+;+;+;+;+;+	936	1	0	0	1	0	0	0	1	1	0	4	0	0	0	1	0
Prudu.01G149500	Pd01;Pd01;Pd01;Pd01;Pd01;Pd01	12848760;12848798;12848945;12849937;12850073;12851770	12848767;12848888;12849285;12849994;12850131;12851776	+;+;+;+;+;+	564	0	0	0	0	0	0	0	0	0	0	0	0	0	0	0	0
Prudu.01G149600	Pd01;Pd01;Pd01;Pd01	12890813;12891205;12891357;12891900	12890984;12891319;12891762;12891906	+;+;+;+	700	0	0	0	0	0	0	0	0	0	0	0	0	0	0	0	0
Prudu.01G149700	Pd01;Pd01;Pd01;Pd01;Pd01;Pd01;Pd01;Pd01;Pd01;Pd01	12895436;12895524;12895728;12896015;12896244;12897155;12897276;12897631;12898194;12898816	12895440;12895629;12895790;12896081;12896344;12897199;12897593;12897781;12898252;12898830	+;+;+;+;+;+;+;+;+;+	930	176	156	112	110	155	124	120	168	129	92	116	93	106	135	89	134
Prudu.01G149800	Pd01	12902225	12902566	-	342	179	111	120	99	137	327	191	225	111	89	134	167	186	241	181	212
Prudu.01G149900	Pd01;Pd01;Pd01;Pd01	12903134;12903232;12903693;12903997	12903161;12903297;12903954;12904003	-;-;-;-	363	0	0	0	0	0	0	0	0	0	0	0	0	0	0	0	0
Prudu.01G150000	Pd01;Pd01;Pd01;Pd01;Pd01;Pd01;Pd01;Pd01	12904871;12905944;12906810;12907260;12907483;12907932;12909100;12909731	12904876;12906219;12907082;12907300;12907715;12908159;12909295;12910011	-;-;-;-;-;-;-;-	1534	3090	4856	3439	4174	4648	6665	6423	6007	3359	3229	4509	3832	5026	7107	7021	7409
Prudu.01G150100	Pd01	12912050	12912484	-	435	26	17	26	38	31	25	41	36	11	10	9	14	13	14	22	12
Prudu.01G150200	Pd01;Pd01;Pd01	12912582;12912827;12913519	12912791;12913513;12913869	-;-;-	1248	46	29	51	28	47	33	58	50	16	18	26	22	27	12	16	13
Prudu.01G150300	Pd01;Pd01;Pd01;Pd01;Pd01;Pd01;Pd01;Pd01;Pd01;Pd01;Pd01;Pd01;Pd01;Pd01;Pd01;Pd01;Pd01;Pd01;Pd01;Pd01;Pd01;Pd01;Pd01;Pd01;Pd01	12917840;12918118;12918527;12918765;12919534;12920007;12920600;12920760;12921122;12922144;12922624;12922963;12923460;12924338;12924959;12925840;12926388;12928235;12928545;12928742;12929078;12929402;12929714;12929822;12930089	12918026;12918175;12918672;12918844;12919693;12920144;12920680;12920813;12921280;12922249;12922691;12923112;12923578;12924540;12925046;12925954;12926579;12928313;12928575;12928892;12929171;12929559;12929805;12929889;12930093	-;-;-;-;-;-;-;-;-;-;-;-;-;-;-;-;-;-;-;-;-;-;-;-;-	2782	671	800	641	607	607	453	475	607	747	801	973	465	712	935	562	1038
Prudu.01G150400	Pd01;Pd01;Pd01;Pd01;Pd01;Pd01;Pd01	12937907;12938310;12938616;12939050;12939240;12939573;12939960	12938282;12938455;12938948;12939155;12939540;12939823;12940004	+;+;+;+;+;+;+	1558	0	0	0	0	0	0	0	0	0	0	0	0	0	0	0	0
Prudu.01G150500	Pd01;Pd01;Pd01;Pd01;Pd01;Pd01;Pd01	12950025;12950258;12950718;12950785;12951075;12951270;12951457	12950215;12950374;12950766;12951044;12951232;12951354;12951570	+;+;+;+;+;+;+	974	0	0	0	0	0	0	2	0	0	0	0	0	0	0	0	0
Prudu.01G150600	Pd01;Pd01;Pd01	12955956;12956256;12957432	12956168;12956323;12957459	+;+;+	309	0	0	0	0	0	0	0	0	0	0	0	0	0	2	1	1
Prudu.01G150700	Pd01;Pd01;Pd01;Pd01;Pd01;Pd01;Pd01	13007871;13007965;13008373;13009655;13010512;13010962;13011568	13007927;13007993;13008455;13010479;13010904;13011083;13011765	-;-;-;-;-;-;-	1707	50	69	50	63	66	58	69	47	68	66	63	40	28	50	45	65
Prudu.01G150800	Pd01;Pd01;Pd01;Pd01;Pd01;Pd01;Pd01;Pd01;Pd01;Pd01;Pd01;Pd01;Pd01;Pd01;Pd01;Pd01;Pd01;Pd01;Pd01	13013365;13013917;13014079;13014523;13014604;13014798;13015913;13016737;13017642;13018165;13020665;13021471;13021855;13022446;13023602;13024286;13025353;13027559;13028161	13013392;13013999;13014136;13014589;13014667;13014877;13016072;13016874;13017722;13018323;13020770;13021538;13022004;13022564;13023807;13024373;13025467;13027750;13028642	-;-;-;-;-;-;-;-;-;-;-;-;-;-;-;-;-;-;-	2444	214	196	180	156	195	167	164	180	103	127	137	131	139	159	101	189
Prudu.01G150900	Pd01;Pd01;Pd01;Pd01;Pd01;Pd01	13032337;13032528;13032801;13033161;13034475;13034991	13032371;13032776;13032838;13034121;13034517;13035114	-;-;-;-;-;-	1450	0	0	0	0	0	0	0	0	0	0	0	0	0	0	0	0
Prudu.01G151000	Pd01;Pd01;Pd01;Pd01;Pd01;Pd01;Pd01;Pd01;Pd01;Pd01;Pd01;Pd01	13036167;13036374;13037347;13038176;13038492;13038766;13038931;13039177;13039398;13039984;13040290;13040553	13036242;13036449;13037410;13038371;13038607;13038837;13039092;13039356;13039885;13040229;13040512;13041560	-;-;-;-;-;-;-;-;-;-;-;-	2907	0	0	0	0	0	0	0	0	0	0	0	0	0	0	0	0
Prudu.01G151100	Pd01;Pd01;Pd01;Pd01;Pd01;Pd01;Pd01;Pd01;Pd01	13102055;13102590;13102965;13103612;13104643;13104785;13104923;13105404;13105541	13102201;13102784;13103579;13103955;13104739;13104849;13104951;13105462;13105546	-;-;-;-;-;-;-;-;-	1557	0	2	0	0	0	0	0	0	0	0	1	0	0	0	0	0
Prudu.01G151200	Pd01;Pd01;Pd01;Pd01;Pd01;Pd01;Pd01;Pd01;Pd01;Pd01;Pd01;Pd01;Pd01	13113127;13113165;13113404;13113720;13113816;13114132;13114448;13114737;13115346;13115487;13116121;13116553;13116954	13113135;13113196;13113502;13113739;13113836;13114418;13114732;13114926;13115461;13115885;13116344;13116723;13117254	+;+;+;+;+;+;+;+;+;+;+;+;+	2154	0	0	0	0	0	0	0	0	0	0	0	0	0	0	0	0
Prudu.01G151300	Pd01;Pd01	13118255;13119119	13118627;13119126	-;-	381	0	0	0	0	0	0	0	0	0	0	0	0	0	0	0	0
Prudu.01G151400	Pd01;Pd01;Pd01;Pd01;Pd01;Pd01;Pd01;Pd01;Pd01;Pd01	13130332;13130355;13130792;13130987;13131321;13132022;13132236;13132587;13133841;13134061	13130335;13130587;13130837;13131159;13131821;13132064;13132485;13133019;13133939;13134421	+;+;+;+;+;+;+;+;+;+	2143	12	16	8	22	20	11	15	9	19	19	26	6	6	13	9	14
Prudu.01G151500	Pd01;Pd01	13143166;13143660	13143576;13143665	-;-	417	0	0	0	0	0	0	0	0	0	0	0	0	0	0	0	0
Prudu.01G151600	Pd01;Pd01;Pd01	13145927;13146792;13148142	13145933;13147626;13148172	+;+;+	873	0	0	0	0	0	0	0	0	0	0	0	0	0	0	0	0
Prudu.01G151700	Pd01;Pd01;Pd01;Pd01;Pd01	13169190;13170136;13171203;13171296;13171463	13169705;13170329;13171288;13171433;13171466	-;-;-;-;-	938	17148	16172	18728	14894	13436	17806	14226	9631	2423	1153	1705	2658	2502	2402	3752	4295
Prudu.01G151800	Pd01;Pd01;Pd01;Pd01	13182969;13183200;13183405;13183816	13183005;13183378;13183719;13184312	-;-;-;-	1028	0	0	0	0	0	0	0	0	0	0	0	0	0	0	0	0
Prudu.01G151900	Pd01;Pd01;Pd01;Pd01;Pd01;Pd01;Pd01	13205290;13206609;13206705;13206809;13206980;13207393;13208242	13205322;13206656;13206739;13206923;13207366;13208036;13208248	-;-;-;-;-;-;-	1269	94	94	112	73	85	49	82	57	77	67	69	55	33	47	57	51
Prudu.01G152000	Pd01;Pd01;Pd01;Pd01;Pd01;Pd01;Pd01;Pd01	13209159;13211079;13212336;13212554;13213017;13213284;13213745;13214506	13209213;13211777;13212382;13212619;13213193;13213365;13214116;13214510	-;-;-;-;-;-;-;-	1503	17	18	17	14	25	13	14	7	13	16	18	21	8	32	8	22
Prudu.01G152100	Pd01	13217199	13218638	+	1440	0	0	0	0	0	0	0	0	0	0	0	0	0	0	0	0
Prudu.01G152200	Pd01	13223362	13224276	+	915	0	0	0	0	0	0	0	0	0	0	0	0	0	0	0	0
Prudu.01G152300	Pd01	13224467	13224907	+	441	0	0	0	0	0	0	0	0	0	0	0	0	0	0	0	0
Prudu.01G152400	Pd01	13224949	13225398	+	450	0	0	0	0	0	0	0	0	0	0	0	0	0	0	0	0
Prudu.01G152500	Pd01;Pd01;Pd01;Pd01;Pd01;Pd01;Pd01;Pd01;Pd01;Pd01;Pd01;Pd01;Pd01;Pd01;Pd01	13225525;13226061;13226772;13227011;13228011;13228089;13228559;13229084;13229630;13229693;13229934;13230107;13230487;13230719;13230862	13225533;13226124;13226934;13227066;13228042;13228137;13228699;13229415;13229650;13229867;13230102;13230386;13230591;13230730;13230897	+;+;+;+;+;+;+;+;+;+;+;+;+;+;+	1644	0	0	0	0	0	0	0	0	0	0	0	0	0	0	0	0
Prudu.01G152600	Pd01;Pd01;Pd01;Pd01;Pd01;Pd01;Pd01;Pd01;Pd01;Pd01;Pd01;Pd01	13234152;13234536;13234614;13235102;13235627;13236173;13236236;13236477;13236650;13237030;13237262;13237405	13234158;13234567;13234662;13235242;13235958;13236193;13236410;13236645;13236929;13237134;13237273;13237440	+;+;+;+;+;+;+;+;+;+;+;+	1359	0	0	0	0	0	0	0	0	0	0	0	0	0	0	0	0
Prudu.01G152700	Pd01;Pd01;Pd01;Pd01;Pd01;Pd01;Pd01	13241232;13241729;13242473;13244505;13247044;13247912;13247995	13241458;13241926;13242658;13246574;13247675;13247921;13248029	+;+;+;+;+;+;+	3358	659	808	727	757	907	693	946	640	512	409	587	448	340	469	428	475
Prudu.01G152800	Pd01;Pd01;Pd01	13265198;13265224;13265601	13265203;13265523;13266003	+;+;+	709	0	0	0	0	0	0	0	0	0	0	0	0	0	0	0	0
Prudu.01G152900	Pd01;Pd01;Pd01;Pd01;Pd01	13270018;13270160;13270489;13270681;13270847	13270023;13270363;13270587;13270761;13270960	+;+;+;+;+	504	0	0	0	0	0	0	0	1	0	0	0	0	0	0	0	0
Prudu.01G153000	Pd01;Pd01;Pd01	13272126;13272379;13273059	13272134;13272446;13273326	+;+;+	345	0	0	0	0	0	0	0	0	0	0	0	0	0	0	0	0
Prudu.01G153100	Pd01;Pd01;Pd01	13277115;13277622;13277984	13277543;13277676;13277987	-;-;-	488	0	0	0	0	0	0	0	0	0	0	0	0	0	0	0	0
Prudu.01G153200	Pd01;Pd01;Pd01;Pd01;Pd01;Pd01;Pd01	13286836;13286992;13287998;13289276;13289829;13290909;13291034	13286937;13287129;13288087;13289328;13289841;13290965;13291258	-;-;-;-;-;-;-	678	0	0	0	0	0	0	0	0	0	0	1	0	0	3	0	0
Prudu.01G153300	Pd01;Pd01;Pd01	13291649;13292215;13292397	13291780;13292278;13292401	-;-;-	201	0	0	0	0	0	0	0	0	0	0	0	0	0	0	0	0
Prudu.01G153400	Pd01;Pd01	13296685;13297119	13296693;13297785	+;+	676	0	0	0	0	0	0	0	0	0	0	0	0	0	0	0	0
Prudu.01G153500	Pd01;Pd01;Pd01	13312828;13312905;13313075	13312867;13312943;13313405	+;+;+	410	0	0	0	0	0	0	0	0	0	0	0	0	0	0	0	0
Prudu.01G153600	Pd01;Pd01;Pd01;Pd01;Pd01;Pd01;Pd01;Pd01;Pd01;Pd01;Pd01;Pd01	13316507;13317403;13317791;13317988;13318186;13318453;13318959;13319117;13319313;13319882;13321453;13321790	13317160;13317648;13317871;13318101;13318356;13318794;13319033;13319229;13319778;13320152;13321661;13321798	-;-;-;-;-;-;-;-;-;-;-;-	2751	32	46	25	20	37	31	26	37	25	29	21	17	15	38	7	35
Prudu.01G153700	Pd01;Pd01;Pd01	13329130;13331140;13331527	13330617;13331497;13331636	-;-;-	1956	58	102	57	61	43	39	42	47	37	100	40	32	47	69	34	23
Prudu.01G153800	Pd01;Pd01;Pd01;Pd01;Pd01;Pd01;Pd01	13347026;13348065;13348445;13348565;13349727;13350358;13350673	13347171;13348251;13348538;13348617;13349822;13350580;13351008	+;+;+;+;+;+;+	1135	0	0	2	0	0	0	0	1	0	0	1	0	1	2	2	1
Prudu.01G153900	Pd01;Pd01	13352661;13355450	13354834;13355662	-;-	2387	484	538	496	476	567	568	589	521	403	367	433	428	444	573	532	482
Prudu.01G154000	Pd01;Pd01;Pd01;Pd01;Pd01;Pd01;Pd01;Pd01;Pd01;Pd01;Pd01;Pd01;Pd01;Pd01;Pd01;Pd01	13373395;13373486;13373820;13374444;13375497;13376082;13376284;13376576;13377622;13378201;13378343;13378670;13378843;13379493;13379774;13380363	13373403;13373713;13373993;13374605;13375540;13376157;13376435;13376657;13377699;13378306;13378361;13378742;13378947;13379620;13379840;13380368	+;+;+;+;+;+;+;+;+;+;+;+;+;+;+;+	1509	821	931	736	760	1066	718	1060	929	730	753	978	611	549	735	565	736
Prudu.01G154100	Pd01;Pd01;Pd01;Pd01	13386638;13386914;13387311;13387919	13386643;13386978;13387470;13388086	+;+;+;+	399	0	0	0	0	0	0	0	0	0	0	0	0	0	0	0	0
Prudu.01G154200	Pd01;Pd01;Pd01;Pd01;Pd01;Pd01	13395706;13395821;13397170;13397328;13397514;13397896	13395800;13396020;13397274;13397476;13397741;13397910	+;+;+;+;+;+	792	0	0	0	0	0	0	0	0	0	0	0	0	0	0	0	0
Prudu.01G154300	Pd01;Pd01;Pd01	13407121;13407685;13407922	13407237;13407719;13408253	+;+;+	484	0	0	0	0	0	0	0	0	0	0	0	0	0	0	0	0
Prudu.01G154400	Pd01;Pd01;Pd01;Pd01;Pd01	13422921;13423853;13424051;13424345;13424609	13423565;13423991;13424116;13424490;13424614	-;-;-;-;-	1002	0	0	0	0	0	0	0	0	0	0	0	0	0	0	0	0
Prudu.01G154500	Pd01;Pd01;Pd01;Pd01;Pd01;Pd01;Pd01;Pd01;Pd01;Pd01;Pd01	13428245;13428717;13429507;13429863;13430680;13431031;13431938;13432803;13432907;13433072;13434218	13428481;13429386;13429784;13430571;13430996;13431647;13432252;13432868;13432971;13433181;13434691	-;-;-;-;-;-;-;-;-;-;-	3858	0	0	1	4	1	0	1	0	0	0	0	0	1	0	0	0
Prudu.01G154600	Pd01;Pd01;Pd01;Pd01;Pd01;Pd01;Pd01;Pd01;Pd01;Pd01;Pd01;Pd01;Pd01;Pd01;Pd01;Pd01	13442323;13442798;13444964;13445295;13445810;13446162;13446334;13446516;13446800;13446977;13447254;13447471;13447513;13447714;13447973;13448197	13442330;13442880;13445173;13445381;13446070;13446236;13446414;13446710;13446886;13447170;13447376;13447504;13447616;13447841;13448093;13448565	+;+;+;+;+;+;+;+;+;+;+;+;+;+;+;+	2160	490	436	473	453	496	406	418	502	799	746	800	486	664	880	447	971
Prudu.01G154700	Pd01;Pd01;Pd01;Pd01;Pd01;Pd01;Pd01;Pd01;Pd01;Pd01	13450055;13450869;13451296;13451627;13452515;13453103;13453149;13453747;13453901;13454770	13450062;13450914;13451368;13451778;13452571;13453120;13453217;13453777;13453985;13454890	+;+;+;+;+;+;+;+;+;+	660	2	0	0	0	0	0	1	1	1	0	2	0	0	2	1	0
Prudu.01G154800	Pd01;Pd01;Pd01;Pd01;Pd01;Pd01;Pd01;Pd01;Pd01;Pd01;Pd01;Pd01;Pd01;Pd01	13455027;13455545;13455616;13455640;13455849;13456187;13456366;13456590;13456659;13456906;13457514;13458324;13458634;13460036	13455460;13455552;13455630;13455717;13455953;13456303;13456419;13456642;13456797;13457059;13457587;13458475;13458674;13460043	-;-;-;-;-;-;-;-;-;-;-;-;-;-	1432	1	3	4	2	1	1	1	2	0	0	2	1	0	0	0	2
Prudu.01G155500	Pd01;Pd01;Pd01;Pd01;Pd01;Pd01;Pd01;Pd01;Pd01;Pd01;Pd01;Pd01;Pd01;Pd01;Pd01;Pd01;Pd01;Pd01;Pd01;Pd01	13462656;13462744;13463035;13463165;13463653;13463867;13464204;13465125;13465465;13465979;13466331;13466503;13466685;13466968;13467145;13467422;13467639;13467882;13468141;13468369	13462661;13462790;13463092;13463449;13463661;13463968;13464305;13465344;13465551;13466239;13466405;13466583;13466879;13467054;13467338;13467544;13467785;13468009;13468261;13468739	+;+;+;+;+;+;+;+;+;+;+;+;+;+;+;+;+;+;+;+	2699	491	407	425	485	509	433	488	505	474	512	514	369	487	697	323	656
Prudu.01G155400	Pd01;Pd01;Pd01	13462964;13463342;13464327	13463300;13463502;13464333	-;-;-	505	0	0	0	0	0	0	0	0	0	0	0	0	0	0	0	0
Prudu.01G155600	Pd01;Pd01;Pd01;Pd01;Pd01;Pd01;Pd01;Pd01	13470849;13472232;13472869;13473024;13473615;13473887;13474124;13474446	13471898;13472310;13472944;13473114;13473685;13473938;13474221;13474449	-;-;-;-;-;-;-;-	1521	177	156	148	204	229	200	214	194	200	161	207	137	189	280	136	198
Prudu.01G155700	Pd01;Pd01;Pd01;Pd01;Pd01;Pd01;Pd01;Pd01	13479154;13479867;13480020;13480661;13480764;13480946;13482167;13484402	13479161;13479937;13480186;13480753;13480940;13480997;13482239;13484408	-;-;-;-;-;-;-;-	648	642	755	562	578	648	1234	981	1036	381	388	443	395	402	579	348	615
Prudu.01G155800	Pd01;Pd01;Pd01;Pd01;Pd01;Pd01;Pd01;Pd01;Pd01;Pd01;Pd01;Pd01;Pd01;Pd01;Pd01;Pd01;Pd01	13496498;13496854;13498142;13498361;13498543;13498770;13498915;13499054;13500601;13500851;13501478;13501721;13501945;13503328;13503514;13503842;13505249	13496553;13497208;13498255;13498444;13498668;13498829;13498968;13499146;13500696;13500996;13501627;13501850;13503198;13503426;13503666;13504591;13505796	+;+;+;+;+;+;+;+;+;+;+;+;+;+;+;+;+	4268	33	23	30	27	23	35	27	36	12	23	25	15	9	20	8	13
Prudu.01G155900	Pd01;Pd01;Pd01;Pd01;Pd01;Pd01;Pd01;Pd01;Pd01;Pd01	13512706;13513189;13513357;13513692;13513855;13514018;13514178;13514510;13514902;13515115	13513088;13513267;13513584;13513763;13513923;13514083;13514414;13514884;13515079;13515424	-;-;-;-;-;-;-;-;-;-	1997	1264	1436	1350	1295	1453	1060	1495	1391	939	890	936	810	842	1093	738	1187
Prudu.01G156000	Pd01;Pd01;Pd01;Pd01;Pd01;Pd01;Pd01;Pd01;Pd01;Pd01;Pd01;Pd01;Pd01;Pd01;Pd01;Pd01	13529959;13530267;13531128;13531946;13532190;13532792;13533896;13534142;13535200;13535881;13537908;13538394;13538610;13539084;13539182;13539555	13530027;13530323;13531231;13532039;13532289;13533032;13534058;13534261;13535279;13536154;13538004;13538521;13538846;13539149;13539262;13540481	+;+;+;+;+;+;+;+;+;+;+;+;+;+;+;+	2838	221	188	163	140	186	168	226	183	187	196	226	138	168	238	158	244
Prudu.01G156100	Pd01;Pd01	13540901;13541958	13541226;13542045	+;+	414	0	1	0	0	0	0	0	0	0	0	0	0	0	0	1	0
Prudu.01G156200	Pd01;Pd01;Pd01	13546638;13547091;13548340	13546676;13548055;13549471	-;-;-	2136	0	0	0	0	0	0	0	0	0	0	0	0	0	0	0	0
Prudu.01G156300	Pd01;Pd01;Pd01;Pd01;Pd01;Pd01	13568202;13568999;13569224;13569704;13570240;13570386	13568263;13569122;13569616;13569802;13570308;13570901	-;-;-;-;-;-	1263	3478	3643	3217	3640	3625	4643	4470	3764	2664	2186	2530	2314	2128	2810	1985	2513
Prudu.01G156400	Pd01;Pd01;Pd01	13584727;13584908;13585578	13584771;13585492;13585683	-;-;-	736	0	0	0	0	0	0	0	0	0	0	0	0	0	0	0	0
Prudu.01G156500	Pd01;Pd01;Pd01;Pd01;Pd01;Pd01;Pd01;Pd01	13588233;13588587;13589097;13589491;13590062;13590348;13591150;13592708	13588417;13588865;13589265;13589712;13590262;13590626;13591967;13592987	-;-;-;-;-;-;-;-	2433	0	0	0	0	0	0	0	0	0	0	0	0	0	0	0	0
Prudu.01G156600	Pd01;Pd01;Pd01;Pd01;Pd01;Pd01;Pd01;Pd01;Pd01;Pd01;Pd01;Pd01;Pd01	13608288;13608609;13608639;13608845;13609075;13609909;13610116;13610339;13610863;13611117;13611620;13611884;13612162	13608296;13608625;13608753;13608952;13609142;13610005;13610276;13610730;13611029;13611530;13611785;13611891;13612293	+;+;+;+;+;+;+;+;+;+;+;+;+	1854	186	281	248	236	235	263	278	247	178	174	204	163	161	220	203	247
Prudu.01G156700	Pd01;Pd01;Pd01;Pd01;Pd01;Pd01;Pd01;Pd01;Pd01;Pd01	13615404;13615925;13616368;13616928;13617302;13617962;13618226;13618784;13619024;13619155	13615408;13615940;13616473;13617172;13617437;13618177;13618252;13618986;13619041;13619178	+;+;+;+;+;+;+;+;+;+	996	0	0	0	0	0	0	0	1	0	3	0	0	0	0	0	0
Prudu.01G156800	Pd01;Pd01;Pd01	13624288;13624617;13624999	13624294;13624820;13625198	+;+;+	411	0	0	0	0	0	0	0	0	0	0	0	0	0	0	0	0
Prudu.01G156900	Pd01;Pd01;Pd01;Pd01;Pd01;Pd01;Pd01;Pd01	13632712;13633091;13633123;13633407;13633530;13633731;13633922;13634098	13632953;13633118;13633328;13633513;13633617;13633827;13633991;13634381	+;+;+;+;+;+;+;+	1122	0	0	0	0	0	0	0	0	0	0	0	0	0	0	0	0
Prudu.01G157000	Pd01;Pd01;Pd01;Pd01;Pd01;Pd01;Pd01;Pd01;Pd01;Pd01;Pd01;Pd01;Pd01;Pd01;Pd01;Pd01	13641484;13641522;13641777;13642099;13642735;13643557;13646526;13648374;13648868;13649175;13649864;13650454;13651416;13652070;13652188;13652925	13641491;13641678;13641909;13642187;13642759;13643712;13646674;13648493;13649081;13649277;13649911;13650499;13651603;13652092;13652231;13653393	+;+;+;+;+;+;+;+;+;+;+;+;+;+;+;+	1972	759	915	821	720	954	782	858	836	826	719	746	691	739	935	746	997
Prudu.01G157100	Pd01;Pd01;Pd01;Pd01;Pd01	13659601;13660100;13660272;13661878;13662575	13659606;13660180;13661860;13662485;13664319	+;+;+;+;+	4029	0	0	1	0	0	0	0	0	1	0	0	0	0	0	0	0
Prudu.01G157200	Pd01;Pd01;Pd01;Pd01	13687986;13689174;13690371;13690564	13688285;13689215;13690424;13690647	+;+;+;+	480	0	0	0	0	0	0	0	0	0	0	0	0	0	0	0	0
Prudu.01G157300	Pd01;Pd01;Pd01;Pd01;Pd01;Pd01	13715794;13715886;13716281;13718495;13719355;13719780	13715800;13716275;13716372;13718579;13719416;13719791	+;+;+;+;+;+	648	372	360	340	336	394	247	401	311	369	411	448	239	387	526	277	567
Prudu.01G157400	Pd01;Pd01;Pd01;Pd01;Pd01;Pd01;Pd01;Pd01;Pd01	13720032;13720774;13721088;13721323;13721515;13722792;13722929;13723243;13723787	13720040;13720933;13721130;13721404;13721618;13722832;13723110;13723293;13723795	+;+;+;+;+;+;+;+;+	681	788	969	826	792	812	893	857	976	906	832	998	679	851	1304	717	1216
Prudu.01G157500	Pd01;Pd01;Pd01;Pd01;Pd01;Pd01;Pd01;Pd01;Pd01;Pd01;Pd01	13724381;13726338;13726735;13726810;13726934;13727060;13727364;13727667;13728061;13728288;13729110	13726241;13726667;13726793;13726904;13727046;13727271;13727574;13727794;13728189;13729094;13729113	-;-;-;-;-;-;-;-;-;-;-	3949	272	343	276	228	276	155	238	288	434	496	562	344	360	458	315	413
Prudu.01G157600	Pd01;Pd01;Pd01	13737742;13738045;13738304	13738012;13738249;13739411	+;+;+	1584	0	0	0	0	0	0	0	0	0	0	0	0	0	0	0	0
Prudu.01G157700	Pd01;Pd01;Pd01;Pd01;Pd01;Pd01;Pd01;Pd01;Pd01;Pd01;Pd01;Pd01	13741054;13741638;13741799;13741953;13742211;13742554;13742853;13743263;13743489;13743576;13744055;13744308	13741062;13741776;13741858;13742120;13742496;13742758;13742980;13743409;13743553;13744031;13744205;13744311	-;-;-;-;-;-;-;-;-;-;-;-	1818	54	70	55	70	61	54	61	63	83	104	82	111	88	104	79	99
Prudu.01G157800	Pd01;Pd01;Pd01;Pd01	13746515;13746565;13746754;13747073	13746519;13746679;13746816;13747489	+;+;+;+	600	0	0	0	0	0	0	0	0	0	0	0	0	0	0	0	0
Prudu.01G157900	Pd01;Pd01;Pd01;Pd01;Pd01;Pd01;Pd01	13771197;13772417;13772616;13773186;13773806;13774115;13774968	13771836;13772519;13772784;13773361;13774013;13774231;13774971	-;-;-;-;-;-;-	1417	184	169	160	210	155	190	125	206	148	153	167	81	132	197	90	205
Prudu.01G158000	Pd01;Pd01	13786702;13787999	13787427;13788004	-;-	732	33	44	39	46	50	69	57	38	32	26	36	38	33	50	28	46
Prudu.01G158100	Pd01;Pd01;Pd01;Pd01;Pd01;Pd01;Pd01;Pd01;Pd01	13792315;13793966;13795359;13795688;13796412;13796610;13797371;13797873;13798312	13793879;13794071;13795588;13795839;13796514;13796782;13797448;13798260;13798388	-;-;-;-;-;-;-;-;-	2872	56	64	57	41	63	54	38	67	30	43	42	28	24	38	20	37
Prudu.01G158200	Pd01;Pd01;Pd01;Pd01;Pd01	13813936;13815305;13815487;13816415;13817039	13814532;13815407;13815659;13816615;13817752	-;-;-;-;-	1788	353	515	336	328	414	662	572	516	220	195	179	241	222	357	314	300
Prudu.01G158300	Pd01;Pd01;Pd01;Pd01;Pd01;Pd01;Pd01;Pd01	13826586;13826803;13826953;13828004;13828288;13828493;13829041;13829216	13826590;13826861;13827038;13828158;13828415;13828959;13829195;13829285	+;+;+;+;+;+;+;+	1125	0	0	0	0	0	0	0	1	0	1	0	0	0	0	0	0
Prudu.01G158400	Pd01;Pd01;Pd01;Pd01	13839009;13840137;13841254;13841620	13839597;13840973;13841335;13841790	+;+;+;+	1679	64	85	73	95	111	43	88	62	54	113	98	47	69	71	60	97
Prudu.01G158500	Pd01;Pd01;Pd01;Pd01;Pd01;Pd01;Pd01;Pd01;Pd01;Pd01;Pd01;Pd01;Pd01;Pd01;Pd01;Pd01;Pd01;Pd01;Pd01	13845178;13845919;13846904;13847111;13847311;13848096;13848206;13848377;13848605;13848801;13849006;13849240;13849329;13849466;13849608;13849726;13849833;13849913;13850061	13845267;13846346;13846937;13847219;13847481;13848176;13848295;13848440;13848689;13848976;13849094;13849310;13849430;13849561;13849639;13849785;13849890;13850041;13850306	+;+;+;+;+;+;+;+;+;+;+;+;+;+;+;+;+;+;+	2211	0	1	0	0	2	5	0	4	0	0	1	0	0	2	1	2
Prudu.01G158600	Pd01;Pd01;Pd01	13854318;13854390;13854604	13854323;13854495;13854919	-;-;-	428	0	0	0	0	0	0	0	0	0	0	0	0	0	0	0	0
Prudu.01G158700	Pd01;Pd01;Pd01;Pd01;Pd01	13855695;13856056;13856237;13856329;13858780	13855984;13856223;13856315;13858458;13858788	-;-;-;-;-	2676	0	0	1	0	0	0	0	0	0	0	0	0	0	0	0	0
Prudu.01G158800	Pd01;Pd01;Pd01;Pd01;Pd01;Pd01;Pd01;Pd01	13860945;13861013;13861830;13862310;13862607;13862938;13863134;13863516	13860953;13861633;13862189;13862523;13862894;13863050;13863498;13864119	+;+;+;+;+;+;+;+	2574	0	0	0	0	0	0	0	0	0	0	0	0	0	0	0	0
Prudu.01G158900	Pd01;Pd01;Pd01;Pd01;Pd01;Pd01;Pd01;Pd01;Pd01;Pd01;Pd01;Pd01;Pd01;Pd01;Pd01;Pd01;Pd01	13864236;13864595;13864682;13865307;13865628;13866093;13866248;13866778;13867238;13867419;13867931;13868335;13868718;13869008;13870083;13871106;13871364	13864242;13864677;13864888;13865598;13866037;13866226;13866683;13867098;13867323;13867699;13868236;13868655;13868853;13869335;13870162;13871319;13871495	+;+;+;+;+;+;+;+;+;+;+;+;+;+;+;+;+	3774	0	0	0	0	0	0	0	0	0	0	0	1	0	0	0	0
Prudu.01G159000	Pd01;Pd01;Pd01;Pd01;Pd01;Pd01;Pd01	13889492;13889843;13890059;13890147;13890978;13891857;13892286	13889661;13890001;13890133;13890945;13891621;13892258;13892663	+;+;+;+;+;+;+	2627	0	0	0	0	0	0	0	0	0	0	0	0	0	0	0	0
Prudu.01G159100	Pd01;Pd01;Pd01;Pd01;Pd01;Pd01	13910371;13910630;13910728;13911505;13912280;13912997	13910535;13910705;13911496;13912229;13912838;13913003	+;+;+;+;+;+	2301	0	0	0	0	0	0	0	0	0	0	0	0	0	0	0	0
Prudu.01G159200	Pd01;Pd01;Pd01;Pd01;Pd01;Pd01;Pd01;Pd01;Pd01;Pd01;Pd01;Pd01;Pd01;Pd01;Pd01	13938970;13939280;13940990;13941632;13942415;13942779;13944973;13945139;13945801;13945972;13946163;13946376;13948071;13948468;13949580	13939168;13939469;13941492;13941736;13942679;13942841;13945047;13945257;13945865;13946059;13946303;13946593;13948344;13948695;13950571	+;+;+;+;+;+;+;+;+;+;+;+;+;+;+	3525	151	251	144	158	169	145	146	191	144	178	182	91	110	182	112	175
Prudu.01G159300	Pd01;Pd01;Pd01;Pd01;Pd01	13951126;13951267;13952614;13952871;13953748	13951129;13951331;13952676;13953730;13954339	+;+;+;+;+	1584	365	336	335	308	343	318	425	332	276	285	355	234	240	319	300	332
Prudu.01G159400	Pd01;Pd01;Pd01;Pd01;Pd01;Pd01;Pd01;Pd01;Pd01;Pd01;Pd01;Pd01;Pd01	13957690;13959970;13960186;13960451;13960816;13961309;13962139;13962776;13962946;13963144;13963484;13963604;13964349	13957695;13960095;13960353;13960537;13960980;13961383;13962171;13962867;13963051;13963230;13963543;13963971;13964409	+;+;+;+;+;+;+;+;+;+;+;+;+	1434	25	29	17	17	40	13	25	31	17	9	24	9	10	11	8	22
Prudu.01G159500	Pd01;Pd01	13967334;13968686	13967578;13969074	+;+	634	0	0	0	0	0	0	0	0	0	0	0	0	0	0	0	0
Prudu.01G159600	Pd01;Pd01	13990278;13990812	13990462;13990917	+;+	291	0	0	0	1	0	0	0	0	0	0	0	0	0	0	0	0
Prudu.01G159700	Pd01;Pd01;Pd01;Pd01;Pd01;Pd01;Pd01;Pd01;Pd01;Pd01;Pd01	14009221;14010282;14010498;14010764;14011157;14011562;14013060;14013233;14013431;14013940;14014685	14009229;14010407;14010665;14010850;14011291;14011672;14013151;14013338;14013517;14014307;14014745	+;+;+;+;+;+;+;+;+;+;+	1350	537	626	479	464	549	616	652	595	239	317	311	307	323	396	327	421
Prudu.01G159800	Pd01;Pd01;Pd01;Pd01;Pd01;Pd01;Pd01;Pd01	14021935;14022356;14022621;14022688;14022811;14023009;14023162;14024142	14021942;14022615;14022682;14022791;14022998;14023088;14023883;14025456	+;+;+;+;+;+;+;+	2739	1135	675	1087	1098	898	407	714	641	1264	856	868	1042	704	700	445	527
Prudu.01G159900	Pd01;Pd01;Pd01;Pd01;Pd01;Pd01;Pd01;Pd01;Pd01;Pd01;Pd01	14028312;14029055;14029603;14029749;14029935;14030633;14030777;14032429;14032820;14033017;14033450	14028718;14029207;14029670;14029850;14030006;14030681;14030910;14032495;14032923;14033121;14033527	-;-;-;-;-;-;-;-;-;-;-	1339	634	732	636	637	633	798	727	712	562	513	502	517	403	601	450	579
Prudu.01G160000	Pd01;Pd01;Pd01	14040121;14040517;14040685	14040388;14040587;14040842	-;-;-	497	0	0	0	0	0	0	0	0	0	0	0	0	0	0	0	0
Prudu.01G160100	Pd01;Pd01;Pd01;Pd01;Pd01;Pd01;Pd01;Pd01;Pd01;Pd01;Pd01;Pd01;Pd01;Pd01	14045428;14045679;14045780;14045959;14046692;14046982;14047683;14048188;14048718;14050183;14050322;14051029;14051406;14051535	14045670;14045775;14045860;14046095;14046967;14047671;14048137;14048682;14050164;14050266;14050516;14051382;14051500;14051796	+;+;+;+;+;+;+;+;+;+;+;+;+;+	4911	0	0	0	0	0	0	0	0	0	0	0	0	0	0	0	0
Prudu.01G160200	Pd01;Pd01;Pd01	14052935;14053153;14053936	14053071;14053264;14054213	+;+;+	527	7	7	0	5	4	3	11	2	1	4	1	0	3	9	5	9
Prudu.01G160300	Pd01;Pd01;Pd01;Pd01;Pd01;Pd01;Pd01	14056958;14057090;14057659;14058042;14058180;14059146;14061486	14056961;14057496;14057988;14058143;14058297;14059368;14062279	+;+;+;+;+;+;+	1978	612	503	532	668	544	936	758	813	356	414	473	462	460	656	532	585
Prudu.01G160400	Pd01;Pd01;Pd01	14064701;14064908;14065408	14064706;14065009;14066142	+;+;+	843	0	0	0	0	1	0	0	0	0	0	0	0	0	0	0	0
Prudu.01G160500	Pd01	14066259	14066972	+	714	0	0	0	0	0	0	0	0	0	0	0	0	0	0	0	0
Prudu.01G160600	Pd01	14067044	14067526	+	483	0	0	0	0	0	0	0	0	0	0	0	0	0	0	0	0
Prudu.01G160700	Pd01;Pd01;Pd01;Pd01;Pd01;Pd01;Pd01	14082994;14083022;14083170;14083474;14084440;14084718;14085203	14082997;14083119;14083468;14083705;14084586;14084927;14085771	+;+;+;+;+;+;+	1559	466	473	555	589	514	462	628	553	313	256	300	310	341	370	326	402
Prudu.01G160800	Pd01;Pd01;Pd01;Pd01;Pd01;Pd01;Pd01;Pd01;Pd01;Pd01;Pd01;Pd01;Pd01;Pd01;Pd01;Pd01;Pd01;Pd01;Pd01;Pd01;Pd01;Pd01;Pd01	14090739;14093155;14093978;14094620;14095031;14095190;14095752;14096599;14096986;14097463;14098578;14098725;14099023;14099223;14099927;14100835;14101161;14101744;14102466;14102689;14103650;14104003;14104356	14090810;14093250;14094151;14094688;14095108;14095251;14096036;14096797;14097054;14097476;14098643;14098842;14099070;14099378;14100103;14100932;14101280;14101949;14102570;14102812;14103869;14104077;14104364	-;-;-;-;-;-;-;-;-;-;-;-;-;-;-;-;-;-;-;-;-;-;-	2640	178	191	120	111	188	116	130	169	131	83	150	85	106	133	80	138
Prudu.01G160900	Pd01	14104537	14104950	-	414	21	11	6	17	9	2	11	19	8	8	8	4	1	3	3	6
Prudu.01G161000	Pd01;Pd01;Pd01;Pd01;Pd01;Pd01;Pd01;Pd01;Pd01;Pd01;Pd01;Pd01;Pd01;Pd01;Pd01;Pd01;Pd01;Pd01	14136721;14136984;14137420;14137659;14138610;14138891;14139095;14139291;14140003;14140239;14141609;14142194;14142549;14143295;14144626;14145757;14145992;14146368	14136888;14137061;14137536;14137773;14138715;14139008;14139178;14139349;14140136;14140282;14141685;14142341;14142610;14143355;14144746;14145859;14146178;14146790	+;+;+;+;+;+;+;+;+;+;+;+;+;+;+;+;+;+	2205	145	155	149	120	152	174	182	143	103	130	161	118	120	185	96	165
Prudu.01G161100	Pd01;Pd01;Pd01;Pd01	14148728;14150006;14150376;14150432	14149909;14150329;14150406;14150660	-;-;-;-	1766	58	91	64	60	84	76	86	104	47	43	38	35	51	51	38	49
Prudu.01G161200	Pd01;Pd01;Pd01	14169376;14171053;14171158	14170342;14171152;14171749	+;+;+	1659	627	783	719	683	978	967	877	742	1399	1354	1656	1720	2123	2003	2847	2228
Prudu.01G161300	Pd01;Pd01;Pd01	14197974;14198329;14198392	14198146;14198369;14198396	-;-;-	219	0	0	0	0	0	0	0	0	0	0	0	0	0	0	0	0
Prudu.01G161400	Pd01;Pd01;Pd01	14198657;14199113;14199819	14198781;14199255;14200053	-;-;-	503	0	0	0	0	0	0	0	0	0	0	1	0	0	0	0	0
Prudu.01G161500	Pd01;Pd01;Pd01;Pd01;Pd01;Pd01;Pd01;Pd01	14227529;14227688;14227958;14228165;14228318;14228649;14229693;14229722	14227576;14227760;14228029;14228233;14228448;14228693;14229702;14229729	-;-;-;-;-;-;-;-	456	7	15	6	1	1	7	1	0	4	3	0	0	0	0	1	1
Prudu.01G161600	Pd01;Pd01;Pd01;Pd01	14249124;14249441;14251037;14251583	14249393;14250792;14251257;14251605	+;+;+;+	1866	0	0	0	0	0	0	0	0	0	0	0	0	0	0	0	0
Prudu.01G161700	Pd01;Pd01;Pd01;Pd01	14262092;14262158;14262484;14264699	14262098;14262444;14262720;14265371	+;+;+;+	1204	0	0	0	0	0	0	0	0	0	0	0	0	0	0	0	0
Prudu.01G161800	Pd01;Pd01;Pd01;Pd01;Pd01	14265954;14266113;14266312;14267257;14267548	14266045;14266283;14266396;14267317;14267753	+;+;+;+;+	615	0	1	0	0	0	0	0	0	0	0	2	0	0	0	0	0
Prudu.01G161900	Pd01;Pd01;Pd01;Pd01;Pd01	14295204;14295756;14295954;14296099;14296638	14295638;14295843;14295972;14296116;14296643	+;+;+;+;+	566	0	0	0	0	0	0	0	0	0	0	0	0	0	0	0	0
Prudu.01G162000	Pd01;Pd01;Pd01;Pd01;Pd01;Pd01;Pd01;Pd01;Pd01;Pd01;Pd01;Pd01;Pd01	14304072;14304407;14305604;14306743;14308411;14308598;14309238;14309505;14310987;14313495;14321040;14321329;14321704	14304275;14304421;14305674;14306882;14308503;14308651;14309394;14310643;14311144;14313614;14321151;14321486;14321974	-;-;-;-;-;-;-;-;-;-;-;-;-	2692	921	877	856	889	821	886	1038	849	618	668	764	739	669	866	829	812
Prudu.01G162100	Pd01;Pd01;Pd01;Pd01;Pd01;Pd01;Pd01;Pd01;Pd01;Pd01;Pd01	14323600;14324895;14326200;14326558;14326764;14327499;14329514;14330423;14331821;14333013;14334270	14324153;14324987;14326289;14326620;14326838;14327573;14329579;14330472;14331889;14333052;14334278	-;-;-;-;-;-;-;-;-;-;-	1184	334	487	290	337	362	442	368	434	216	213	284	235	225	313	174	328
Prudu.01G162200	Pd01;Pd01;Pd01;Pd01;Pd01;Pd01	14352493;14352587;14352837;14352970;14353293;14353644	14352564;14352708;14352844;14353074;14353379;14353658	+;+;+;+;+;+	409	0	1	2	0	8	1	3	8	1	0	1	0	0	6	0	2
Prudu.01G162300	Pd01;Pd01;Pd01;Pd01;Pd01;Pd01;Pd01;Pd01;Pd01;Pd01;Pd01	14360776;14361418;14361592;14361791;14362001;14363915;14364907;14366052;14366252;14367113;14367999	14361045;14361491;14361690;14361883;14362051;14363980;14365008;14366120;14366335;14367208;14368013	+;+;+;+;+;+;+;+;+;+;+	1019	406	512	404	476	460	367	622	397	128	127	169	104	152	134	140	165
Prudu.01G162400	Pd01;Pd01;Pd01;Pd01	14388272;14388288;14388885;14389285	14388276;14388376;14388935;14389834	+;+;+;+	695	32	30	20	26	25	40	26	21	8	17	22	20	14	18	2	19
Prudu.01G162500	Pd01;Pd01;Pd01;Pd01;Pd01;Pd01;Pd01;Pd01;Pd01;Pd01;Pd01;Pd01;Pd01;Pd01;Pd01;Pd01;Pd01;Pd01;Pd01;Pd01;Pd01;Pd01;Pd01	14391670;14392700;14393404;14393784;14394073;14394422;14394907;14395621;14396558;14396844;14397043;14397176;14398822;14399096;14399298;14400067;14400383;14401211;14402464;14402813;14402981;14403469;14403750	14392602;14392826;14393564;14393923;14394212;14394601;14395010;14395752;14396756;14396962;14397084;14397335;14399002;14399219;14399443;14400240;14400522;14401373;14402613;14402900;14403116;14403624;14403772	-;-;-;-;-;-;-;-;-;-;-;-;-;-;-;-;-;-;-;-;-;-;-	3918	764	770	671	704	923	530	884	792	441	474	509	315	420	410	312	457
Prudu.01G162600	Pd01;Pd01;Pd01;Pd01;Pd01;Pd01	14426408;14427228;14428465;14428808;14429049;14429323	14426802;14427341;14428514;14428880;14429244;14429329	-;-;-;-;-;-	835	131	141	99	151	131	114	134	151	127	128	158	121	104	125	93	105
Prudu.01G162700	Pd01;Pd01;Pd01;Pd01;Pd01;Pd01;Pd01;Pd01;Pd01;Pd01;Pd01;Pd01;Pd01;Pd01;Pd01;Pd01;Pd01;Pd01;Pd01	14435585;14435737;14435941;14436898;14437075;14439258;14439481;14440474;14440659;14441058;14441615;14441869;14442637;14442836;14443734;14444602;14445282;14446568;14447371	14435589;14435818;14436016;14436983;14437151;14439312;14439517;14440553;14440745;14441138;14441770;14442033;14442712;14442921;14443814;14444697;14445371;14446621;14447796	+;+;+;+;+;+;+;+;+;+;+;+;+;+;+;+;+;+;+	1896	129	170	116	106	141	176	116	191	116	101	126	76	82	168	58	156
Prudu.01G162800	Pd01;Pd01	14453501;14454286	14453926;14454607	+;+	748	6	0	4	0	0	0	2	3	0	1	0	0	1	2	1	1
Prudu.01G162900	Pd01;Pd01;Pd01;Pd01;Pd01;Pd01;Pd01	14470911;14471462;14471802;14472198;14472421;14472754;14473364	14470952;14471701;14471906;14472382;14472721;14473024;14473371	-;-;-;-;-;-;-	1152	0	0	0	0	0	0	0	0	0	0	0	0	0	0	0	0
Prudu.01G163000	Pd01;Pd01;Pd01;Pd01;Pd01;Pd01	14492694;14493220;14495188;14495958;14496527;14497257	14492699;14493321;14495238;14496494;14497112;14497261	-;-;-;-;-;-	1287	8	2	3	3	5	2	6	2	5	3	6	3	2	4	8	3
Prudu.01G163100	Pd01;Pd01;Pd01;Pd01;Pd01;Pd01;Pd01;Pd01;Pd01	14503661;14503980;14504847;14505169;14505661;14506005;14506151;14506488;14506714	14503840;14504338;14504950;14505557;14505782;14506074;14506356;14506533;14508271	-;-;-;-;-;-;-;-;-	3034	198	188	201	171	177	142	177	142	306	292	312	247	277	325	223	268
Prudu.01G163200	Pd01;Pd01;Pd01;Pd01;Pd01;Pd01;Pd01	14521577;14521704;14522050;14522217;14522391;14522686;14524262	14521582;14521876;14522099;14522284;14522453;14522789;14525203	+;+;+;+;+;+;+	1406	76	113	66	103	119	155	164	111	71	78	88	74	113	106	89	115
Prudu.01G163300	Pd01;Pd01;Pd01	14525684;14530157;14530491	14526710;14530431;14530495	-;-;-	1307	509	541	494	508	461	592	625	527	385	388	400	491	371	502	380	474
Prudu.01G163400	Pd01;Pd01;Pd01;Pd01;Pd01;Pd01;Pd01	14538723;14538862;14539178;14539260;14539489;14539681;14539893	14538726;14539100;14539252;14539349;14539587;14539761;14540282	+;+;+;+;+;+;+	978	0	0	0	0	0	0	0	0	0	0	0	0	0	0	0	0
Prudu.01G163500	Pd01;Pd01;Pd01;Pd01;Pd01;Pd01;Pd01	14566221;14567015;14567873;14569015;14569425;14571587;14572194	14566250;14567083;14567977;14569146;14569756;14572035;14572201	-;-;-;-;-;-;-	1125	644	700	570	628	656	825	817	722	684	707	708	659	637	869	684	777
Prudu.01G163600	Pd01;Pd01;Pd01;Pd01	14574040;14574667;14575406;14575597	14574658;14575304;14575511;14576238	+;+;+;+	2005	0	0	0	0	0	0	0	0	0	0	0	0	0	0	0	0
Prudu.01G163700	Pd01;Pd01;Pd01;Pd01	14598695;14598804;14600384;14600545	14598772;14598809;14600513;14600665	-;-;-;-	335	0	0	0	0	0	0	0	0	0	0	0	0	0	0	0	0
Prudu.01G163800	Pd01	14606514	14607476	-	963	0	0	0	0	0	0	0	0	0	0	0	0	0	0	0	0
Prudu.01G163900	Pd01;Pd01;Pd01	14617527;14617746;14618096	14617722;14618081;14618661	-;-;-	1098	0	0	0	0	0	0	0	0	0	0	0	0	0	0	0	0
Prudu.01G164000	Pd01;Pd01;Pd01;Pd01;Pd01;Pd01;Pd01	14624734;14624832;14625239;14626651;14627002;14627386;14628710	14624747;14625228;14626598;14626997;14627377;14628669;14628801	-;-;-;-;-;-;-	3870	0	0	0	0	0	0	0	0	1	0	0	0	0	0	0	0
Prudu.01G164100	Pd01;Pd01;Pd01;Pd01;Pd01;Pd01;Pd01;Pd01;Pd01;Pd01;Pd01;Pd01;Pd01;Pd01;Pd01	14631672;14632529;14632724;14633238;14633629;14634338;14635981;14636488;14636635;14637172;14637473;14637661;14639948;14640167;14643542	14631680;14632628;14633096;14633506;14633726;14634495;14636108;14636506;14636641;14637277;14637564;14637782;14640048;14640303;14644090	-;-;-;-;-;-;-;-;-;-;-;-;-;-;-	2268	114	118	108	98	131	79	101	120	87	140	93	49	69	72	34	94
Prudu.01G164200	Pd01;Pd01;Pd01;Pd01	14650126;14650267;14651060;14651342	14650132;14650834;14651320;14651345	-;-;-;-	840	0	0	0	0	0	0	0	0	0	0	0	0	0	0	0	0
Prudu.01G164300	Pd01;Pd01;Pd01;Pd01;Pd01;Pd01;Pd01;Pd01;Pd01;Pd01;Pd01	14697601;14698202;14698332;14698640;14698859;14699286;14699555;14699697;14699950;14700184;14700355	14697663;14698243;14698586;14698742;14699272;14699355;14699661;14699819;14700049;14700333;14700358	-;-;-;-;-;-;-;-;-;-;-	1431	3	0	0	0	0	0	0	0	0	0	0	0	0	0	0	0
Prudu.01G164400	Pd01;Pd01;Pd01;Pd01;Pd01;Pd01;Pd01;Pd01;Pd01;Pd01;Pd01;Pd01;Pd01	14708203;14708519;14709125;14709286;14709619;14709894;14711086;14711904;14712605;14712790;14713865;14714791;14715864	14708206;14708574;14709204;14709364;14709702;14710039;14711469;14711945;14712697;14712974;14714109;14715736;14716767	+;+;+;+;+;+;+;+;+;+;+;+;+	3248	1907	1790	1443	1566	2320	1485	2251	1897	1477	1304	1625	1188	1360	1466	1337	1510
Prudu.01G164500	Pd01;Pd01;Pd01;Pd01;Pd01;Pd01;Pd01;Pd01;Pd01	14716959;14717611;14718615;14719156;14720094;14721195;14721772;14723023;14723106	14717230;14717647;14718729;14719268;14720216;14721476;14721983;14723095;14723397	-;-;-;-;-;-;-;-;-	1519	246	245	332	284	206	256	280	221	268	219	260	258	256	354	283	284
Prudu.01G164600	Pd01;Pd01;Pd01;Pd01	14745018;14745211;14745691;14746048	14745026;14745232;14745964;14746356	+;+;+;+	614	0	0	0	0	0	0	0	0	0	0	0	0	0	0	0	0
Prudu.01G164700	Pd01;Pd01;Pd01	14750175;14750408;14750645	14750246;14750560;14751433	-;-;-	1014	0	0	0	0	0	0	0	0	0	0	0	0	0	0	0	0
Prudu.01G164800	Pd01;Pd01;Pd01;Pd01;Pd01;Pd01;Pd01;Pd01;Pd01	14785367;14786088;14786423;14786720;14786870;14787343;14787775;14788098;14788269	14785373;14786272;14786537;14786778;14786917;14787396;14787879;14788184;14788548	+;+;+;+;+;+;+;+;+	940	17	34	8	19	14	13	9	16	10	10	18	3	3	20	1	5
Prudu.01G164900	Pd01;Pd01;Pd01;Pd01;Pd01;Pd01	14791779;14792572;14793072;14793574;14794247;14794907	14792551;14793057;14793538;14793773;14794520;14795535	+;+;+;+;+;+	2829	63	24	26	35	74	24	35	29	12	11	11	12	12	10	10	13
Prudu.01G165000	Pd01;Pd01;Pd01;Pd01	14798812;14799913;14799954;14802171	14799666;14799945;14802149;14802174	-;-;-;-	3088	639	451	480	420	431	380	442	385	269	212	275	200	193	234	119	241
Prudu.01G165100	Pd01	14814349	14814891	-	543	0	0	0	0	0	0	0	0	0	0	0	0	0	0	0	0
Prudu.01G165200	Pd01;Pd01	14836002;14836523	14836318;14836529	-;-	324	0	0	0	0	0	0	0	0	0	0	0	0	0	0	0	0
Prudu.01G165300	Pd01;Pd01;Pd01;Pd01;Pd01;Pd01	14842331;14842388;14842632;14842920;14843175;14843662	14842338;14842615;14842880;14843096;14843571;14844501	+;+;+;+;+;+	1899	0	0	0	0	0	0	0	0	0	0	0	0	0	0	0	0
Prudu.01G165400	Pd01;Pd01;Pd01;Pd01;Pd01;Pd01	14853273;14853617;14853841;14854675;14855402;14856938	14853370;14853728;14854167;14854723;14855461;14857149	+;+;+;+;+;+	858	1	5	0	0	2	0	0	0	1	2	4	2	0	1	1	3
Prudu.01G165500	Pd01;Pd01;Pd01	14863561;14864477;14864744	14863965;14864654;14864917	+;+;+	757	3	4	0	4	1	0	2	2	0	0	0	2	1	0	0	0
Prudu.01G165600	Pd01;Pd01;Pd01;Pd01;Pd01;Pd01;Pd01	14868156;14868318;14868367;14868542;14868797;14869053;14869108	14868270;14868324;14868446;14868640;14868952;14869097;14869113	-;-;-;-;-;-;-	508	0	0	0	0	0	0	0	0	0	0	0	0	0	0	0	0
Prudu.01G165700	Pd01;Pd01;Pd01;Pd01;Pd01;Pd01;Pd01;Pd01;Pd01;Pd01;Pd01;Pd01;Pd01;Pd01;Pd01;Pd01	14881782;14882353;14882833;14883083;14883274;14883499;14883614;14883832;14884304;14884686;14884971;14886361;14886734;14887061;14887514;14888102	14882008;14882449;14883027;14883220;14883368;14883580;14883678;14884180;14884502;14884880;14885161;14886722;14887022;14887505;14888085;14888730	-;-;-;-;-;-;-;-;-;-;-;-;-;-;-;-	4130	0	0	0	0	0	0	0	0	0	0	0	0	0	3	0	0
Prudu.01G165800	Pd01;Pd01;Pd01;Pd01	14890149;14890239;14891407;14891657	14890154;14890303;14891575;14891716	+;+;+;+	300	0	0	0	0	0	0	0	0	3	0	0	0	0	0	0	0
Prudu.01G165900	Pd01;Pd01;Pd01;Pd01;Pd01	14893718;14893741;14893851;14893925;14894139	14893725;14893822;14893908;14894127;14894594	+;+;+;+;+	807	0	0	0	0	0	0	0	0	0	0	0	0	0	0	0	0
Prudu.01G166000	Pd01;Pd01;Pd01;Pd01;Pd01;Pd01;Pd01;Pd01;Pd01;Pd01;Pd01	14905645;14905933;14906689;14907020;14907959;14908113;14908431;14908738;14909173;14909575;14910022	14905653;14906019;14906880;14907511;14907994;14908367;14908505;14908961;14909281;14909852;14910179	+;+;+;+;+;+;+;+;+;+;+	1915	0	0	0	0	0	0	0	0	0	0	0	0	0	0	0	0
Prudu.01G166100	Pd01;Pd01;Pd01;Pd01;Pd01;Pd01;Pd01;Pd01;Pd01;Pd01	14924072;14928638;14929202;14929397;14930551;14931272;14931432;14932492;14933013;14934085	14924104;14928660;14929247;14929439;14930576;14931376;14931548;14932517;14933036;14934088	-;-;-;-;-;-;-;-;-;-	447	0	0	0	0	0	0	0	0	0	0	0	0	0	0	0	0
Prudu.01G166200	Pd01;Pd01;Pd01	14955766;14956858;14958203	14956150;14957678;14958690	+;+;+	1694	0	0	0	0	0	0	0	0	0	0	0	0	0	0	0	0
Prudu.01G166300	Pd01;Pd01;Pd01	14998359;14998539;14999734	14998365;14998746;15000079	+;+;+	561	0	0	0	2	0	1	0	0	0	0	3	0	0	3	0	0
Prudu.01G166800	Pd01;Pd01;Pd01;Pd01;Pd01;Pd01	15013369;15015354;15015521;15015986;15016223;15016602	15013931;15015456;15015608;15016049;15016379;15016625	+;+;+;+;+;+	999	0	1	0	1	0	2	3	2	0	0	1	4	1	2	2	1
Prudu.01G166700	Pd01;Pd01	15015221;15015469	15015430;15015599	-;-	341	0	0	0	0	0	0	0	0	0	0	0	0	0	0	0	0
Prudu.01G166900	Pd01;Pd01;Pd01;Pd01	15017942;15018057;15018412;15019106	15017950;15018191;15018980;15019112	+;+;+;+	720	0	0	0	0	0	0	0	0	0	0	0	0	0	0	0	0
Prudu.01G167000	Pd01;Pd01;Pd01	15021087;15022014;15022387	15021093;15022162;15022560	+;+;+	330	0	1	0	0	0	0	0	0	0	0	0	1	0	0	0	0
Prudu.01G167100	Pd01;Pd01;Pd01;Pd01;Pd01	15033625;15034150;15034552;15034687;15034815	15033737;15034273;15034647;15034696;15034820	-;-;-;-;-	349	0	0	0	0	0	0	0	0	0	0	0	0	0	0	0	0
Prudu.01G167200	Pd01;Pd01	15058564;15059300	15058816;15059948	+;+	902	0	0	0	0	0	0	0	0	0	0	0	0	0	0	0	0
Prudu.01G167300	Pd01;Pd01	15072096;15072978	15072766;15073052	-;-	746	33	54	16	49	43	59	68	54	55	34	60	49	53	77	95	68
Prudu.01G167400	Pd01;Pd01;Pd01;Pd01;Pd01	15080042;15080253;15080825;15081040;15081306	15080130;15080412;15081025;15081146;15081420	-;-;-;-;-	672	446	1372	531	624	714	1510	1204	1126	229	223	330	282	246	442	335	443
Prudu.01G167500	Pd01;Pd01;Pd01;Pd01;Pd01;Pd01	15152976;15153378;15154177;15154464;15154544;15155332	15152982;15153432;15154366;15154529;15154588;15155337	-;-;-;-;-;-	369	0	0	0	0	0	0	0	0	0	0	0	0	0	0	0	0
Prudu.01G167600	Pd01;Pd01;Pd01;Pd01;Pd01;Pd01;Pd01	15162031;15162385;15162895;15163288;15163697;15164892;15165523	15162215;15162662;15163064;15163500;15164251;15165294;15165706	-;-;-;-;-;-;-	1988	0	0	0	0	0	0	0	0	0	0	0	0	0	0	0	0
Prudu.01G167700	Pd01;Pd01;Pd01;Pd01	15174129;15174554;15175614;15176480	15174269;15174652;15175721;15176485	-;-;-;-	354	0	0	0	0	0	0	0	0	0	0	0	0	0	0	0	0
Prudu.01G167800	Pd01;Pd01;Pd01;Pd01	15180570;15180684;15180934;15181135	15180679;15180876;15181111;15181623	+;+;+;+	970	0	0	0	0	0	0	0	0	0	0	0	0	0	0	0	0
Prudu.01G167900	Pd01;Pd01;Pd01;Pd01;Pd01;Pd01;Pd01	15188702;15189045;15189431;15189638;15190303;15191585;15192500	15189012;15189345;15189536;15190275;15191543;15191992;15192503	-;-;-;-;-;-;-	3009	0	0	0	0	0	0	0	0	0	0	0	0	0	0	0	0
Prudu.01G168000	Pd01;Pd01;Pd01	15196591;15197737;15198457	15197552;15198445;15198510	-;-;-	1725	0	0	0	0	0	0	0	0	0	0	0	0	0	0	0	0
Prudu.01G168100	Pd01;Pd01;Pd01	15234468;15235792;15236499	15235752;15235853;15236507	-;-;-	1356	105	144	66	79	115	89	133	96	80	79	99	46	69	75	61	92
Prudu.01G168200	Pd01;Pd01;Pd01;Pd01;Pd01;Pd01;Pd01;Pd01;Pd01;Pd01	15245972;15246273;15246754;15246860;15247597;15247998;15248199;15248889;15249036;15249154	15245979;15246331;15246761;15246894;15247816;15248100;15248263;15249005;15249109;15249277	+;+;+;+;+;+;+;+;+;+	813	117	128	110	112	126	85	124	128	64	140	118	60	96	113	74	132
Prudu.01G168300	Pd01;Pd01;Pd01;Pd01;Pd01;Pd01;Pd01;Pd01	15249415;15249658;15250397;15250521;15251274;15252672;15253152;15253921	15249418;15249746;15250495;15250550;15251423;15252767;15253227;15253934	+;+;+;+;+;+;+;+	558	298	341	286	254	253	308	308	337	204	241	316	171	190	286	225	354
Prudu.01G168400	Pd01;Pd01;Pd01;Pd01;Pd01;Pd01;Pd01;Pd01;Pd01	15257619;15258834;15260176;15260547;15260834;15261071;15261818;15262676;15263360	15258172;15258880;15260227;15260629;15260910;15261265;15261875;15262770;15263363	-;-;-;-;-;-;-;-;-	1165	369	441	314	363	458	496	517	569	178	147	212	136	170	188	116	210
Prudu.01G168500	Pd01;Pd01;Pd01;Pd01;Pd01;Pd01;Pd01;Pd01;Pd01;Pd01	15275026;15275038;15275470;15275957;15276221;15276511;15276665;15277254;15278115;15278420	15275029;15275101;15275752;15275965;15276274;15276660;15276908;15277327;15278252;15278635	+;+;+;+;+;+;+;+;+;+	1236	0	0	0	0	0	0	1	0	0	1	0	2	0	0	0	0
Prudu.01G168600	Pd01;Pd01;Pd01;Pd01;Pd01;Pd01	15280831;15281342;15282335;15284710;15285246;15285424	15280857;15281460;15282442;15284870;15285325;15285644	-;-;-;-;-;-	716	12	18	13	6	7	9	6	16	7	8	5	9	6	20	6	6
Prudu.01G168700	Pd01;Pd01;Pd01;Pd01;Pd01	15303169;15304378;15307612;15307838;15310753	15304290;15306175;15307652;15307892;15310779	+;+;+;+;+	3043	86	79	51	63	74	41	55	72	12	10	15	7	12	18	2	10
Prudu.01G168800	Pd01	15312506	15313840	+	1335	71	97	82	82	82	51	79	76	61	61	61	72	67	97	79	92
Prudu.01G168900	Pd01;Pd01;Pd01;Pd01;Pd01;Pd01;Pd01;Pd01;Pd01;Pd01;Pd01	15315139;15315444;15315916;15316173;15316363;15316820;15317028;15317051;15317940;15318687;15320209	15315242;15315547;15315944;15316259;15316530;15316938;15317040;15317089;15318017;15318910;15320299	-;-;-;-;-;-;-;-;-;-;-	1056	319	568	373	388	393	664	490	533	176	186	315	297	244	395	293	376
Prudu.01G169000	Pd01;Pd01;Pd01;Pd01;Pd01;Pd01;Pd01;Pd01;Pd01;Pd01;Pd01;Pd01;Pd01;Pd01;Pd01;Pd01;Pd01;Pd01;Pd01;Pd01;Pd01;Pd01;Pd01;Pd01;Pd01;Pd01;Pd01;Pd01	15343496;15344313;15344639;15344740;15345116;15345441;15345863;15346377;15346730;15347129;15347443;15347618;15347865;15348163;15348398;15349231;15350670;15351044;15351264;15352991;15353213;15353745;15353888;15354066;15354576;15354932;15355187;15355391	15344186;15344378;15344704;15344782;15345311;15345606;15345976;15346474;15346808;15347287;15347520;15347751;15348024;15348246;15348610;15349356;15350807;15351147;15351327;15353079;15353354;15353808;15353955;15354188;15354641;15355043;15355278;15355792	+;+;+;+;+;+;+;+;+;+;+;+;+;+;+;+;+;+;+;+;+;+;+;+;+;+;+;+	3937	294	313	262	271	303	290	293	308	147	166	208	110	110	202	117	171
Prudu.01G169100	Pd01;Pd01;Pd01;Pd01;Pd01;Pd01;Pd01;Pd01	15360342;15361302;15362381;15362689;15363869;15364679;15365286;15365385	15360986;15361441;15362586;15362795;15364048;15364868;15365379;15365391	-;-;-;-;-;-;-;-	1569	203	177	217	150	193	356	263	220	192	158	155	134	132	176	125	166
Prudu.01G169200	Pd01;Pd01;Pd01;Pd01;Pd01;Pd01;Pd01;Pd01;Pd01;Pd01;Pd01;Pd01;Pd01;Pd01;Pd01;Pd01;Pd01;Pd01;Pd01;Pd01;Pd01;Pd01;Pd01;Pd01;Pd01;Pd01;Pd01;Pd01;Pd01;Pd01	15370922;15370952;15371114;15371440;15371541;15371916;15372240;15372661;15373176;15373530;15373927;15374245;15374421;15374668;15374721;15374965;15375200;15376033;15377472;15377846;15378066;15379030;15379251;15379783;15379926;15380104;15380511;15380963;15381218;15381422	15370930;15370987;15371179;15371505;15371583;15372081;15372405;15372774;15373273;15373608;15374085;15374334;15374554;15374685;15374826;15375048;15375412;15376158;15377609;15377949;15378129;15379118;15379392;15379846;15379993;15380226;15380672;15381074;15381309;15381821	+;+;+;+;+;+;+;+;+;+;+;+;+;+;+;+;+;+;+;+;+;+;+;+;+;+;+;+;+;+	3331	118	108	84	96	88	87	90	99	57	53	72	44	54	46	32	55
Prudu.01G169300	Pd01;Pd01;Pd01;Pd01;Pd01;Pd01;Pd01;Pd01;Pd01	15387107;15388119;15389140;15389448;15389462;15390625;15390692;15391438;15391872	15387746;15388201;15389344;15389454;15389553;15390680;15390804;15391651;15391878	-;-;-;-;-;-;-;-;-	1417	74	77	109	126	92	78	113	106	82	50	82	65	63	71	28	59
Prudu.01G169400	Pd01;Pd01;Pd01;Pd01;Pd01;Pd01;Pd01;Pd01;Pd01	15401700;15402103;15402325;15402539;15402734;15402833;15402906;15403088;15403351	15401960;15402195;15402417;15402643;15402805;15402854;15402982;15403257;15403906	-;-;-;-;-;-;-;-;-	1449	320	298	257	291	249	240	283	328	67	51	65	43	34	74	25	61
Prudu.01G169500	Pd01;Pd01;Pd01;Pd01;Pd01;Pd01;Pd01;Pd01;Pd01;Pd01;Pd01;Pd01	15442585;15442792;15442909;15443149;15444990;15445285;15445520;15445750;15445954;15446115;15446374;15447118	15442705;15442820;15443042;15443271;15445029;15445375;15445540;15445859;15446026;15446235;15446491;15447120	+;+;+;+;+;+;+;+;+;+;+;+	984	168	168	143	186	223	151	198	180	168	152	193	99	149	148	119	187
Prudu.01G169600	Pd01;Pd01;Pd01;Pd01;Pd01	15448358;15448453;15448714;15449037;15449235	15448366;15448592;15448771;15449107;15450300	+;+;+;+;+	1344	295	358	297	275	311	341	360	391	247	269	240	264	232	372	207	320
Prudu.01G169700	Pd01;Pd01;Pd01;Pd01	15460497;15460599;15461215;15461692	15460503;15460757;15461310;15461786	+;+;+;+	357	0	0	0	0	0	0	0	0	0	0	0	0	0	0	0	0
Prudu.01G169800	Pd01;Pd01;Pd01;Pd01;Pd01;Pd01;Pd01;Pd01;Pd01	15479615;15479929;15480479;15480774;15481096;15481338;15481575;15481948;15482191	15479664;15479968;15480584;15480922;15481329;15481524;15481844;15482008;15482194	-;-;-;-;-;-;-;-;-	1101	0	0	0	0	0	0	0	0	0	0	0	0	0	0	0	0
Prudu.01G169900	Pd01;Pd01;Pd01;Pd01;Pd01;Pd01	15486953;15487161;15487393;15487526;15487779;15488333	15487155;15487371;15487502;15487731;15488270;15488340	-;-;-;-;-;-	1230	0	0	0	0	0	0	0	0	0	0	0	0	0	0	0	0
Prudu.01G170000	Pd01;Pd01;Pd01;Pd01;Pd01;Pd01;Pd01	15488785;15489235;15489446;15489533;15489985;15490125;15490258	15488793;15489318;15489451;15489793;15490111;15490253;15490478	+;+;+;+;+;+;+	837	0	0	0	0	1	0	0	0	0	0	0	0	0	0	0	0
Prudu.01G170100	Pd01	15493025	15493525	-	501	0	0	0	0	0	0	0	0	0	0	0	0	0	0	0	0
Prudu.01G170200	Pd01	15493596	15493853	-	258	0	0	0	0	0	0	0	0	0	0	0	0	0	0	0	0
Prudu.01G170300	Pd01;Pd01;Pd01;Pd01;Pd01;Pd01;Pd01	15517550;15517673;15518097;15518798;15519079;15519565;15519721	15517553;15518070;15518714;15519000;15519475;15519671;15520270	+;+;+;+;+;+;+	2277	0	0	0	0	0	0	0	0	0	0	0	0	0	0	0	0
Prudu.01G170400	Pd01;Pd01;Pd01;Pd01;Pd01;Pd01;Pd01;Pd01;Pd01	15523956;15524107;15524419;15524684;15525015;15525190;15525366;15525402;15525653	15523959;15524327;15524573;15524786;15525094;15525233;15525388;15525593;15525814	+;+;+;+;+;+;+;+;+	984	0	0	0	0	0	0	0	0	0	0	0	0	0	0	0	0
Prudu.01G170500	Pd01;Pd01;Pd01;Pd01	15533650;15533787;15534844;15534995	15533655;15534252;15534851;15535069	+;+;+;+	555	0	0	0	0	0	0	0	0	0	0	0	0	0	0	0	0
Prudu.01G170600	Pd01;Pd01;Pd01;Pd01;Pd01;Pd01;Pd01;Pd01;Pd01;Pd01	15537094;15537490;15537658;15538113;15538214;15538393;15538803;15538950;15539523;15539922	15537178;15537578;15537715;15538179;15538256;15538488;15538856;15539041;15539856;15539930	-;-;-;-;-;-;-;-;-;-	927	94	136	90	115	115	102	78	113	55	88	115	34	40	80	33	72
Prudu.01G170700	Pd01;Pd01;Pd01;Pd01;Pd01;Pd01;Pd01;Pd01;Pd01;Pd01;Pd01;Pd01;Pd01;Pd01;Pd01;Pd01	15547862;15548456;15548538;15549455;15550217;15550559;15551206;15552746;15553001;15553235;15553968;15555033;15555340;15555638;15556436;15557232	15547868;15548469;15548663;15549571;15550273;15550636;15551250;15552805;15553123;15553312;15554037;15555140;15555473;15555717;15556487;15557237	+;+;+;+;+;+;+;+;+;+;+;+;+;+;+;+	1155	443	580	433	435	533	351	585	470	459	424	477	374	400	461	368	435
Prudu.01G170800	Pd01;Pd01;Pd01;Pd01;Pd01;Pd01;Pd01;Pd01;Pd01	15559303;15559643;15560234;15561670;15562632;15563106;15563354;15563967;15564706	15559637;15559962;15560289;15561828;15562724;15563189;15563416;15564098;15565046	+;+;+;+;+;+;+;+;+	1583	371	495	393	373	405	446	447	511	302	336	358	263	273	497	231	456
Prudu.01G170900	Pd01;Pd01;Pd01;Pd01;Pd01;Pd01;Pd01;Pd01	15565777;15566070;15566279;15566627;15566863;15567069;15567247;15568942	15565897;15566125;15566325;15566718;15566943;15567166;15567328;15569398	+;+;+;+;+;+;+;+	1034	363	391	451	395	427	430	533	365	420	335	364	378	364	526	341	466
Prudu.01G171000	Pd01;Pd01;Pd01;Pd01;Pd01;Pd01;Pd01	15586306;15586566;15586716;15587021;15587224;15587627;15587890	15586470;15586644;15586813;15587146;15587462;15587842;15587893	-;-;-;-;-;-;-	927	0	0	0	0	0	0	0	0	0	0	0	0	0	0	0	0
Prudu.01G171100	Pd01;Pd01;Pd01	15590585;15591560;15592214	15591438;15591924;15592218	-;-;-	1224	0	0	0	0	0	0	0	0	0	0	0	0	0	0	0	0
Prudu.01G171200	Pd01;Pd01	15636036;15636497	15636413;15636877	+;+	759	0	0	0	0	0	0	0	0	0	0	0	0	0	0	0	0
Prudu.01G171300	Pd01;Pd01;Pd01;Pd01;Pd01;Pd01;Pd01;Pd01	15652499;15652521;15652742;15653063;15653186;15653356;15653579;15653678	15652504;15652671;15652925;15653111;15653281;15653469;15653668;15653845	+;+;+;+;+;+;+;+	858	0	0	0	0	0	0	0	0	0	0	0	0	0	0	0	0
Prudu.01G171400	Pd01;Pd01;Pd01;Pd01;Pd01	15654855;15655868;15656109;15656548;15656964	15654896;15656006;15656485;15656762;15656967	-;-;-;-;-	777	0	0	0	0	0	0	0	0	0	0	0	0	0	0	0	0
Prudu.01G171500	Pd01;Pd01;Pd01;Pd01;Pd01;Pd01;Pd01;Pd01;Pd01	15687441;15688237;15689145;15689391;15690039;15690599;15690951;15691073;15691452	15687444;15689060;15689297;15690002;15690511;15690683;15691046;15691356;15691701	+;+;+;+;+;+;+;+;+	2781	0	0	0	0	0	0	0	0	0	0	0	0	0	0	0	0
Prudu.01G171600	Pd01;Pd01;Pd01	15695308;15695481;15695866	15695450;15695751;15695871	-;-;-	420	0	0	0	0	0	0	0	0	0	0	0	0	0	0	0	0
Prudu.01G171700	Pd01;Pd01;Pd01;Pd01;Pd01;Pd01;Pd01;Pd01	15697310;15697881;15698266;15698529;15698945;15699320;15699425;15699809	15697843;15698048;15698517;15698661;15699216;15699379;15699506;15699813	-;-;-;-;-;-;-;-	1506	0	0	0	0	0	0	0	0	0	0	0	0	0	0	0	0
Prudu.01G171800	Pd01;Pd01;Pd01;Pd01;Pd01;Pd01;Pd01;Pd01;Pd01;Pd01;Pd01	15706950;15708400;15709015;15709633;15709766;15710770;15710926;15711760;15711945;15714150;15715373	15707607;15708675;15709534;15709736;15709871;15710835;15710991;15711840;15711997;15714283;15715467	-;-;-;-;-;-;-;-;-;-;-	2159	233	245	264	239	244	232	256	245	206	217	278	197	225	292	216	252
Prudu.01G171900	Pd01;Pd01;Pd01;Pd01;Pd01;Pd01	15752411;15752999;15753646;15753858;15754243;15755536	15752972;15753064;15753811;15753964;15754650;15755615	+;+;+;+;+;+	1389	61	138	63	84	84	50	76	69	71	62	93	39	75	66	62	64
Prudu.01G172000	Pd01;Pd01;Pd01	15756335;15757303;15757734	15756438;15757358;15758152	+;+;+	579	63	59	28	38	35	40	37	43	30	54	45	40	44	51	38	62
Prudu.01G172100	Pd01;Pd01;Pd01;Pd01	15758455;15758607;15759219;15759904	15758500;15758673;15759768;15759909	-;-;-;-	669	1037	1008	870	1030	1338	1682	1883	1764	1082	893	993	847	866	1368	603	692
Prudu.01G172200	Pd01;Pd01;Pd01;Pd01;Pd01;Pd01;Pd01;Pd01;Pd01	15782921;15783226;15784120;15785255;15786061;15786950;15787206;15787551;15788402	15783193;15783573;15784305;15785362;15786147;15787137;15787284;15787621;15789029	-;-;-;-;-;-;-;-;-	1968	205	178	140	166	165	140	176	249	259	271	314	159	192	291	177	252
Prudu.01G172500	Pd01;Pd01;Pd01;Pd01;Pd01;Pd01;Pd01;Pd01	15791503;15792319;15792472;15792862;15793240;15793720;15794034;15794451	15791850;15792387;15792560;15792958;15793393;15793834;15794312;15794457	-;-;-;-;-;-;-;-	1158	17	32	26	28	27	30	24	51	29	27	44	29	28	53	38	37
Prudu.01G172600	Pd01;Pd01;Pd01;Pd01;Pd01;Pd01;Pd01	15794075;15794807;15795153;15795410;15795735;15796057;15796325	15794288;15795032;15795231;15795527;15795848;15796218;15796636	+;+;+;+;+;+;+	1225	1743	1817	1884	1966	1809	2891	2374	2225	1064	881	972	1064	935	1536	930	1285
Prudu.01G172700	Pd01;Pd01;Pd01;Pd01	15797431;15797593;15797824;15798048	15797502;15797671;15797960;15798064	+;+;+;+	305	2	0	0	0	1	0	2	0	0	1	0	0	2	1	0	6
Prudu.01G172800	Pd01;Pd01;Pd01;Pd01	15810131;15810141;15810239;15810847	15810134;15810165;15810829;15810979	+;+;+;+	753	0	0	0	0	0	0	0	0	0	0	0	0	0	0	0	0
Prudu.01G172900	Pd01;Pd01;Pd01;Pd01;Pd01;Pd01;Pd01;Pd01;Pd01	15818500;15818540;15819103;15820237;15820985;15821079;15821396;15822667;15823559	15818508;15818688;15819258;15820322;15821070;15821109;15821523;15822796;15823566	+;+;+;+;+;+;+;+;+	783	288	311	268	273	307	307	361	288	233	223	231	220	266	282	283	320
Prudu.01G173000	Pd01;Pd01;Pd01;Pd01;Pd01;Pd01;Pd01;Pd01;Pd01	15824159;15824634;15824910;15825918;15826532;15826797;15827491;15827753;15828911	15824173;15824780;15825377;15825962;15826632;15826863;15827553;15827933;15829312	-;-;-;-;-;-;-;-;-	1489	341	518	409	396	456	646	510	550	381	413	464	356	295	462	286	388
Prudu.01G173100	Pd01;Pd01;Pd01;Pd01;Pd01;Pd01;Pd01;Pd01;Pd01	15834604;15834659;15835282;15835505;15835774;15836411;15836615;15837048;15837445	15834608;15835184;15835404;15835614;15835961;15836526;15836782;15837281;15837628	+;+;+;+;+;+;+;+;+	1654	4	0	8	2	0	0	6	7	6	1	2	6	0	2	0	2
Prudu.01G173200	Pd01;Pd01;Pd01;Pd01;Pd01	15840377;15840515;15840739;15842749;15843067	15840501;15840593;15840800;15842969;15843071	-;-;-;-;-	492	0	0	0	0	0	0	0	0	0	0	0	0	0	0	0	0
Prudu.01G173300	Pd01;Pd01	15846429;15852313	15847307;15853130	-;-	1697	0	0	0	0	1	0	1	0	0	2	0	2	2	1	0	0
Prudu.01G173400	Pd01;Pd01;Pd01;Pd01;Pd01;Pd01;Pd01;Pd01;Pd01;Pd01;Pd01;Pd01;Pd01;Pd01;Pd01;Pd01	15870923;15871096;15871382;15872204;15873593;15874006;15874651;15882520;15884016;15884457;15885155;15886403;15887138;15887476;15888200;15888711	15871080;15871174;15871703;15872744;15873686;15874300;15874967;15882721;15884176;15884802;15885721;15886506;15887329;15887595;15888230;15888715	-;-;-;-;-;-;-;-;-;-;-;-;-;-;-;-	3534	14	20	31	26	31	33	42	30	20	15	20	14	15	26	27	36
Prudu.01G173500	Pd01;Pd01;Pd01;Pd01;Pd01	15890217;15890472;15890962;15891297;15891467	15890419;15890781;15891157;15891441;15891470	-;-;-;-;-	858	0	0	0	0	0	0	0	0	0	0	0	0	0	0	0	0
Prudu.01G173600	Pd01;Pd01;Pd01;Pd01;Pd01;Pd01	15896784;15897163;15897318;15897645;15897900;15898070	15896993;15897294;15897383;15897855;15898044;15898073	-;-;-;-;-;-	768	0	0	0	0	0	0	0	0	0	0	0	0	0	0	0	0
Prudu.01G173700	Pd01;Pd01;Pd01;Pd01;Pd01;Pd01;Pd01;Pd01;Pd01;Pd01;Pd01;Pd01;Pd01;Pd01;Pd01;Pd01;Pd01;Pd01;Pd01	15907291;15907551;15907644;15908651;15908861;15909104;15910049;15910567;15910772;15911113;15912607;15912789;15913683;15914235;15914445;15914878;15916956;15917089;15917536	15907302;15907590;15907904;15908777;15908960;15909175;15910096;15910656;15910862;15911172;15912695;15912893;15913855;15914325;15914550;15915002;15917057;15917248;15917540	-;-;-;-;-;-;-;-;-;-;-;-;-;-;-;-;-;-;-	1857	699	946	679	674	732	767	787	824	459	378	523	355	427	600	328	641
Prudu.01G173800	Pd01;Pd01	15934176;15934888	15934219;15936139	+;+	1296	0	0	0	0	0	0	0	0	0	0	0	0	0	0	0	0
Prudu.01G173900	Pd01;Pd01;Pd01;Pd01;Pd01;Pd01;Pd01;Pd01;Pd01	15938384;15938636;15938917;15939065;15939853;15940447;15940751;15940999;15941823	15938389;15938739;15938957;15939321;15939962;15940567;15940846;15941073;15942236	+;+;+;+;+;+;+;+;+	1224	396	455	405	425	411	537	488	380	261	308	347	277	360	383	376	359
Prudu.01G174000	Pd01;Pd01;Pd01;Pd01;Pd01;Pd01;Pd01;Pd01;Pd01;Pd01;Pd01	15945224;15946105;15946501;15946833;15947386;15947800;15949177;15949863;15950131;15950648;15950877	15945668;15946188;15946647;15946924;15947452;15947927;15949240;15949984;15950413;15950723;15950881	-;-;-;-;-;-;-;-;-;-;-	1513	229	158	178	223	185	229	168	242	158	162	179	121	126	204	133	173
Prudu.01G174100	Pd01;Pd01;Pd01;Pd01;Pd01;Pd01;Pd01	15957658;15957902;15958185;15958571;15958778;15959443;15961704	15957765;15958152;15958485;15958676;15959415;15961196;15961707	-;-;-;-;-;-;-	3162	0	0	0	0	0	0	0	0	0	0	0	0	0	0	0	0
Prudu.01G174200	Pd01;Pd01;Pd01;Pd01;Pd01;Pd01;Pd01;Pd01;Pd01	15963114;15963373;15963630;15963885;15964261;15964719;15965166;15965715;15966940	15963203;15963624;15963651;15964016;15964484;15964833;15965269;15966107;15966945	-;-;-;-;-;-;-;-;-	1338	0	0	0	0	0	0	0	0	0	0	0	0	0	0	0	0
Prudu.01G174300	Pd01;Pd01;Pd01;Pd01;Pd01;Pd01;Pd01;Pd01;Pd01;Pd01;Pd01;Pd01	15971200;15971233;15971472;15972370;15972695;15972830;15973745;15974295;15974845;15975233;15975536;15975597	15971207;15971302;15971751;15972593;15972781;15973384;15974265;15974600;15974918;15975331;15975567;15975605	-;-;-;-;-;-;-;-;-;-;-;-	2265	0	0	0	0	0	0	0	1	0	0	0	0	0	0	0	0
Prudu.01G174400	Pd01;Pd01;Pd01;Pd01;Pd01	15992686;15993421;15994322;15994731;15995646	15993037;15993945;15994407;15994793;15995940	+;+;+;+;+	1321	9	4	4	9	7	10	5	12	11	3	5	0	1	5	0	6
Prudu.01G174500	Pd01;Pd01;Pd01	15996719;15997187;15997335	15996886;15997291;15997379	+;+;+	318	12	4	2	4	4	1	2	0	1	3	2	6	2	5	2	0
Prudu.01G174600	Pd01;Pd01;Pd01;Pd01;Pd01;Pd01;Pd01;Pd01;Pd01;Pd01	16002754;16003763;16004237;16004917;16005461;16006756;16007006;16007280;16009200;16009815	16003311;16004144;16004302;16005103;16005706;16006898;16007194;16009091;16009307;16010033	-;-;-;-;-;-;-;-;-;-	3910	516	560	395	474	652	424	631	603	453	526	534	333	416	456	324	478
Prudu.01G174700	Pd01;Pd01;Pd01;Pd01;Pd01;Pd01;Pd01;Pd01;Pd01;Pd01;Pd01;Pd01;Pd01;Pd01;Pd01;Pd01;Pd01;Pd01	16014799;16014823;16015225;16015370;16015856;16016430;16017079;16017177;16017749;16018300;16018533;16018866;16019128;16019301;16019565;16019708;16020044;16020202	16014807;16014916;16015336;16015820;16016031;16017045;16017132;16017269;16018135;16018515;16018825;16019113;16019252;16019360;16019681;16020021;16020059;16020285	+;+;+;+;+;+;+;+;+;+;+;+;+;+;+;+;+;+	3465	0	0	0	0	0	0	0	0	0	0	0	0	0	0	0	0
Prudu.01G174800	Pd01;Pd01;Pd01;Pd01;Pd01;Pd01;Pd01;Pd01;Pd01;Pd01;Pd01;Pd01;Pd01;Pd01;Pd01;Pd01;Pd01;Pd01;Pd01;Pd01;Pd01	16021798;16022125;16022379;16023090;16025031;16025234;16026053;16026381;16027334;16028589;16028851;16029299;16031846;16032255;16032509;16032911;16034229;16034762;16035308;16035773;16036334	16021875;16022168;16022460;16023296;16025159;16025374;16026256;16026442;16027409;16028738;16029192;16029430;16032097;16032414;16032711;16032958;16034357;16034876;16035423;16035847;16036465	-;-;-;-;-;-;-;-;-;-;-;-;-;-;-;-;-;-;-;-;-	2877	292	299	282	248	412	239	331	433	313	285	373	193	236	286	145	351
Prudu.01G175100	Pd01;Pd01;Pd01;Pd01;Pd01;Pd01;Pd01;Pd01	16041989;16042276;16042861;16052592;16053372;16053721;16054138;16054759	16042255;16042384;16043028;16052936;16053539;16054005;16054450;16054762	-;-;-;-;-;-;-;-	1659	0	1	2	0	4	0	0	0	0	0	0	0	0	0	1	1
Prudu.01G175000	Pd01;Pd01;Pd01;Pd01	16043578;16044328;16045486;16045661	16043783;16044390;16045546;16045879	+;+;+;+	549	0	0	0	0	0	0	0	0	0	0	0	0	0	0	0	0
Prudu.01G175200	Pd01;Pd01;Pd01;Pd01;Pd01	16057960;16065649;16065997;16066414;16067399	16058534;16065816;16066281;16066734;16067403	-;-;-;-;-	1354	10	13	11	9	15	9	16	15	8	2	6	13	5	7	2	4
Prudu.01G175300	Pd01;Pd01;Pd01;Pd01;Pd01;Pd01;Pd01;Pd01	16070951;16071126;16071445;16071784;16072046;16072800;16073003;16073078	16070954;16071189;16071591;16071952;16072514;16072931;16073030;16073396	+;+;+;+;+;+;+;+	1332	0	0	0	0	0	0	0	0	0	0	0	0	0	0	0	0
Prudu.01G175400	Pd01;Pd01;Pd01;Pd01;Pd01	16082933;16083261;16083415;16083798;16084197	16083215;16083404;16083767;16084073;16084202	-;-;-;-;-	1062	0	0	0	0	0	0	0	0	0	0	0	0	0	0	0	0
Prudu.01G175500	Pd01;Pd01;Pd01;Pd01;Pd01;Pd01;Pd01;Pd01;Pd01;Pd01	16107075;16107267;16108622;16109040;16110328;16111746;16113464;16114526;16115315;16115755	16107163;16107478;16108673;16109101;16110391;16111803;16113557;16114673;16115463;16115778	+;+;+;+;+;+;+;+;+;+	952	18	27	38	43	14	26	27	33	22	22	23	8	10	28	23	23
Prudu.01G175600	Pd01;Pd01;Pd01;Pd01	16116358;16116902;16117096;16120437	16116606;16117047;16117353;16120449	+;+;+;+	666	0	0	0	0	0	0	0	0	0	0	0	0	0	0	0	0
Prudu.01G175700	Pd01;Pd01;Pd01;Pd01;Pd01;Pd01;Pd01;Pd01	16129084;16129448;16129584;16129948;16130279;16130581;16130774;16130949	16129090;16129515;16129819;16130182;16130434;16130674;16130853;16131272	+;+;+;+;+;+;+;+	1200	0	0	0	0	0	0	0	0	0	0	0	0	0	0	0	0
Prudu.01G175800	Pd01;Pd01;Pd01;Pd01;Pd01;Pd01;Pd01	16138229;16138572;16138691;16139012;16139082;16139370;16139830	16138403;16138668;16138848;16139031;16139209;16139592;16140331	-;-;-;-;-;-;-	1303	11	32	13	12	40	7	5	17	10	15	20	7	7	18	17	26
Prudu.01G175900	Pd01;Pd01;Pd01;Pd01;Pd01	16141792;16142649;16142820;16144430;16144924	16141798;16142757;16142930;16144571;16144932	-;-;-;-;-	378	107	140	66	68	129	42	66	82	72	71	100	54	60	85	58	98
Prudu.01G176000	Pd01;Pd01;Pd01;Pd01;Pd01	16147254;16148410;16148989;16150099;16150834	16147313;16148457;16149075;16150192;16151043	+;+;+;+;+	499	4	2	0	4	3	2	2	2	2	1	3	1	2	0	0	2
Prudu.01G176100	Pd01;Pd01	16152530;16152919	16152805;16153058	+;+	416	0	0	0	0	0	0	0	0	0	0	0	0	0	0	0	0
Prudu.01G176200	Pd01;Pd01	16156428;16156696	16156433;16157025	+;+	336	0	0	0	0	0	0	0	0	0	0	0	0	0	0	0	0
Prudu.01G176300	Pd01;Pd01	16159140;16159168	16159147;16159441	+;+	282	0	0	0	0	0	0	0	0	0	0	0	0	0	0	0	0
Prudu.01G176400	Pd01;Pd01;Pd01;Pd01;Pd01	16219389;16220734;16221354;16221696;16221952	16219663;16220917;16221372;16221744;16221957	+;+;+;+;+	533	486	540	463	510	458	1114	533	785	242	223	255	288	259	461	256	400
Prudu.01G176500	Pd01;Pd01;Pd01;Pd01;Pd01;Pd01;Pd01;Pd01;Pd01;Pd01;Pd01;Pd01;Pd01;Pd01	16223234;16224205;16225131;16226020;16226368;16227343;16228749;16229079;16229786;16230290;16230608;16230756;16231335;16231567	16223677;16225039;16225672;16226357;16227256;16227456;16228979;16229324;16230181;16230350;16230675;16230828;16231344;16231783	-;-;-;-;-;-;-;-;-;-;-;-;-;-	4464	132	165	105	132	178	106	168	129	27	37	52	17	23	16	22	17
Prudu.01G176600	Pd01;Pd01	16241870;16242167	16242084;16242914	+;+	963	0	0	0	0	0	0	0	0	0	0	0	0	0	0	0	0
[truncated: 26,132 more rows]
