# Supplementary material for: Prunus dulcis response to novel defense elicitor peptides and control of Xylella fastidiosa infections
Source: Plant Cell Rep. 2024 Jul 8;43(8):190. doi: 10.1007/s00299-024-03276-x (PMC11231009; doi:10.1007/s00299-024-03276-x)
Supplement: Supplementary file 9 — Supplementary file9 (XLSX 4972 KB) [file 299_2024_3276_MOESM9_ESM.xlsx]

## Sheet: fpkm
Table S4. Fragments Per Kilobase Million (FPKM) of each gene for not treated (NTC) and treated plants with the peptide flg22-NH2 after 6 or 24 hours pos-treatment and for each replicate (A, B, C, D).
Locus	NTC 6h A	NTC 6h B	NTC 6h C	NTC 6h D	flg22 6h A	flg22 6h B	flg22 6h C	flg22 6h D	NTC 24h A	NTC 24h B	NTC 24h C	NTC 24h D	flg22 24h A	flg22 24h B	flg22 24h C	flg22 24h D
Prudu.01G000100	0	0	0	0	0	0	0	0	0	0	0	0	0	0	0	0
Prudu.01G000200	2.97371	2.78754	0.622876	2.72607	2.93611	2.19591	2.19852	1.75084	1.04313	2.75151	1.25148	1.50573	0.643133	1.46374	1.29935	0.7194
Prudu.01G000400	0	0	0	0	0	0	0	0	0	0	0	0	0	0	0	0
Prudu.01G000500	0	0	0	0	0	0	0	0	0	0	0	0	0	0	0	0
Prudu.01G000600	7.3833	8.4441	6.8288	7.38136	8.83558	4.42842	7.33573	7.1259	5.43888	6.12898	6.42427	3.38359	4.45691	4.06105	3.81142	5.06458
Prudu.01G000700	29.2914	48.9905	28.9959	34.5542	31.8621	37.3178	39.5033	30.3509	23.8936	21.0352	25.9603	27.0238	27.0577	24.9939	30.6229	30.897
Prudu.01G000800	8.71704	11.1304	7.58699	7.78061	8.72472	6.72116	5.8365	10.4626	8.32726	6.9608	8.98991	6.127	5.26266	6.85737	4.86978	6.80796
Prudu.01G000900	17.7049	21.921	16.3414	15.8346	23.2674	13.1803	17.5591	14.9723	16.2384	18.5129	17.9916	12.6195	15.3163	12.5644	13.6481	15.0955
Prudu.01G001000	12.4854	15.5267	16.6261	13.9338	14.2481	18.5508	16.3878	17.6082	9.99708	11.5245	13.7263	10.5366	10.7749	11.742	10.1466	13.2145
Prudu.01G001100	4.68315	4.41933	3.18449	4.42238	3.51821	3.33294	5.00534	4.66212	3.29983	4.17622	2.29938	3.50541	2.67155	2.41653	5.08604	2.41367
Prudu.01G001200	0	0	0	0	0	0	0	0	0	0	0	0	0	0	0	0
Prudu.01G001300	9.31805	11.4062	8.61739	8.97882	11.0182	7.73922	9.60129	9.14732	4.65827	4.60775	6.38317	3.78584	5.49063	4.03729	3.29943	5.31497
Prudu.01G001400	6.93826	4.70431	5.3649	6.03186	6.23705	5.93281	6.07384	6.40195	2.59366	1.95629	2.23718	3.46074	2.14259	2.29945	4.22318	2.36745
Prudu.01G001500	20.3948	25.9906	16.9091	17.0114	18.8078	21.9776	17.9687	18.9564	15.8336	17.4748	15.07	14.962	14.7077	15.3583	13.5877	18.836
Prudu.01G001600	0	0	0	0	0	0	0	0	0	0	0	0	0	0	0	0
Prudu.01G001700	0	0	0	0	0	0	0	0	0	0	0	0	0	0	0	0
Prudu.01G001800	0.100494	0.202898	0.0491157	0.0496059	0.198447	0	0.08668	0.138059	0.0493524	0	0.148025	0	0.050713	0	0	0
Prudu.01G001900	2.73874	3.11036	1.17122	2.53481	2.5351	1.3272	1.47642	3.44894	1.84936	1.29344	1.84895	0.866722	0.345517	0.262126	1.74515	1.88414
Prudu.01G002000	30.5292	29.3207	32.3024	27.2723	27.849	18.7946	25.6646	24.8277	23.3926	27.173	27.0002	19.9358	24.0375	19.521	18.4912	24.2102
Prudu.01G002100	4.83411	7.68686	5.18853	4.58528	7.17507	3.51138	5.64123	4.57209	4.28254	5.62766	5.36752	3.51963	3.44396	4.28201	3.38234	5.10974
Prudu.01G002200	0	0	0	0	0	0	0	0	0	0	0	0	0	0	0	0
Prudu.01G002300	5.83577	7.82565	6.13008	7.5241	7.22397	4.61489	7.62549	5.66388	4.14919	5.50045	5.51678	4.32214	3.99985	4.06821	4.08493	5.6419
Prudu.01G002400	102.609	151.106	100.09	116.161	120.954	108.15	136.22	112.099	57.6268	49.3246	56.8307	73.6914	44.8278	44.5165	53.0388	46.6157
Prudu.01G002500	74.8627	85.5129	85.2184	73.8606	75.8884	43.8847	66.9924	56.4545	146.452	168.764	162.767	116.802	132.825	109.435	118.125	138.334
Prudu.01G002600	1.8636	0.564392	0.45541	0.827919	1.01202	1.36469	2.00928	2.98691	1.37281	2.21291	1.18951	0.754903	1.69279	1.78366	0.380002	0.710076
Prudu.01G002700	18.1695	19.932	15.8454	17.3309	23.7047	12.1784	18.7201	19.9479	25.7314	28.1974	33.1568	20.1118	23.6494	21.0887	20.4435	30.5087
Prudu.01G002800	104.565	79.8993	109.244	102.459	127.104	127.883	130.531	110.094	87.0328	101.648	104.063	98.8437	111.06	90.1841	73.1186	92.1796
Prudu.01G002900	17.4881	11.5779	19.6386	12.9286	12.6892	11.7026	15.5752	6.4067	15.0995	18.0001	16.6937	20.7579	14.3665	7.7228	4.06352	7.09383
Prudu.01G003000	0	0	0	0	0	0	0	0	0	0	0	0	0	0	0	0
Prudu.01G003100	18.1389	13.324	16.5412	15.0321	21.0764	14.5788	17.7443	19.6855	7.56814	7.28308	8.00092	6.98178	6.88377	5.75871	6.5403	7.21103
Prudu.01G003200	14.9598	17.6852	12.1602	13.2532	16.0922	10.7175	14.6691	14.4584	14.3841	13.0467	14.5742	11.9205	14.0258	13.1124	10.1547	14.4668
Prudu.01G003300	68.6716	90.455	73.1081	77.1007	82.7296	78.513	89.5341	85.4843	65.2246	64.1538	78.1923	63.8411	72.3971	67.3427	68.7028	77.2684
Prudu.01G003400	3.26496	3.98265	3.59038	3.089	2.95503	2.10961	1.29074	2.49189	2.00427	2.05595	2.80536	3.71971	1.92222	3.02075	1.66437	1.95819
Prudu.01G003500	0	0	0	0	0	0	0	0	0	0	0	0	0	0	0	0
Prudu.01G003600	31.9418	40.6052	34.1136	32.3129	28.2284	41.2776	32.1429	34.8526	27.6935	28.9469	30.0109	23.961	27.0641	29.4394	27.1382	34.5585
Prudu.01G003800	0	0	0	0	0	0	0	0	0	0	0	0	0	0	0	0
Prudu.01G003900	2.59763	1.8412	2.75524	2.94643	2.07365	1.71413	1.38247	3.03713	2.27996	1.37223	2.76791	2.29479	1.22719	2.49679	2.19759	3.4162
Prudu.01G004000	0	0.0890071	0.0861841	0.0870443	0.0870544	0.227878	0.532346	0	0	0.0951779	0	0	0	0	0	0
Prudu.01G004100	0.487276	0.295143	0	0.481058	0.0962228	0.587713	0.0840588	0.0892559	0.765759	0.105202	0	0.690847	0	0.298479	0.298077	0.0825173
Prudu.01G004200	0.517622	0.52254	0.168656	0.965255	0.45429	0.148646	0.396861	0.105349	0.169468	0.434597	0.169431	0.291218	0.174141	0.220186	0.351823	0.194792
Prudu.01G004300	7.76308	8.4984	8.03177	7.36544	11.8458	6.8183	10.0439	10.8958	7.72388	8.97876	8.76171	4.84971	7.07192	5.78968	7.86336	7.76828
Prudu.01G004400	18.1821	23.5869	18.0634	17.4469	21.2658	12.1873	17.6981	18.6756	16.7735	18.9854	23.6947	15.1864	17.0645	12.4255	16.4584	21.8698
Prudu.01G004500	10.4685	14.0694	12.4827	10.1481	13.9786	9.64353	12.7283	13.1109	10.7466	11.8793	14.336	8.97285	10.3428	9.53656	8.93702	12.3881
Prudu.01G004600	46.0538	79.0172	46.3824	49.6035	67.8957	61.8434	90.2517	65.5386	54.8382	68.54	70.4908	53.94	63.5815	53.9636	57.1988	65.5508
Prudu.01G004700	99.0165	103.187	99.8323	102.574	91.862	89.2938	91.2881	97.6262	87.4951	72.9852	82.7631	84.0729	101.04	110.822	107.647	97.3135
Prudu.01G004800	99.4593	94.1922	92.9342	95.9121	92.4295	77.866	88.3087	71.2247	74.494	80.8769	74.2511	83.195	70.4147	69.6168	79.7574	69.6249
Prudu.01G004900	0	0	0	0	0	0	0	0	0	0	0	0	0	0	0	0
Prudu.01G005000	29.2933	38.5203	27.5341	28.2532	31.3664	17.9874	23.7917	24.15	55.7313	65.9637	67.296	40.3282	58.4941	53.0932	41.8393	50.9399
Prudu.01G005100	9.93103	8.73012	7.50006	8.86696	10.0335	7.45034	9.91607	9.33053	7.78824	8.50434	8.01332	6.15901	8.05476	6.18933	6.54073	8.10461
Prudu.01G005200	5.7552	4.92577	8.68302	9.51079	6.7942	7.43729	8.41736	5.72935	2.45771	2.29599	3.44004	1.64712	3.15683	3.44869	3.95428	2.11872
Prudu.01G005300	0	0	0	0	0	0	0	0	0	0	0	0	0	0	0	0
Prudu.01G005400	0	0	0	0	0	0	0	0	0	0	0	0	0	0	0	0
Prudu.01G005500	0.752946	0.665088	2.66798	2.60169	1.11514	2.51361	2.1107	3.36179	0.462212	0.406399	1.01664	0.190626	0	0.360324	0.575743	0.478151
Prudu.01G005600	16.1024	19.241	14.2622	16.2213	17.1966	11.9473	15.6463	14.8078	12.9753	16.9567	18.9101	16.3068	17.6447	12.128	17.6231	18.754
Prudu.01G005700	35.7454	34.2057	29.3598	28.6726	38.7247	41.0603	42.2867	43.6508	27.7946	29.878	36.3201	37.8333	22.5481	33.737	35.6846	43.508
Prudu.01G005800	71.8107	78.5341	85.3337	77.4973	76.9849	89.7663	91.6947	77.2141	44.4283	38.3795	45.8012	53.8288	37.4818	41.373	50.2447	43.6653
Prudu.01G005900	175.73	206.369	201.239	214.553	192.743	359.263	270.903	239.549	115.197	121.493	118.662	144.768	114.52	144.33	109.108	124.385
Prudu.01G006000	0	0	0	0	0	0	0	0	0	0	0	0	0	0	0	0
Prudu.01G006100	8.21156	10.7679	6.78544	6.51886	12.8721	8.60595	10.9528	8.4511	5.32147	7.03661	8.14672	5.1438	8.28772	6.09301	5.00594	8.81657
Prudu.01G006200	29.8333	34.1829	36.1684	31.9464	31.0738	50.7567	38.5102	31.575	38.2201	49.4494	40.357	46.7353	55.6724	45.4244	56.7258	64.4518
Prudu.01G006300	6.32798	6.63381	9.04036	4.56529	5.6472	6.08069	5.66806	7.13304	5.13958	5.64871	4.77996	3.94358	2.82487	6.05655	3.59802	8.03705
Prudu.01G006400	1.27003	0.98043	0.76677	1.06944	1.73343	1.02979	1.06323	0.684224	0.29351	0.403232	0.880338	0.529594	0.490104	0.22881	1.6376	1.01211
Prudu.01G006500	0	0	0	0	0	0	0	0	0	0	0	0	0	0	0	0
Prudu.01G006600	0	0	0	0	0	0	0	0	0	0	0	0	0	0	0	0
Prudu.01G006700	8.50097	9.09872	8.25951	4.80294	9.00023	4.36776	3.93123	9.19282	7.04184	6.02567	3.57043	4.25259	5.27193	5.2543	3.81142	4.81308
Prudu.01G006800	4.5019	2.18144	1.58419	0.711114	1.77799	1.08597	2.01919	0.989554	2.12244	1.74951	1.59148	1.09417	0.726984	1.51669	0	1.06732
Prudu.01G006900	6.80724	3.47639	3.20957	2.76722	4.58621	2.82878	5.11167	3.96076	3.22503	3.45805	3.30297	2.59526	2.18235	1.71696	1.06145	2.37334
Prudu.01G007000	1.11151	0.561036	0.905403	0.182888	0.823091	1.27678	0.71904	0.678664	0.54586	0.499943	0.363827	0.187604	0.560909	0.496455	0.283306	0.941138
Prudu.01G007100	15.8084	17.6183	12.6917	15.0657	19.0632	14.6724	16.5443	15.2506	14.5332	14.3346	14.8612	11.4839	13.7852	10.0707	11.7334	11.9219
Prudu.01G007200	4.18589	3.45736	4.01725	3.15571	3.38151	2.09816	3.61049	3.34579	3.28909	4.68294	2.54101	3.62244	3.76383	2.62233	1.55188	3.93093
Prudu.01G007300	0.268562	0.542227	0.131257	0.265135	1.72358	0.347055	0.810757	0.983867	0.39567	0	0.527444	0.543942	0.406579	0.822534	0	0.568492
Prudu.01G007400	0.231192	0.291736	0.451974	0.114121	0.228269	0.149382	0.249265	0.105871	0.681227	0.436747	0.283782	0.702382	0.175002	0	0.6482	0.146816
Prudu.01G007500	0	0	0	0	0	0	0	0	0	0	0	0	0	0	0	0
Prudu.01G007600	0	0	0	0	0	0	0	0	0	0	0	0	0	0	0	0
Prudu.01G007700	0	0	0	0	0	0	0	0	0	0	0	0	0	0	0	0.227397
Prudu.01G007800	0	0	0	0	0	0	0	0	0	0	0	0	0	0	0	0
Prudu.01G007900	0	0	0	0	0	0	0	0	0	0	0	0	0	0	0	0
Prudu.01G008000	0	0	0	0	0	0	0	0	0	0	0	0	0	0	0	0
Prudu.01G008100	0	0	0	0	0	0	0	0	0	0	0	0	0	0	0	0
Prudu.01G008200	0	0	0	0	0	0	0	0	0	0	0	0	0	0	0	0
Prudu.01G008300	23.3967	30.8073	26.8472	26.8641	19.4599	43.2709	26.6514	30.279	8.61753	10.1575	9.23996	12.4907	11.2935	10.8071	13.4826	11.1972
Prudu.01G008400	0.386196	0.909687	0.755002	1.01672	0.635521	1.10905	0.555182	0.353704	0.6322	0.694825	1.0113	0.391099	0.259852	0.394272	0.656235	0
Prudu.01G008500	0	0	0.0472608	0	0	0	0.0417032	0	0	0	0	0	0	0	0	0
Prudu.01G008600	0.693319	0.97987	0.677709	0.547579	0.684552	0.119461	0.717618	0.253995	0.27239	0.598745	0	0.561697	0.559799	0.106173	0.282746	0.352229
Prudu.01G008700	13.6898	16.7434	10.894	11.9557	11.6105	12.8524	11.5809	14.3063	13.2737	13.2623	13.7878	12.0862	9.2112	11.9603	10.8259	11.2942
Prudu.01G008800	928.46	1066.13	987.339	1067.74	1128.06	1009.43	1238.58	900.562	552.326	516.653	569.854	603.016	514.296	438.647	574.449	466.039
Prudu.01G008900	35.6067	43.9983	36.3265	39.8266	41.368	51.2938	39.9426	50.6688	31.1505	30.1055	33.6276	29.7534	28.3437	33.8683	24.7967	35.1463
Prudu.01G009000	2.95614	4.13201	3.55641	3.5919	3.3678	2.59573	2.35365	3.69668	2.73599	2.82292	3.68441	2.64825	2.98355	2.17641	1.79674	2.64743
Prudu.01G009100	1.44958	1.64306	0.894908	1.18001	1.73256	1.6432	1.82063	2.16611	1.67355	1.40009	1.67318	1.05591	1.05235	1.18781	0.959336	1.76571
Prudu.01G009200	1266.25	1112.56	1382.47	1384.35	1256.46	1470.26	1353.35	1447.93	1365.41	1122.81	1185.86	1551.73	1369.67	1413.12	1409.65	1196.64
Prudu.01G009300	38.5298	40.6911	31.675	26.2691	32.1899	43.748	32.0972	30.8847	36.55	36.3313	40.0344	36.0842	44.5374	36.4106	46.8705	45.6736
Prudu.01G009400	0.239027	0	0	0.235977	0	0	0.103085	0.218917	0.469542	0.129014	0.11736	0.121031	0.120622	0.0915095	0	0
Prudu.01G009500	42.8713	43.3748	47.0279	38.7503	38.0022	41.2843	39.4434	39.3517	31.2535	37.4347	34.8016	31.8381	33.5574	32.8259	28.0708	32.5087
Prudu.01G009600	7.36347	9.14885	8.58185	6.71033	6.15184	5.36778	9.52692	8.55964	4.45068	6.11446	6.39646	8.03057	6.57425	8.67399	8.08482	3.3572
Prudu.01G009700	39.4428	53.99	41.8221	40.0616	42.1784	41.3527	37.596	51.3089	36.4424	35.7223	41.8831	27.4189	35.2205	39.5681	30.5349	43.7558
Prudu.01G009800	23.124	34.7377	23.2761	21.4248	20.5212	29.9615	23.6257	22.229	136.995	158.093	159.897	147.893	164.758	216.297	158.949	210.713
Prudu.01G009900	141.313	236.058	122.57	141.729	141.283	256.637	173.745	188.861	173.841	200.261	199.276	186.826	201.223	299.005	202.028	289.815
Prudu.01G010000	0.145575	1.17567	0.498042	0.790449	0.646806	1.31686	0.753387	1.06662	1.21536	1.1786	0.929189	0.884542	0.955016	0.780254	1.11315	1.35588
Prudu.01G010100	15.0255	13.3515	13.4599	11.5695	14.3809	9.95191	12.3825	12.8797	12.7025	13.1024	12.2888	12.3341	9.88461	8.55649	9.17437	11.6238
Prudu.01G010200	0.54258	0.68467	0.265182	0.267829	0.401789	0	0.116999	0.496931	8.65994	9.07851	8.39164	11.6762	6.02373	7.37415	8.02112	10.1071
Prudu.01G010300	0	0	0	0	0	0	0	0	2.11327	0.870981	0.924355	0.136181	0	0.205929	0.274203	0.113862
Prudu.01G010400	0	0	0	0	0	0	0	0	0	0	0	0	0	0	0	0
Prudu.01G010500	0	0	0.420024	0	0	0	0	0	0	0	0	0	0	0	0	0
Prudu.01G010600	0	0	0.420024	0	0	0	0	0	0	0	0	0	0	0	0	0
Prudu.01G010700	0	0	0	0	0	0	0	0	0	0	0	0	0	0	0	0
Prudu.01G010800	24.6364	22.7846	42.2595	19.9284	11.4562	19.9922	39.2094	11.3546	330.026	307.298	255.972	338.182	220.094	203.241	169.828	251.668
Prudu.01G010900	0	0	0	0	0	0	0	0	0	0	0	0	0	0	0	0
Prudu.01G011000	0.625565	1.64192	1.83444	0.494067	0.741186	0.431147	2.26621	0.687522	23.1025	11.8851	18.5516	21.6659	17.6783	12.5494	12.2455	23.8356
Prudu.01G011100	1.49657	1.2333	1.34346	1.23626	1.38718	1.60507	0.948381	1.37066	1.07995	0.824253	0.869765	0.835112	1.14055	1.12252	0.778475	0.905128
Prudu.01G011200	43.7721	78.9414	54.8131	52.09	52.4464	78.7841	63.7756	58.509	48.5702	59.5115	60.5252	67.6899	54.4465	66.5784	53.6734	59.9015
Prudu.01G011300	0.590581	0.645875	0.288642	0.534459	0.777484	0.678393	0.21225	0.946564	0.483388	0.212509	0.579938	0.19936	0.596058	0.527565	0.401413	0.458386
Prudu.01G011400	0.834459	0.935987	0.725041	1.00688	0.823907	0.958532	0.719753	0.764254	0.637468	0.700615	0.819422	1.59621	0.561466	0.141985	1.32341	0.863566
Prudu.01G011500	0	0	0	0	0	0	0	0	0	0	0	0	0	0	0	0
Prudu.01G011600	8.65365	10.7942	8.22707	10.5562	13.0855	8.10886	12.6379	9.90157	8.98859	10.4676	12.4555	6.79473	8.47069	7.24318	6.64726	9.01349
Prudu.01G011700	1.96945	0.722969	0.87505	0.353513	0.530331	0.46274	0	0	0.52756	0.386546	0.175815	0.181314	0.180702	1.37089	0.365078	0.303196
Prudu.01G011800	0	0	0	0	0	0	0	0	0	0	0	0	0	0	0	0
Prudu.01G011900	0.427406	0.57529	0.371363	0.468836	0.375112	0.286391	0.327693	0.347953	0.979524	0.615174	0.419704	0.57711	0.67102	0.54543	0.581008	0.361894
Prudu.01G012000	7.95201	8.15349	6.03548	6.18808	8.89831	7.17316	7.69274	9.39647	5.57449	6.42967	5.4814	4.48439	4.75251	4.89486	4.00599	5.9938
Prudu.01G012100	0	0	0	0	0	0	0	0	0	0	0	0	0	0	0	0
Prudu.01G012200	16.3307	18.7696	16.1703	20.1005	16.7524	19.1851	20.7934	21.1725	20.5533	20.6814	17.5636	17.6835	15.2691	18.0254	13.6946	15.6233
Prudu.01G012300	39.9634	46.4266	38.3402	39.036	27.3493	41.3513	33.1933	39.9902	36.3443	46.1074	41.5273	55.2458	48.7637	56.4226	49.7985	57.1126
Prudu.01G012400	7.02043	9.64989	7.72016	8.9111	9.25252	6.29121	8.191	8.64002	8.65007	11.5369	10.3716	7.49043	7.56002	6.35933	6.93391	8.8369
Prudu.01G012500	0.289797	0	0	0	0	0	0	0	0.284637	0	0	0	0	0.110946	0	0
Prudu.01G012600	0	0	0	0.225592	0	0	0.197096	0	0	0.0822238	0.149593	0	0	0	0	0.0644939
Prudu.01G012700	1.56721	1.31199	1.23301	1.3208	1.50965	1.18552	1.2199	1.40035	1.68949	2.22821	1.38883	1.00646	1.15738	0.965846	1.05223	1.74775
Prudu.01G012800	2.31718	7.79731	1.69875	4.00332	4.00378	5.65613	8.32772	7.60464	2.08626	3.12671	4.55084	2.34659	1.16933	2.80919	3.14993	2.943
Prudu.01G012900	86.8973	82.3536	102.901	97.6544	78.91	89.6217	83.7701	82.37	166.629	148.686	162.794	179.429	175.337	163.325	173.035	160.432
Prudu.01G013000	148.678	151.588	169.499	163.217	141.427	100.255	111.464	102.051	290.119	278.111	292.483	251.722	255.196	227.428	258.464	232.796
Prudu.01G013100	57.4305	47.8271	55.7157	57.0812	55.2984	46.3919	43.5441	48.0937	45.5163	38.7997	40.1252	43.1282	39.934	38.3572	38.8004	34.0503
Prudu.01G013200	12.891	18.0742	17.501	26.867	27.9308	26.5304	26.2531	21.973	13.3648	13.9157	22.1526	15.593	12.6491	15.0798	15.3333	20.6173
Prudu.01G013300	41.5375	50.3863	34.2173	44.1493	45.8081	70.4161	45.7959	49.241	39.3174	38.5112	31.5786	43.0826	38.88	41.423	39.4461	38.1489
Prudu.01G013400	14.807	11.1438	12.1392	12.3651	13.467	8.8701	8.97219	11.374	12.3019	12.7185	11.8302	9.02926	10.2307	8.37107	10.0101	8.76271
Prudu.01G013500	0	0	0	0	0	0	0	0	0	0	0	0	0	0	0	0
Prudu.01G013600	0	0	0	0	0	0	0	0	0	0	0	0	0.0179361	0	0	0
Prudu.01G013700	14.4256	7.59118	9.60055	7.80255	13.8644	20.625	16.1489	17.0068	50.1182	108.758	87.3296	70.1686	76.0495	88.0698	65.5576	107.266
Prudu.01G013800	7.47676	6.28983	7.0648	6.64322	5.16755	10.3061	6.01906	8.90203	6.60927	2.9594	5.38415	6.81451	6.53995	5.72483	6.09827	5.69765
Prudu.01G013900	6.57744	8.9941	8.2997	7.61513	8.56063	7.88168	5.26069	6.68123	7.75239	8.3267	10.0407	7.02427	10.018	9.47729	9.02255	10.1765
Prudu.01G014000	48.7802	59.1215	54.0114	50.7149	43.2618	46.4257	35.1865	55.8782	54.0596	63.9194	60.9009	48.9624	53.0086	61.6444	41.7378	61.7721
Prudu.01G014100	2.00181	3.7259	1.34526	2.77913	1.72943	2.4791	2.37413	2.52091	1.04453	1.68823	1.96573	1.20366	0.883914	2.92181	1.91336	1.95981
Prudu.01G014200	0	0	0	0	0	0	0.10663	0	0	0	0	0	0	0	0	0
Prudu.01G014300	0	0	0	0	0	0	0	0	0	0	0	0	0	0	0	0
Prudu.01G014400	4.40413	5.1006	4.93883	5.57497	6.24255	4.28305	5.73306	5.2709	5.59954	5.27922	6.31469	4.73367	3.76323	4.28245	4.2698	3.47741
Prudu.01G014500	0	0	0	0	0	0	0	0	0	0	0	0	0	0	0	0
Prudu.01G014600	36.8325	34.7374	29.8803	32.2399	28.6976	30.3647	36.5961	34.1162	14.4379	13.7043	13.1225	18.2695	13.993	11.8308	12.6877	12.305
Prudu.01G014700	4.56338	4.86066	4.77674	4.64705	5.21523	3.15752	5.29978	3.81745	1.87049	3.02549	2.39935	1.67386	2.53858	1.65076	1.83171	2.22099
Prudu.01G014800	15.0975	15.1341	14.5802	13.5458	18.342	9.2142	14.1835	13.7303	14.7247	15.5301	13.5479	10.7086	11.4053	11.0271	10.0714	11.3232
Prudu.01G014900	0	0	0	0	0	0	0	0	0	0	0	0	0	0	0	0
Prudu.01G015000	17.8727	44.0539	22.7114	29.996	44.9256	44.3323	46.8258	43.378	7.89952	8.03893	12.2855	12.0664	9.39504	11.8602	16.9312	11.9174
Prudu.01G015100	8.76303	20.8102	14.8297	9.56589	16.3134	12.3386	12.9526	14.1777	8.98616	10.8765	12.2443	7.81875	10.8703	7.03485	11.0202	10.7212
Prudu.01G015200	23.535	24.7891	20.6769	19.3716	18.9259	24.8195	20.6422	24.6194	20.6651	20.3246	24.8929	18.4353	18.7164	23.2745	19.138	27.7065
Prudu.01G015300	10.8801	11.7804	10.7358	10.1314	10.8442	6.06167	7.75631	11.788	10.5179	14.2645	13.077	6.04789	7.44772	7.33212	6.54365	9.03808
Prudu.01G015400	1.3744	1.29178	1.43611	1.2165	1.82496	1.59237	2.49359	1.21537	0.837889	0.716247	0.930783	1.05589	0.908823	0.326594	0.869745	1.08348
Prudu.01G015500	32.5009	20.251	25.0809	17.041	19.9602	33.7608	23.0704	22.7877	69.8011	69.6652	67.8007	82.205	59.4836	76.2041	46.4536	59.2518
Prudu.01G015600	73.0683	52.3772	55.0346	56.8141	54.9192	81.6879	66.5418	64.5345	128.514	110.183	107.572	137.667	115.592	117.272	130.743	118.174
Prudu.01G015700	3.17409	8.30733	4.13684	4.75842	4.52683	6.17801	5.57696	6.67545	3.34851	3.93402	4.73306	4.1668	2.25434	7.11104	3.47582	5.2756
Prudu.01G015800	1.87858	2.05447	1.37721	1.64855	1.64873	1.12391	2.11546	1.2904	1.94764	2.14057	2.56212	1.69105	1.36934	1.67813	1.06405	2.34177
Prudu.01G015900	6.15771	9.89688	7.60303	8.15885	11.4397	6.8057	7.26804	6.90114	6.84387	5.86002	6.20587	4.14358	4.33402	4.83894	5.65847	5.14526
Prudu.01G016000	0.135842	0	0.0995878	0	0	0.204803	0.0585846	0.0933101	0	0	0.0333486	0.0343917	0	0.0520061	0	0
Prudu.01G016100	30.283	37.2471	21.9457	26.8038	23.542	39.2838	35.7276	26.46	21.3676	24.9873	21.363	28.0237	20.9028	21.7213	27.6807	26.8201
Prudu.01G016200	9.20759	8.23554	9.60652	7.91264	6.312	6.74055	4.23842	4.67525	7.59104	6.386	8.43264	5.12122	3.27421	3.83555	1.55647	3.07003
Prudu.01G016300	0.841977	1.06247	0.617265	0.207809	0.83133	0.725376	0.181559	0	0	0.227227	0	0	0	0	0	0
Prudu.01G016400	32.8248	34.0571	39.513	34.5064	31.0593	53.9397	48.6296	49.131	25.6729	30.3486	41.0377	38.0123	33.8961	36.5365	35.1704	31.911
Prudu.01G016500	0	0	0	0	0	0	0	0	0	0	0	0	0	0	0	0
Prudu.01G016600	0	0.0453158	0	0	0	0	0.0387187	0	0	0	0	0	0	0	0	0
Prudu.01G016700	0	0	0	0	0	0	0	0	0	0	0	0	0	0	0	0
Prudu.01G016800	20.9039	17.8646	17.5143	16.5971	17.9095	23.5357	21.8464	22.792	5.43168	6.56671	10.1007	12.4328	10.828	12.703	10.1487	11.6126
Prudu.01G016900	38.7282	42.3645	37.3137	37.8992	38.9387	24.7049	36.8886	38.4069	23.5016	28.0597	28.0382	17.8925	22.0644	23.4442	16.5673	25.9516
Prudu.01G017000	0	0	0	0	0	0	0	0	0	0	0	0	0	0	0	0
Prudu.01G017100	0.147088	0.029697	0.0575104	0.0871265	0.0290455	0.27878	0.20299	0.161655	0.0577875	0.0635119	0.11555	0.119164	0.0593807	0.135147	0.0899768	0.124542
Prudu.01G017200	205.86	255.87	207.803	210.369	187.262	304.246	272.147	256.105	152.258	170.031	132.401	148.657	117.468	148.464	128.826	156.791
Prudu.01G017300	0	0	0	0.0882094	0	0.0769758	0.0385336	0	0	0	0	0	0	0.0342067	0	0
Prudu.01G017400	63.5759	66.0728	59.5097	69.4172	71.3344	93.1369	77.5799	97.4565	36.6606	41.4307	43.845	37.5617	42.9347	42.8465	42.4752	49.7131
Prudu.01G017500	0.633194	0.319605	0.309469	0.375069	0.125037	0.109101	0	0.115984	0.31096	0.0683527	0.310892	0.256493	0	0.193931	0.129113	0.107228
Prudu.01G017600	0.6556	0.735366	0.427226	0.395533	0.683272	0.627566	0.596896	0.700517	0.321964	0.471809	0.393425	0.885231	0.66168	0.418319	0.891212	0.709308
Prudu.01G017700	0	0.329598	0	0.0805825	0	0	0	0.22427	0	0	0.0801531	0.165321	0	0	0	0
Prudu.01G017800	0	0	0	0	0	0	0	0	0	0	0	0	0	0	0	0
Prudu.01G017900	0.322831	0	0.315562	0.159356	0.318748	0.278123	0.278454	0.443505	1.26833	1.04548	0.634026	0.980787	2.28077	2.22468	2.1394	0.956716
Prudu.01G018000	27.9902	34.6521	24.4525	25.3132	33.4514	19.4245	24.8354	27.7875	42.9177	49.6415	54.2707	33.587	40.9788	38.7182	32.4189	45.4605
Prudu.01G018100	128.932	116.494	118.693	128.996	141.868	159.541	154.419	143.17	76.0446	66.682	63.0522	65.2193	68.3007	72.1007	62.063	66.4248
Prudu.01G018200	9.96303	8.1436	9.73871	10.4826	9.70089	7.7517	9.099	11.9033	5.65468	4.68903	5.755	4.57345	3.93171	4.03864	2.53063	3.53199
Prudu.01G018300	3.39082	5.56244	4.35025	3.13833	4.18493	3.65155	2.19353	6.79337	5.82828	1.60141	5.41079	7.7262	4.06394	6.65301	6.482	3.94773
Prudu.01G018400	45.764	50.8025	47.7753	44.2797	49.4231	42.1996	41.278	46.5326	38.2042	38.977	38.2485	40.0969	39.3658	38.1628	46.6581	45.2908
Prudu.01G018500	9.95041	12.2042	9.45367	10.3743	9.54913	11.7771	12.5932	7.66535	9.22521	5.92281	9.22318	7.72236	6.7577	8.18851	5.68868	6.14175
Prudu.01G018600	0	0	0	0.205494	0	0	0	0	0	0	0	0	0	0	0	0
Prudu.01G018700	13.1525	15.5255	9.21715	10.5458	15.9064	12.74	11.1645	14.6591	12.3374	12.4702	12.9155	9.02062	10.1841	10.4969	7.34329	11.6963
Prudu.01G018800	0	0	0	0	0	0	0	0	0	0	0	0	0	0	0	0
Prudu.01G018900	0	0	0	0	0	0	0	0	0	0	0	0	0	0	0	0
Prudu.01G019000	0	0	0	0	0	0	0	0	0	0	0	0	0	0	0	0
Prudu.01G019100	0	0	0	0	0	0	0	0	0	0	0	0	0	0	0	0
Prudu.01G019200	0	0	0	0	0	0	0	0	0	0	0	0	0	0	0	0
Prudu.01G019300	33.236	31.9013	24.2563	25.4713	34.3194	22.8063	27.4503	32.1628	24.4172	27.9239	30.1739	20.9115	24.0054	21.7614	20.3221	25.373
Prudu.01G019400	0.510707	0.51556	0	0	0	0	0	3.27418	1.50484	0	0	0	0	0.391041	0	0.432427
Prudu.01G019500	9.05236	15.8687	9.80514	10.5672	11.6555	9.22148	10.1293	13.6685	7.86989	9.37577	9.97035	7.12323	7.22262	8.85139	5.11348	10.1507
Prudu.01G019600	0.50947	0.514311	0.553332	0.447084	0.335352	0.438916	0.146479	0.518452	0.277999	0.794398	0.555877	0.0573265	0.342797	0.520124	0.173141	0.191724
Prudu.01G019700	0	0	0	0	0	0	0	0	0	0	0	0	0	0	0	0.035502
Prudu.01G019800	0	0	0	0	0	0	0	0	0	0	0	0	0	0	0	0
Prudu.01G019900	0.0332123	0	0	0.0983657	0.098377	0.0286129	0.114588	0.0304181	0.032621	0	0.228297	0	0.100561	0	0	0.0281216
Prudu.01G020000	0	0	0	0	0	0	0	0	0	0	0	0	0	0	0	0
Prudu.01G020100	0.261975	0.066116	0	0.129316	0.129331	0.112848	0.169472	0	0.128655	0	0	0.0663252	0.198303	0.150442	0.0667732	0.0554548
Prudu.01G020200	0	0	0	0	0	0	0	0	0	0	0	0	0	0	0	0
Prudu.01G020300	0	0	0	0	0	0	0	0	0	0	0	0	0	0	0	0
Prudu.01G020400	0	0	0	0	0	0	0	0	0	0	0	0	0	0	0	0
Prudu.01G020500	0.66561	12.2529	0.612352	1.58481	2.20353	3.3394	7.36217	3.33493	1.03832	1.90196	3.22963	1.34812	1.6597	1.16919	2.27535	2.12173
Prudu.01G020600	1.31549	2.65598	2.2795	2.47934	2.36155	2.00905	1.75356	1.64293	1.82064	1.87189	2.64228	1.4533	2.29328	2.06028	1.76793	2.2277
Prudu.01G020700	0	0	0	0	0	0	0	0	0	0	0.131295	0	0	0	0	0
Prudu.01G020800	0	0	0	0	0	0	0	0	0	0	0	0	0	0	0	0
Prudu.01G020900	13.9357	13.9721	10.693	11.2223	11.7402	9.75215	12.5534	8.40718	8.22188	9.9605	13.7313	6.98406	10.3207	8.04827	8.53447	8.81952
Prudu.01G021000	0	0	0	0	0	0	0	0.0997628	0	0.352757	0	0	0	0	0	0.368923
Prudu.01G021100	9.10742	5.25369	4.66314	5.56599	5.13843	7.47255	4.11478	5.36219	3.40772	6.55425	4.25871	5.7095	4.37709	4.31687	3.53728	3.1213
Prudu.01G021200	0.0729962	0.393012	0.118921	0.168151	0.552561	0.104812	0.230861	0.512554	1.17104	1.10318	1.74423	1.30597	1.05598	2.14253	1.06672	1.40097
Prudu.01G021300	40.9292	38.2917	29.305	34.1015	37.4516	52.218	39.1257	37.6051	29.3182	30.956	29.1838	43.0329	36.9675	42.8165	47.7091	40.2844
Prudu.01G021400	17.4686	14.4425	11.9578	10.3372	12.3344	13.7544	15.2462	14.812	9.7243	10.4078	11.3001	8.29399	12.3466	9.48582	8.77281	11.2359
Prudu.01G021500	81.1569	91.7434	76.8082	95.0096	85.0286	82.5681	91.2238	81.9618	86.5332	81.3963	103.856	86.0053	80.9083	72.7759	95.0831	83.5024
Prudu.01G021600	9.30366	8.25363	9.23197	12.1074	11.2737	10.2012	11.794	10.1993	16.8915	13.6953	14.5345	11.7058	7.68268	11.8728	6.61105	10.7422
Prudu.01G021700	9.74149	6.93004	7.02978	7.84221	10.0379	5.01293	7.30276	7.90397	5.972	7.37521	6.8695	4.46912	6.30161	5.70681	3.96606	6.03401
Prudu.01G021800	63.528	70.2981	56.4253	71.7632	70.2637	51.3097	91.4134	65.1764	24.5988	19.4524	32.0913	23.1975	38.8402	27.3613	35.8099	35.1707
Prudu.01G021900	30.7747	40.737	31.2771	30.1233	30.6155	40.2584	37.9456	32.2387	13.3547	14.6147	14.6669	17.455	15.9267	16.3185	15.97	17.3799
Prudu.01G022000	0	0.0856925	0	0	0	0	0	0	0.0416873	0.0458168	0	0	0.0428366	0	0	0
Prudu.01G022100	0	0.13177	0	0	0	0	0	0	0	0	0	0	0	0	0.13308	0
Prudu.01G022200	0	0	0	0	0	0	0	0	0	0	0	0	0	0	0	0
Prudu.01G022300	0.254242	0.153995	0.149111	0.351398	0.251027	0.0438067	0.219294	0.325993	0	0.219562	0.249661	0.102988	0	0.0778677	0	0.0430544
Prudu.01G022400	2.56053	1.07703	0.208574	0.210655	1.0534	0.183828	0	0.977128	0.419157	0.460678	0.209533	0	0.215357	0.8169	0	0.722685
Prudu.01G022500	43.5233	52.0026	46.8594	45.4589	41.4851	52.4098	45.8526	49.3937	38.033	39.9469	44.494	42.3724	43.3964	50.4975	54.3059	47.8602
Prudu.01G022600	8.6841	15.1501	11.7027	10.5293	11.9457	15.8709	13.6354	12.1619	13.1255	13.0605	14.1161	12.8927	13.0193	13.9441	13.9253	12.9213
Prudu.01G022700	13.0957	8.04704	11.9263	9.63624	11.7254	8.40906	10.6641	10.057	13.0223	10.8879	10.3836	14.4152	12.7246	10.2763	14.5126	10.744
Prudu.01G022800	12.0327	16.307	9.98946	7.64824	9.76483	12.9224	13.7908	12.2281	7.77104	10.676	10.0354	11.3508	9.81525	10.4753	12.0997	10.8862
Prudu.01G022900	30.3986	24.1582	24.53	24.711	23.692	26.356	23.319	26.0047	34.1136	39.2383	42.8708	30.195	34.0749	33.626	26.9701	32.968
Prudu.01G023000	0.973536	0.196557	0.380647	0.961115	0.192245	1.1742	0.335885	0.178326	0.573721	0.840738	0.382397	0.788717	0.196513	0.149084	0.198511	0.494588
Prudu.01G023100	0	0	0	0.287436	0.862408	0	0	0	0	0	0.285904	0	0	0	0.296839	0
Prudu.01G023200	58.6741	57.1162	53.2564	51.5813	50.3458	74.499	56.1515	63.4616	43.9081	50.0673	43.3497	52.4868	48.6436	62.3613	58.681	54.1755
Prudu.01G023300	30.5541	31.55	24.8884	25.334	18.2386	27.9572	21.5311	31.3671	19.5163	18.1082	18.0413	13.3475	17.8373	20.8718	14.0485	21.0517
Prudu.01G023400	1.3744	1.38746	0.44782	0	1.80937	0.39469	1.58063	0.839181	0	0.494552	0.449879	1.8558	0.462383	0.350786	0	0.775824
Prudu.01G023500	0.970167	0.435283	0.632216	0.106421	1.17077	0.464341	0.836807	0.197454	0.317631	0.465461	1.27025	1.20081	0.326388	1.40315	0.549512	0.456367
Prudu.01G023600	0	0	0	0.212108	0	0	0	0	0	0	0.421955	0	0.216842	0	0	0
Prudu.01G023700	0	0	0	0	0.301561	0	0	0	0	0.329701	0	0	0	0	0	0
Prudu.01G023800	2.15593	15.9966	8.32418	6.17242	4.57663	10.4941	11.4364	6.51599	0.741139	3.95641	2.96391	1.52831	2.39351	2.64121	3.29707	5.65895
Prudu.01G023900	0	0	0	0	0	0	0	0	0	0	0	0	0.0301073	0	0	0
Prudu.01G024000	0	0	0	0	0	0	0	0	0	0	0	0	0	0	0	0
Prudu.01G024100	0	0	0	0	0	0	0	0	0	0	0	0	0.0317276	0	0	0
Prudu.01G024200	0	0	0	0	0	0	0	0	0	0	0	0	0	0	0	0
Prudu.01G024300	1.48939	0.501182	0.363965	0.98026	0.980373	0.320784	0.21411	0.227348	1.58478	0.803893	1.34067	0.628459	0.626336	0.665236	0.126541	1.2611
Prudu.01G024400	0.610846	0.4111	0	0.402035	1.0052	0	0.526878	0	0.59997	0.659402	0.199946	0.618601	2.46604	0.93543	0	0
Prudu.01G024500	0	0	0	0	0	0	0	0	0.0504925	0	0	0	0	0	0.157237	0
Prudu.01G024600	0	0	0	0	0	0	0	0	0	0	0	0	0	0	0	0
Prudu.01G024700	36.7401	39.1735	34.2508	37.2305	35.4361	34.0587	37.7658	40.212	40.2015	43.7905	47.7064	44.8323	42.6582	42.2667	41.2965	44.4776
Prudu.01G024800	0	0	0	0	0	0	0	0	0	0	0	0	0	0	0	0
Prudu.01G024900	41.1937	80.5346	38.6121	49.3077	65.4489	65.0632	81.1545	60.0902	51.6675	53.1322	60.5821	60.2248	58.8014	48.5708	76.0114	56.2495
Prudu.01G025000	2.77836	2.08865	2.60024	2.97636	3.79383	4.12515	3.67115	2.9236	1.56766	2.80778	3.65708	2.15513	1.61088	1.53893	2.35049	1.90202
Prudu.01G025100	19.1124	8.48934	13.8247	11.8872	13.3982	14.6544	13.1881	16.6292	5.63162	10.9348	6.00574	7.3549	4.43661	7.17068	5.45601	3.72205
Prudu.01G025200	30.5525	41.1238	32.7745	34.0297	41.3432	35.6015	45.2727	49.8296	20.0826	27.3575	31.002	24.2763	28.7011	26.0329	31.4689	34.2273
Prudu.01G025300	40.1431	50.0491	41.6754	45.782	44.7327	61.5761	54.8164	50.7057	59.361	60.9175	62.7568	61.3847	62.5248	76.3311	58.5325	64.6638
Prudu.01G025400	348.624	366.872	308.693	356.622	323.64	504.374	418.879	414.623	196.69	212.575	199.204	237.09	206.003	202.635	226.582	225.404
Prudu.01G025500	3.40581	6.97747	1.56665	6.13136	8.40686	5.78202	14.7746	11.1009	4.03388	3.13587	3.34444	2.02885	2.1231	2.14758	1.12341	2.88377
Prudu.01G025600	184.272	181.991	187.979	193.086	199.713	219.617	223.075	176.702	197.488	184.841	199.287	210.444	199.241	185.018	226.977	186.914
Prudu.01G025700	6.91516	6.24047	3.53336	3.36175	5.17251	4.33274	2.12376	5.42175	16.1054	17.5876	17.285	5.88885	7.7724	13.7184	5.18088	12.6419
Prudu.01G025800	14.7921	24.3222	11.392	13.4971	11.6177	29.1559	22.3279	23.1952	8.36505	12.8228	12.2147	12.1428	11.9887	15.7021	19.6512	19.7361
Prudu.01G025900	0	0	0	0	0	0	0	0	0	0	0	0.213167	0	0	0	0
Prudu.01G026000	15.4478	29.2956	12.6193	13.9435	15.3614	25.6665	21.5093	21.0201	9.53718	10.9584	14.9528	12.4034	16.2593	14.2783	23.1745	22.7966
Prudu.01G026100	59.1217	53.6697	67.9533	68.798	53.6575	45.4147	56.9086	49.927	66.2384	58.1186	62.1401	65.6205	61.3716	63.7288	56.4951	60.5759
Prudu.01G026200	1.0342	1.37373	1.46317	1.18222	0.859896	0.844089	1.26764	1.02197	0.775208	0.793242	1.41645	0.523667	0.82405	0.646003	1.08216	1.22135
Prudu.01G026300	29.1726	34.9898	29.2821	31.5704	30.8	31.7801	35.3413	28.0787	26.7888	24.3202	30.6323	27.2029	27.8189	25.9071	33.7811	30.885
Prudu.01G026400	0	0.303857	0.441329	0.148578	0.445786	0	0	0	0.147819	0.487384	0.295572	0	0.151894	0	0.613755	0
Prudu.01G026500	42.4771	30.5939	35.0705	32.0908	39.2373	24.972	37.2284	31.651	35.2394	28.8102	26.8798	29.9481	25.5056	23.5042	19.5355	20.9838
Prudu.01G026600	18.4745	18.984	14.6408	14.0406	16.888	13.8808	13.8565	20.9015	14.2009	12.5983	14.105	8.18224	11.2066	11.7217	8.38203	11.322
Prudu.01G026700	1.43683	2.57132	0.574561	1.67641	1.41866	0.618927	1.35199	1.31595	0.83392	0.211506	0.641336	0.529118	0.52733	0.450066	0.332933	0.995397
Prudu.01G026800	1.78656	4.39612	1.85548	2.53541	3.74843	2.9821	1.92622	2.45438	1.42573	1.6875	1.31577	0.565388	1.01426	1.19695	1.47994	1.13454
Prudu.01G026900	0	0.796181	0.77093	2.72519	0.778714	1.35893	1.70068	0.722333	0	0	1.93619	0	1.99	1.20777	0	0.667798
Prudu.01G027000	43.8687	51.7735	42.0524	47.075	57.1243	28.8473	45.333	36.1019	38.3001	46.212	43.2863	31.7633	36.7894	26.7743	30.8975	38.939
Prudu.01G027100	44.3536	45.7879	43.0453	40.66	49.6318	38.4843	45.5893	47.9243	32.8285	32.6605	35.1027	31.5487	30.8026	28.6242	27.0244	33.129
Prudu.01G027200	0	0	0	0	0	0	0	0	0	0	0	0	0	0	0	0
Prudu.01G027300	24.7386	20.7631	20.6008	19.7824	27.4981	15.0957	19.4155	22.4754	10.2741	11.8875	12.699	7.57615	9.06512	7.46864	5.93987	9.43629
Prudu.01G027400	1.73475	2.18904	1.05981	2.14077	1.85554	2.55312	1.9327	2.317	2.12982	1.01435	2.69718	1.24438	0.875417	2.21378	2.2108	1.34644
Prudu.01G027500	2.67027	3.14492	0.870049	3.51493	3.07592	1.53365	1.91934	2.44561	0.874242	1.92169	1.7481	1.80278	0.449172	3.06687	1.81496	3.39146
Prudu.01G027600	0.327239	0.297314	0.0639742	0.549208	0.420031	0.338306	0.479836	0.38962	0.160706	0.141301	0.353476	0.132557	0.0330274	0.175393	0.166816	0.027708
Prudu.01G027700	1.34099	0.940091	0.910275	1.65485	1.58148	0.673914	1.92776	1.84225	0.0731729	0.160843	0.0731568	0.226336	0.150381	0.114086	0.0379774	0.1577
Prudu.01G027800	165.735	144.666	178.325	177.03	148.136	237.363	179.067	191.964	102.199	110.574	88.7161	115.973	93.0685	110.394	69.1137	97.3876
Prudu.01G027900	0	0	0	0	0	0	0	0	0	0	0	0	0	0	0	0
Prudu.01G028000	0	0	0	0	0	0.0623194	0	0.0662511	0	0	0.0710335	0	0	0	0	0
Prudu.01G028100	24.9888	18.2551	20.6507	19.9902	20.6281	26.7717	25.0873	25.2984	17.6463	14.53	15.9759	19.1426	19.196	17.2516	15.7516	15.5097
Prudu.01G028200	0.361405	1.16749	0.282615	0.64223	0.570937	0.435899	0.436417	0.794399	1.13591	0.156053	0.354893	0.0731988	0	0.166033	0.294773	0.122404
Prudu.01G028300	0.109985	0.222059	0.0268771	0.108581	0.0271485	0.0473767	0.094866	0.125914	0.135033	0.148409	0.216005	0.111381	0.194258	0.105267	0.112133	0.0698447
Prudu.01G028400	1.18679	0.599032	0.398773	0.439367	1.09854	0.702924	0.99166	0.271735	0.910668	0.720633	0.5827	0.375579	0.636328	0.539543	0.869668	0.879267
Prudu.01G028500	82.1136	123.273	89.7574	95.0198	96.9295	80.1025	109.722	82.074	302.113	314.187	336.981	292.215	324.416	314.144	313.795	333.796
Prudu.01G028600	0.166446	0.112018	0.244048	0.164322	0.328683	0.0477986	0.191421	0.228664	0.136235	0.419246	0.108964	0.196652	0.139991	0.0212408	0.084849	0.0234889
Prudu.01G028700	2.58324	3.11378	3.46728	2.39803	2.2841	1.92656	3.25908	1.83623	12.3454	10.863	11.2447	8.4338	6.96551	7.58706	5.22812	7.0189
Prudu.01G028800	0	0.144207	0.104725	0.10577	0.176304	0.184601	0.123213	0.327079	0.420919	0.269859	0.350689	0.216995	0.324393	0.191411	0.436922	0.544292
Prudu.01G028900	3.56715	6.96203	4.88158	2.11298	0.704409	3.89267	2.25633	3.04924	9.10946	3.594	8.17337	9.15152	5.28035	6.00889	3.15193	4.22854
Prudu.01G029000	1.41658	3.87156	1.31714	1.7396	2.52442	1.25017	2.98012	2.12013	1.52709	2.05134	2.44282	1.22462	1.46458	1.69311	1.30335	2.25261
Prudu.01G029100	0	0	0	0	0	0	0	0	0	0	0	0	0	0	0	0
Prudu.01G029200	0	0	0	0	0	0	0	0	0	0	0	0	0	0	0	0
Prudu.01G029300	0	0	0	0	0	0	0	0	0	0	0	0	0	0	0	0
Prudu.01G029400	14.0495	11.7164	8.23988	9.04579	10.6149	15.3666	6.32254	7.94425	8.15959	8.17659	7.55796	6.80461	10.7273	7.3899	10.5873	12.2063
Prudu.01G029500	0	0	0	0	0	0	0	0	0	0	0	0	0	0	0	0
Prudu.01G029600	0	0	0	0	0	0	0	0	0	0	0	0	0	0	0	0
Prudu.01G029700	1.6849	1.4883	1.66412	1.35152	1.50763	0.771146	1.51385	0.691201	0.72402	0.947311	0.878974	0.72873	0.726268	0.604736	0.572607	0.728182
Prudu.01G029800	0	0	0	0.115623	0	0	0	0	0	0	0	0	0	0	0	0
Prudu.01G029900	0	0	0	0	0	0	0	0	0	0	0	0	0	0	0	0
Prudu.01G030000	10.3292	23.1608	8.54331	9.6091	10.6889	26.6963	14.4777	13.2806	9.46244	9.86371	14.4344	7.94584	10.425	9.5059	12.2524	10.6802
Prudu.01G030100	0	0	0	0	0	0	0	0	0	0	0	0	0	0	0	0
Prudu.01G030200	0	0	0	0	0	0	0	0	0	0	0	0	0	0	0	0
Prudu.01G030300	21.342	20.6455	18.3218	16.8558	23.5641	18.6103	22.5382	16.8269	10.8638	10.6979	11.3717	13.3437	11.0509	8.49744	11.5796	11.691
Prudu.01G030400	77.0521	107.137	116.529	113.181	95.1485	148.33	114.828	118.313	65.0727	63.8961	52.8218	69.6174	66.238	67.2668	58.4417	57.8558
Prudu.01G030500	0	0	0	0	0	0	0	0	0	0	0	0	0	0	0	0
Prudu.01G030600	0	0	0	0	0	0	0	0	0	0	0	0	0	0	0	0
Prudu.01G030700	14.9425	15.5689	10.8876	10.6241	14.5844	9.7435	10.0507	12.8065	9.62724	14.4285	11.9136	6.80257	8.33613	10.4179	5.80028	10.9981
Prudu.01G030800	243.343	249.889	246.76	254.769	263.159	273.661	285.249	250.846	124.985	125.235	121.694	132.953	141.13	120.035	154.667	133.61
Prudu.01G030900	31.3239	37.8252	26.1968	30.8399	25.7872	45.957	39.2387	43.2282	16.9339	19.2564	19.3608	17.9784	17.2285	31.6957	23.7561	26.1612
Prudu.01G031000	11.0348	27.7812	8.81324	15.8096	29.7627	16.8685	39.987	30.9971	5.15482	5.52018	5.55012	6.26885	4.21039	6.28536	8.918	6.66572
Prudu.01G031100	0.0373987	0	0.0365567	0.0738431	0	0.0966587	0	0	0	0	0	0	0	0	0	0.0633326
Prudu.01G031200	0	0	0	0	0	0	0	0	0	0	0.0262515	0	0	0	0	0
Prudu.01G031300	0	0	0	0	0	0	0	0	0	0	0	0	0	0	0	0
Prudu.01G031400	22.1211	24.1189	22.5022	20.5069	24.2003	12.7616	21.8441	21.7788	18.1382	20.3598	16.9474	11.6422	15.2624	11.751	8.48255	15.2556
Prudu.01G031500	81.2834	92.3542	71.7331	77.5389	83.7214	78.7212	93.1489	86.0988	91.0412	109.888	110.572	95.3681	89.2335	90.0805	88.4074	104.955
Prudu.01G031600	1.12796	1.13868	0.472527	1.03403	0.556848	0.416466	0.20848	1.18064	0.474804	0.521837	0.791166	0.489548	0.406579	1.17211	0.574998	0.955066
Prudu.01G031700	21.6463	35.288	23.0175	27.2902	31.3368	28.477	29.1416	27.9963	23.5594	29.2087	33.3206	27.8458	20.3709	22.8456	15.9555	30.5886
Prudu.01G031800	1.33213	0.920118	1.028	0.622958	1.10761	0.966442	0.786167	1.02741	0.344319	0.605483	1.03273	0.710022	1.20296	0.85894	1.42964	0.712385
Prudu.01G031900	0.968291	0.742894	1.17365	0.802987	1.45319	0.867565	1.23608	1.38345	0.57063	0.710777	0.912808	0.35301	0.429999	0.474499	0.868744	0.787077
Prudu.01G032000	173.304	207.099	199.177	178.155	131.239	164.413	184.115	156.821	659.34	682.057	757.996	858.591	693.356	903.605	802.75	926.161
Prudu.01G032100	43.7702	50.6332	37.9124	44.8264	44.4471	57.0327	48.9048	50.5019	48.881	46.0724	42.9814	44.878	39.9314	46.5143	35.0968	49.195
Prudu.01G032200	0	0	0	0	0	0	0	0	0	0.306032	0	0	0	0	0	0.160028
Prudu.01G032300	0	0.111324	0.215587	0.217739	0.435529	0	0.380471	0.403995	0.16247	0.535692	0.162434	0.111677	0	0.168874	0.0562156	0.513554
Prudu.01G032400	0	0.0993131	0	0	0	0	0.0848551	0	0	0.424794	0	0	0	0	0.1003	0
Prudu.01G032500	0	0	0	0	0	0	0	0	0	0	0	0	0	0	0	0
Prudu.01G032600	0	0	0	0	0	0	0	0	0	0	0	0	0	0	0	0
Prudu.01G032700	180.556	221.226	162.513	177.172	159.223	345.703	197.105	254.659	85.8146	79.7655	80.1522	94.2996	74.9224	104.04	84.8919	105.377
Prudu.01G032800	1.57891	2.32957	1.54336	1.67867	1.97866	0.261588	0.628556	0.94551	1.84903	1.76998	2.44495	0.614984	1.22581	1.16245	1.73359	1.69683
Prudu.01G032900	0.0327239	0	0.0319871	0	0	0	0	0	0	0	0.0642684	0	0	0.0250562	0	0
Prudu.01G033000	10.8659	11.2265	8.00487	8.83976	10.351	5.81982	7.44833	7.52945	6.41597	7.53311	10.764	7.13153	7.9436	4.92847	7.53706	6.96099
Prudu.01G033100	0	0	0	0.0557842	0.111581	0.04868	0.0487378	0	0.055499	0	0.0554868	0	0.0570291	0.129795	0.115218	0.047844
Prudu.01G033200	0	0	0	0	0	0	0	0	0	0	0	0	0	0	0	0
Prudu.01G033300	37.5515	44.1001	39.8978	38.0307	43.4376	32.047	44.3025	39.161	31.682	36.7257	36.5281	29.225	31.0413	29.0904	31.5369	37.6989
Prudu.01G033400	26.4559	28.3593	25.5937	25.5799	23.0694	24.9852	25.8775	30.3085	24.1097	28.1664	30.443	25.8711	25.3249	24.4336	20.2064	25.7109
Prudu.01G033500	1.19247	2.3775	0.932493	1.29498	1.88382	1.36121	1.33711	1.91124	0.761301	0.547083	1.58082	1.32836	0.932731	0.753268	0.425517	1.06017
Prudu.01G033600	4.90374	5.53272	4.79333	5.12594	3.98731	3.23061	4.47847	2.37768	1.69991	1.24554	1.41628	0.584235	1.74678	1.76692	0	0
Prudu.01G033700	1.56084	1.12548	1.08979	1.10066	0.974985	0.740951	0.906683	1.19613	0.625735	0.722106	0.750718	0.516134	0.578688	0.926822	0.194858	0.836113
Prudu.01G033800	17.0396	12.6839	14.7211	14.6132	14.8698	18.2386	16.4045	18.6011	5.91683	4.64496	5.23947	6.97208	5.12454	6.194	7.89658	4.73638
Prudu.01G033900	0.934595	1.88695	3.28879	2.58348	3.32199	3.3817	3.54694	2.3967	0.734363	1.21066	2.56971	0.94646	1.69787	0.572483	0.762283	0.633072
Prudu.01G034000	1.74924	1.59768	0.977061	1.15128	1.97385	2.29638	1.00586	1.44949	0.490884	0.719348	1.06335	0.168709	0	0.191338	0.424623	0
Prudu.01G034100	21.9812	16.2035	15.7669	16.0023	15.1454	13.3513	13.0262	15.3523	12.8141	9.13289	7.99734	8.808	10.6137	7.80989	8.70628	8.16781
Prudu.01G034200	5.26464	8.53272	7.17622	6.38955	6.53335	9.94496	7.62381	7.34316	3.89004	4.74463	5.83378	4.59779	4.87474	6.06507	5.95841	5.48008
Prudu.01G034300	3.0488	3.97311	1.6436	1.40462	2.60888	1.36901	1.41845	1.38768	0.816685	1.75528	1.68745	0.916895	0.764606	0.806434	0.602834	1.1734
Prudu.01G034400	11.0543	17.4154	9.82314	12.2361	13.7259	12.2651	18.3473	15.0331	10.364	13.1987	13.6512	13.5693	8.79026	8.59238	13.4902	10.7781
Prudu.01G034500	0.585036	0.885892	0.714829	0.481309	0.673911	0.840028	1.17744	0.893025	0.287309	0.578912	0.526619	0.296232	0.0984102	0.261306	0.447349	0.371521
Prudu.01G034600	209.693	170.342	211.836	218.421	200.756	212.261	201.191	220.363	230.455	211.058	204.045	208.434	215.745	252.823	209.842	201.614
Prudu.01G034700	26.7264	26.8128	22.663	22.9438	23.4382	26.1715	24.723	30.0018	16.0329	18.0393	18.5833	11.4875	12.789	16.3966	11.001	17.0075
Prudu.01G034800	15.1671	18.5999	16.4439	17.4516	18.0864	18.0818	20.8671	19.1736	6.60927	8.47464	7.97134	7.46351	9.27092	6.33821	8.60291	10.3553
Prudu.01G034900	9.80201	6.25318	6.98638	5.84649	6.58646	6.09886	3.87503	5.36147	7.02004	3.52706	4.07741	6.20403	6.25177	5.0035	3.81697	3.80397
Prudu.01G035000	136.322	192.599	147.132	143.997	171.268	158.934	174.386	149.551	110.373	115.587	108.216	101.245	98.5506	102.554	83.8339	108.293
Prudu.01G035100	0	0	0	0	0	0	0	0	0	0	0.0772519	0	0	0	0	0
Prudu.01G035200	0.344234	1.21627	1.34593	4.0781	3.22887	2.07594	3.56298	2.99509	2.19768	1.11479	1.69015	1.39442	2.25827	3.16289	0.701918	1.02014
Prudu.01G035300	3.27928	2.39087	0.534241	0.719431	2.33842	1.88343	1.09997	1.8354	1.43151	0.983319	2.68349	1.10697	1.47097	1.11595	0.928708	1.69683
Prudu.01G035400	0	0	0	0	0	0	0	0	0	0	0	0	0	0	0	0
Prudu.01G035500	0	0	0	0	0	0	0	0	0	0	0	0	0	0	0	0
Prudu.01G035600	0	0	0	0	0	0	0	0	0	0	0	0	0	0	0	0
Prudu.01G035700	0	0	0	0	0	0	0	0	0	0	0	0	0	0	0	0
Prudu.01G035800	11.0891	12.9294	11.0794	9.7357	15.6759	9.76494	12.1413	13.1917	11.8562	12.9424	12.7376	9.77953	10.4073	11.6552	8.38545	12.4383
Prudu.01G035900	0.477646	0.803641	0.518769	0.157184	0.471606	0	0.595094	0.777708	0.104254	0.0572905	0.260577	0.107491	0.160692	0	0.162326	0.269622
Prudu.01G036000	0	0	0	0	0	0	0	0	0	0	0	0	0	0	0	0
Prudu.01G036100	2.84287	12.197	3.70515	6.89956	11.5786	6.42909	13.18	13.5609	7.21332	7.92787	11.8645	4.19849	1.31507	5.07907	3.86455	3.20949
Prudu.01G036200	0	0	0	0	0	0	0	0	0	0	0	0	0	0	0	0
Prudu.01G036300	11.1282	10.2558	10.8777	9.73978	12.0022	7.48757	8.20559	10.8643	8.56526	9.25525	9.8897	6.69034	6.04541	7.0144	6.16676	6.43912
Prudu.01G036400	0	0	0	0	0.512654	0	0.895693	2.37768	0	0	0	0	0	1.59023	0	0
Prudu.01G036500	46.8932	55.1657	49.2615	50.7215	52.1108	31.8285	42.2601	45.5146	50.8292	51.0241	53.4324	36.3732	43.2741	41.5558	35.5237	49.1177
Prudu.01G036600	7.41088	16.9368	9.85992	10.6696	11.3823	17.5576	10.5648	11.5951	10.0085	13.8888	11.4214	10.632	12.6738	10.4031	11.3335	11.7655
Prudu.01G036700	12.8686	10.7479	10.3165	10.7393	11.4719	8.61397	11.2594	10.0901	8.27477	11.1432	8.04568	8.29735	8.36275	7.12414	8.49498	9.48511
Prudu.01G036800	0	0	0	0	0	0	0	0	0	0	0	0	0	0	0	0
Prudu.01G036900	2.48374	2.65061	1.52605	1.54129	1.19113	0.550228	1.3466	2.0148	0.766704	1.83852	1.25433	0.287459	0.644598	0.380351	0.144701	0.901299
Prudu.01G037000	21.4497	32.9958	11.7314	32.5203	9.07649	24.199	9.47085	14.7338	8.77825	9.09651	8.77632	6.98208	10.5666	13.2954	10.674	17.7295
Prudu.01G037100	0.527027	0.177345	0.343441	0	0.173454	0	0	0	0	0	0	0	0	0	0	0
Prudu.01G037200	0	0	0	0	0	0	0	0	0	0	0	0	0	0	0	0
Prudu.01G037300	5.96168	7.2401	7.01047	5.44309	7.3468	4.5182	6.88202	5.00852	4.22655	5.5646	6.47049	3.85847	5.20264	3.08894	4.79854	5.31356
Prudu.01G037400	0	0	0	0	0	0	0	0	0	0	0	0	0	0	0	0
Prudu.01G037500	0.604382	0.388261	0.805601	0.488185	0.867985	0.568019	0.947823	0.201285	0.269828	0.296557	0.107907	0.278207	0.110907	0.126209	0.392121	0.139566
Prudu.01G037600	0	0	0	0	0	0	0	0	0	0	0	0	0	0	0	0
Prudu.01G037700	0	0.113672	0.220133	0.22233	0	0.776065	0	0.103128	0.552984	0.243105	0.221145	0.570157	0.113646	0	0.459207	0
Prudu.01G037800	0	0	0	0	0	0	0	0	0	0	0	0	0	0	0	0
Prudu.01G037900	0	0	0	0	0	0	0	0	0	0	0	0	0	0	0	0
Prudu.01G038000	30.3403	27.9378	28.4931	31.9127	33.6522	23.256	26.8056	26.2814	27.3492	24.6712	23.8348	23.6615	20.0901	20.8428	17.5191	21.5122
Prudu.01G038100	0	0	0	0	0	0	0	0	0	0	0	0	0	0	0	0
Prudu.01G038200	0	0	0	0	0	0	0	0	0	0	0	0	0	0	0	0
Prudu.01G038300	0	0	0	0	0	0	0	0	0	0	0	0	0	0	0	0
Prudu.01G038400	46.4953	39.364	46.9761	50.2994	42.5897	28.0731	37.8797	44.5159	51.8843	48.0823	50.1848	31.2585	41.8789	40.7464	40.7114	52.0723
Prudu.01G038700	49.3479	40.6864	44.2041	43.7054	36.347	40.6001	33.2577	57.694	50.9628	45.22	44.719	39.3689	41.3178	41.3082	30.899	44.7396
Prudu.01G038800	36.069	36.8601	35.17	35.1702	32.7182	25.946	29.3484	34.0108	36.1248	33.9492	31.8422	31.3087	33.8929	35.4401	24.9988	33.6244
Prudu.01G039000	0	0.838644	0.406023	0.820151	0.820246	0.357852	0	1.52171	0	1.79357	0.81578	1.26195	0.419228	0.954139	0.846981	1.75853
Prudu.01G039100	1.60885	2.06708	1.7692	1.73271	2.11199	2.8981	2.17616	1.79163	1.41859	1.59859	1.59781	1.92551	1.66067	1.83381	1.93851	1.59445
Prudu.01G039200	0	0	0	0	0	0.273866	0	0	0	0	0	0	0	0	0	0
Prudu.01G039300	0.0575489	0.116191	0.196886	0.198851	0.113642	0.198317	0.223372	0.158122	0.197835	0.186371	0.14128	0.0582796	0.261372	0.0220321	0.0586733	0.170548
Prudu.01G039400	35.8132	39.4204	25.981	28.498	38.7685	24.8687	31.1508	36.2777	46.9996	56.7324	49.4891	33.5587	42.8082	37.333	40.1642	48.7738
Prudu.01G039500	28.9724	19.813	27.102	34.7539	33.5275	15.5666	26.6021	24.823	61.1969	79.702	98.8114	83.2885	66.0283	67.9824	82.8983	56.1852
Prudu.01G039600	40.1382	45.8727	44.1298	49.6599	46.3206	37.6252	59.5223	55.3105	102.646	118.777	139.579	148.644	122.572	127.782	161.737	133.013
Prudu.01G039700	11.0767	13.628	12.519	7.85978	7.86069	9.54272	8.95693	15.8512	50.9974	35.8715	37.7298	32.9508	42.2721	36.5753	25.0565	37.2223
Prudu.01G039800	0	0	0	0	0	0	0	0	0	0	0	0	0	0	0	0
Prudu.01G039900	11.8382	15.3604	12.341	10.7807	12.757	7.37364	9.67348	13.275	17.8115	18.3723	22.8311	10.6601	17.9385	15.4922	11.3339	18.8533
Prudu.01G040000	5.48912	7.82584	6.63631	7.93848	8.65251	10.8268	8.51393	8.95213	10.5936	8.88817	12.057	9.9961	12.7323	13.1249	8.00181	15.8187
Prudu.01G040100	2.19158	2.00563	1.42148	1.13236	2.08297	0.829342	1.13066	2.5512	1.42833	1.7467	1.91073	0.663746	0.640831	1.06643	0.459408	0.901813
Prudu.01G040200	0	0	0	0	0	0	0	0	0	0	0	0	0	0	0	0
Prudu.01G040300	2.35612	1.74424	2.14953	3.56662	1.55088	2.4358	0.677415	2.30175	0.925668	0.169561	1.85093	0.477207	0.634126	0.12027	0	0.930989
Prudu.01G040400	1.57584	1.46844	1.89583	1.55573	0.957485	1.77534	1.25467	1.22122	1.90496	1.7011	1.30937	0.98206	0.978742	1.11378	0.741521	1.53957
Prudu.01G040500	36.6889	41.0801	34.4237	31.5115	27.4449	23.6933	20.7245	35.0045	46.1001	53.5911	49.6176	34.0535	40.2387	46.8051	36.6852	55.349
Prudu.01G040600	10.3804	12.3283	9.23383	10.638	13.2636	8.41681	10.5645	12.073	8.78442	11.5157	11.1456	8.80259	9.31662	8.82817	6.07893	10.0362
Prudu.01G040700	0.45116	0.525515	0.508848	0.342618	0.513986	0.59797	0.419077	0.572126	0.272693	0.187316	0.238554	0.492033	0.385291	0.239155	0.283061	0.205696
Prudu.01G040800	0	0	0	0	0	0	0	0	0	0	0	0	0	0	0	0
Prudu.01G040900	0	0	0	0	0	0	0	0	0	0	0	0	0	0	0	0
Prudu.01G041000	0	0	0	0	0	0	0	0	0	0	0	0	0	0	0	0
Prudu.01G041100	51.252	54.4879	41.0671	39.0767	34.8562	63.3409	42.5291	45.4258	38.2083	40.4184	31.0374	49.145	37.0041	45.6468	48.8821	43.5608
Prudu.01G041200	10.2775	11.2581	9.23384	10.5349	13.6884	11.7554	13.8818	11.6559	3.60824	3.87125	4.33753	3.54313	3.17805	3.04726	1.56059	3.14759
Prudu.01G041300	56.747	73.5932	49.42	46.5995	48.2619	48.2558	30.7612	51.6845	52.4398	65.5606	63.5526	36.5412	44.6753	67.8659	37.9644	50.6245
Prudu.01G041400	12.9372	19.3565	11.2884	13.0848	17.6328	12.5519	17.0849	15.5975	13.5683	12.3875	16.7234	10.5354	11.1146	10.4841	10.1843	11.2223
Prudu.01G041500	0	0	0	0	0	0	0	0	0	0	0	0	0	0	0	0
Prudu.01G041600	0	0	0	0	0	0	0	0	0	0	0	0	0	0	0	0
Prudu.01G041700	0	0	0.113909	0.115046	0	0	0.201028	0.213457	0	0.125796	0	0	0	0	0	0
Prudu.01G041800	0	0	0	0	0	0	0	0	0	0	0	0	0	0	0	0
Prudu.01G041900	0	0	0	0	0	0	0	0	0	0	0	0	0	0	0	0
Prudu.01G042000	0	0	0	0	0	0	0	0	0	0	0	0	0	0	0	0
Prudu.01G042100	0	0.455785	0.882659	1.3372	3.1205	0.38897	1.1683	2.48106	0	0.487384	4.43359	0.457227	0	2.41992	0	1.14687
Prudu.01G042200	11.982	13.7892	9.60401	12.0657	9.46437	13.6259	11.5751	12.2908	6.35506	5.69115	5.41239	5.09632	5.80469	10.0919	10.5058	9.94248
Prudu.01G042300	6.70991	5.08025	4.91913	4.0219	4.25897	7.01941	5.78755	7.90121	3.05985	3.62164	3.05917	3.88291	3.86979	5.87162	5.13075	4.66688
Prudu.01G042400	0	0	0	0	0	0	0	0	0	0	0	0	0	0	0	0
Prudu.01G042500	0	0	0	0	0	0	0	0	0	0	0	0	0	0	0	0
Prudu.01G042600	0	0	0	0	0	0	0	0	0	0	0	0	0	0	0	0
Prudu.01G042700	0	0	0	0	0	0	0	0	0	0	0	0	0	0	0	0
Prudu.01G042800	0	0	0	0	0	0	0	0	0	0	0	0	0	0	0	0
Prudu.01G042900	12.2875	11.5988	11.8029	11.0279	14.9157	10.0359	10.7361	10.864	8.51602	9.18735	7.57394	8.08019	8.8045	5.09109	6.72475	5.71999
Prudu.01G043000	84.8183	86.9234	86.0236	93.2956	84.0483	70.6963	86.6913	86.8313	77.2285	73.4337	77.9337	67.7727	79.9763	83.2447	64.5441	66.4726
Prudu.01G043100	8.16096	8.00895	7.33509	7.30852	11.2509	6.18187	11.2234	10.3206	5.26105	4.8276	7.74098	5.32208	5.89061	4.4689	6.43994	5.45531
Prudu.01G043200	0	0	0	0	0	0	0	0	0	0	0	0	0	0	0	0
Prudu.01G043300	0	0	0	0	0	0	0	0	0	0	0	0	0	0	0	0
Prudu.01G043400	0	0	0	0	0	0	0	0	0	0	0	0	0	0	0	0
Prudu.01G043500	0	0	0	0	0	0	0	0	0	0	0	0	0	0	0	0
Prudu.01G043600	0	0	0	0	0	0	0	0	0	0	0	0	0	0	0	0
Prudu.01G043700	0	0	0	0	0	0	0	0	0	0	0	0	0	0	0	0
Prudu.01G043800	0	0	0	0	0	0	0	0	0	0	0	0	0	0	0	0
Prudu.01G043900	0	0	0	0	0	0	0	0	0	0	0	0	0	0	0	0
Prudu.01G044000	0	0	0	0	0	0	0	0	0	0	0	0	0	0	0	0
Prudu.01G044100	0	0	0	0.0235375	0	0	0.0411288	0	0	0.102948	0.0468241	0	0	0	0	0
Prudu.01G044200	0.494494	0	0	0	0	0	0	0	0	0	0	0	0	0	0	0
Prudu.01G044300	0.350199	0.309336	0.342315	0.216082	0.216107	0.0754255	0.226545	0.280644	0.386959	0.236273	0.257916	0.531968	0.0883618	0.435731	0.446302	0.296521
Prudu.01G044400	0	0	0	0	0	0	0	0	0	0	0	0	0	0	0	0
Prudu.01G044500	0	0	0	0	0	0	0	0	0	0	0	0	0	0	0	0
Prudu.01G044600	0	0	0	0	0	0	0	0	0	0	0	0	0	0	0	0
Prudu.01G044700	79.7141	35.341	62.1789	69.2112	79.3649	29.4704	59.3562	55.8964	47.1866	46.4347	44.0312	36.3988	30.6639	21.2876	21.0889	20.6027
Prudu.01G044800	1.85788	0.693132	0.829066	1.23607	1.19634	1.18305	0.905757	1.51662	1.07108	1.35158	0.634574	0.409015	0.489159	1.14422	0.535311	0.718157
Prudu.01G044900	110.917	107.242	103.147	99.1327	103.418	118.177	107.789	101.26	99.3927	107.4	111.217	110.887	115.884	105.194	116.05	109.298
Prudu.01G045000	0.0815765	0.219604	0	0.0536904	0.0805449	0.187412	0.0703628	0.0498088	0.213664	0.0293537	0.0801064	0.0826122	0	0.0624618	0.0277234	0.0920967
Prudu.01G045100	0.139077	0.140398	0.339863	0.137302	0.411954	0.479266	0.479836	0.445815	0.1366	0.150132	0	0.211263	0.0701832	0.319466	0.354484	0.412157
Prudu.01G045200	0	0	0	0	0	0	0	0	0	0	0	0	0	0	0	0.187521
Prudu.01G045300	0	0	0	0	0	0	0	0	0	0	0	0	0	0	0	0
Prudu.01G045400	4.39809	2.42806	3.2243	2.57805	4.34248	4.79548	4.32699	3.96513	8.50457	23.2192	16.3306	12.3875	11.3746	12.8388	8.05722	20.7145
Prudu.01G045500	58.9815	89.106	75.9067	76.4395	71.097	91.3465	80.6909	70.4961	64.0152	66.4724	60.6468	60.745	59.6664	57.611	55.6296	55.2627
Prudu.01G045600	0	0	0	0	0	0	0	0	0	0	0	0	0	0	0	0
Prudu.01G045700	298.27	211.498	269.993	261.074	311.881	383.475	226.722	208.978	97.6931	121.216	119.452	104.533	128.091	123.229	155.713	143.707
Prudu.01G045800	40.6553	54.7951	58.6132	38.5945	50.5942	36.2213	49.812	36.3606	36.9909	37.4702	51.4691	49.8715	51.1043	45.614	78.6525	49.3761
Prudu.01G045900	0	0	0	0	0	0	0	0	0	0	0	0	0	0	0	0
Prudu.01G046000	0	0	0	0	0	0	0	0	0	0	0	0	0	0	0	0
Prudu.01G046100	0	0	0	0	0	0	0	0	0	0	0	0	0	0	0	0
Prudu.01G046200	36.8998	38.1665	33.9995	31.2036	33.4469	65.4036	35.6103	59.9729	28.2219	23.1815	26.2851	31.0892	34.6473	37.5171	19.5813	35.4695
Prudu.01G046300	20.0848	14.7516	16.3503	18.0482	17.4364	18.8033	18.2357	17.3129	14.719	16.9154	14.96	12.9721	11.0455	16.9022	7.60762	12.5835
Prudu.01G046400	0.038366	0.232383	0.262515	0.643899	0.0378808	0.0991585	0.231645	0.773039	0.414511	0.455572	0.188373	0.349677	0.193609	0.23501	0.0391155	0.0974557
Prudu.01G046500	12.522	15.7075	12.1411	12.0624	15.6629	13.5794	16.041	16.3527	11.2714	10.0196	10.3409	8.71604	9.47009	9.87218	12.2505	12.0316
Prudu.01G046600	0	0	0	0	0	0	0	0	0	0	0	0	0	0	0	0
Prudu.01G046700	0	0	0	0	0	0	0	0	0	0	0	0	0	0	0	0
Prudu.01G046800	0	0	0	0	0	0	0	0	0	0	0.0393716	0	0	0	0	0
Prudu.01G046900	0	0	0	0	0	0	0	0	0	0	0	0	0	0	0	0
Prudu.01G047000	0	0.116478	0	0	0	0	0	0	0	0	0.113303	0	0	0	0	0
Prudu.01G047100	26.3904	30.7854	28.6104	28.0012	27.7412	28.2015	26.3956	26.3186	22.5168	24.6322	27.4331	23.54	23.6219	31.2286	22.9381	28.3944
Prudu.01G047200	10.3059	14.3275	9.21035	10.5232	10.5244	8.47277	8.38125	13.4301	11.7998	15.5751	11.6237	9.12466	10.1043	10.7318	8.52585	10.272
Prudu.01G047300	0	0	0	0	0.0278869	0	0	0	0	0	0	0	0	0	0.0287958	0
Prudu.01G047600	0	0	0	0	0	0	0	0	0	0	0	0	0	0	0	0
Prudu.01G047700	5.25139	8.06717	6.47223	6.19872	7.10117	4.65528	7.48356	5.05354	6.91455	7.72274	8.44512	6.39708	7.37404	8.12922	5.47037	6.47636
Prudu.01G047800	0	0	0	0	0	0	0	0	0	0	0	0	0	0	0	0
Prudu.01G047900	66.7009	89.7232	74.2636	69.6001	82.3494	82.3937	89.4783	69.5311	78.1331	96.4261	110.043	90.9688	90.154	96.1981	109.068	93.2297
Prudu.01G048000	12.9611	11.2654	8.86282	10.8448	9.98527	8.96299	11.0792	13.095	9.87599	8.09367	8.50405	7.00427	7.86052	6.76442	4.68131	6.54529
Prudu.01G048100	0	0.349435	0.169176	0	0.170885	0.447315	0	0	0	0	0	0	0	0	0	0
Prudu.01G048200	0	0	0	0	0	0	0	0	0	0	0	0	0	0	0	0
Prudu.01G048300	0	0	0	0	0	0	0	0.0469536	0	0	0	0	0	0	0	0
Prudu.01G048400	11.9538	16.9437	13.0593	14.578	16.2097	12.9585	14.6616	13.5241	8.34776	9.66973	10.8377	6.16112	8.67048	6.88216	7.13783	9.3708
Prudu.01G048500	54.9631	54.5868	58.5108	53.2732	54.7075	67.0973	70.3439	58.0833	42.2914	38.7941	43.047	51.6046	38.5165	47.1958	51.8398	40.4149
Prudu.01G048600	16.669	9.59184	10.5782	10.1484	14.4329	7.37325	10.6358	11.207	14.427	15.8052	14.308	10.7682	9.73245	8.28613	6.03346	8.64406
Prudu.01G048700	0	0	0	0	0	0	0	0	0	0	0	0	0	0	0	0
Prudu.01G048800	11.8073	14.4101	13.1492	13.9183	16.2399	11.1843	12.5656	15.4407	12.4625	13.5702	14.421	11.0648	10.0789	10.8847	9.28299	10.6441
Prudu.01G048900	206.284	262.643	167.073	160.013	141.742	337.662	197.174	245.993	128.596	144.516	103.764	208.903	116.421	207.912	129.622	176.804
Prudu.01G049000	80.7067	79.6344	72.4787	68.3459	65.2959	134.038	76.5268	115.964	62.8074	60.9658	49.0184	82.4693	81.6391	112.851	74.2966	95.9481
Prudu.01G049100	6.32316	4.9042	5.72854	5.48121	5.78639	6.31113	6.31863	5.15556	4.08989	2.99669	4.69477	2.81127	4.43613	3.48355	5.50328	3.39519
Prudu.01G049200	0	0	0	0	0	0	0.1364	0	0	0	0	0	0	0.0605418	0.0806137	0
Prudu.01G049300	6.82666	8.81556	6.33423	5.50797	5.57703	7.07544	4.96168	6.95055	5.61596	6.84561	6.12516	4.91303	4.68658	6.2088	4.38094	5.66291
Prudu.01G049400	0	0	0	0	0	0	0	0	0	0	0	0	0	0	0	0
Prudu.01G049500	66.8933	70.423	85.7506	88.682	59.8201	42.6459	66.7648	68.0921	93.2971	79.8443	71.6935	68.9038	66.1634	60.2922	38.7767	52.2705
Prudu.01G049600	0	0	0	0	0	0	0	0	0	0	0	0	0	0	0	0
Prudu.01G049700	0	0	0	0	0	0	0	0	0	0	0	0	0	0	0	0
Prudu.01G049800	0	0	0	0	0	0	0	0	0	0	0	0	0	0	0	0
Prudu.01G049900	5.28503	7.95016	4.83933	4.82577	7.21886	3.45534	3.53152	4.49601	4.00092	6.94539	6.48211	2.53856	4.5118	4.2386	3.74837	4.79332
Prudu.01G050000	57.3242	42.2043	49.4434	51.6977	52.8307	35.1569	44.0599	41.8508	28.9401	29.997	27.5676	27.5268	25.2017	23.2435	23.6031	27.6063
Prudu.01G050100	17.073	16.6022	13.5682	12.3811	16.4912	8.66801	13.0298	13.6265	14.0535	14.9533	17.409	8.39951	11.2766	10.3882	8.71779	10.2326
Prudu.01G050200	4.16652	4.20611	3.08965	3.29778	3.93652	2.19704	4.58518	2.53302	1.48171	1.70603	1.86937	1.01848	1.16005	1.18259	0.878881	1.39899
Prudu.01G050300	2.31898	3.75446	3.50708	3.3261	3.49929	2.3371	3.39659	2.44447	0.300828	0.802952	0.687455	0.13293	0.971525	0.335021	0.356874	0.259334
Prudu.01G050400	27.1549	40.0262	35.337	30.18	29.7723	26.2648	23.494	36.4662	26.1805	31.2017	28.7922	24.6316	32.3668	39.7345	34.3945	43.0935
Prudu.01G050500	15.5948	16.697	15.3858	17.0107	15.254	13.9362	16.7433	15.681	12.425	16.2458	15.3137	13.179	13.0244	12.8313	12.5639	14.8357
Prudu.01G050600	13.7539	9.05676	10.5089	9.47924	10.249	7.21808	8.63361	9.94834	11.9068	14.0868	13.142	9.19804	10.6636	8.51572	8.16408	9.57393
Prudu.01G050700	68.7813	58.9518	46.4538	56.2045	55.3666	74.5701	57.377	48.5047	37.7981	28.684	22.6139	27.404	16.9541	22.0762	7.6602	9.5685
Prudu.01G050800	0	0	0	0	0	0	0	0	0	0	0	0	0	0	0	0
Prudu.01G050900	0	0	0	0	0	0	0	0	0	0	0	0	0	0	0	0
Prudu.01G051000	22.4486	18.962	21.0475	18.5439	16.2843	39.469	22.524	26.8538	11.6994	10.3856	15.2959	17.1662	14.7963	21.7488	30.8276	11.2494
Prudu.01G051100	17.7219	22.2216	14.77	18.0482	14.1824	26.9996	19.1474	27.3362	10.4438	14.0962	13.5556	11.9016	15.6269	19.5684	17.8779	17.6906
Prudu.01G051200	40.9176	31.5665	35.6785	30.2966	33.9729	38.5559	34.1901	37.5815	33.567	37.0176	32.304	47.4407	31.6767	31.2409	47.1686	34.7442
Prudu.01G051300	26.2342	24.4972	23.0792	23.3096	17.1604	46.6149	19.2338	34.8393	12.5615	13.0978	16.745	18.265	23.4988	31.1351	21.3974	18.3258
Prudu.01G051400	0.0676997	0	0.132351	0	0	0	0	0	0.0664943	0	0	0	0	0	0.0345112	0
Prudu.01G051500	3.62246	3.1693	6.60968	6.19882	4.76887	2.28859	3.95771	3.53887	1.89758	2.60694	1.42287	0.73369	0.974948	2.21893	0.492431	2.86273
Prudu.01G051600	2.00146	1.22986	1.02073	1.54637	2.57759	0.824659	2.3268	1.51428	1.11112	0.751498	0.512711	0.264374	0.790443	1.13271	0.798481	0.810498
Prudu.01G051700	0	0	0	0	0	0	0	0	0	0	0	0	0	0	0	0
Prudu.01G051800	0	0	0	0	0	0	0	0	0	0	0	0	0	0	0	0
Prudu.01G051900	24.7026	19.1655	15.8349	14.9798	20.3011	15.3771	13.5618	20.0732	18.2871	19.4656	20.5505	10.9121	12.3919	14.2279	9.04277	17.7819
Prudu.01G052000	21.6311	20.003	20.6598	23.3113	20.8684	8.81985	19.5122	16.7866	14.1099	19.6073	10.8639	13.3775	11.3325	7.96521	8.75414	12.5832
Prudu.01G052100	0	0.273471	0.529595	0	0	0	0	0	0	0	0.53203	0	0	0	0	0
Prudu.01G052200	0	0	0	0	0	0	0	0	0	0	0	0	0	0	0	0
Prudu.01G052300	0	0	0	0	0	0.063399	0	0	0	0	0	0	0.0742726	0	0	0
Prudu.01G052400	2.4397	3.12597	2.38477	1.89907	2.03826	1.53596	1.65919	2.49227	0.967722	1.11423	1.70466	0.570157	1.18381	0.718478	0.765345	1.46986
Prudu.01G052500	48.9629	68.8162	33.0712	58.2043	58.9827	100.429	86.2466	88.3065	24.7858	25.1317	32.2365	23.4071	34.5975	31.3771	37.0554	39.1888
Prudu.01G052600	0	0	0	0.445734	0.891571	0.38897	0	0	0	0	0.443359	0	0	0.691405	0	0
Prudu.01G052700	0	0	0	0	0	0	0	0	0	0	0	0	0	0	0	0
Prudu.01G052800	0	0	0	0	0	0	0	0	0	0	0	0	0	0	0	0
Prudu.01G052900	365.535	275.764	241.656	286.993	252.779	416.419	280.989	395.415	195.34	214.042	186.715	214.461	184.352	211.795	170.244	193.094
Prudu.01G053000	0	0	0	0	0	0	0	0	0	0	0	0	0	0	0	0
Prudu.01G053100	0	0	0	0	0	0	0	0	0	0	0	0	0	0	0	0
Prudu.01G053200	0.495806	0	0.121161	0.12237	0	0.0355954	0.0356377	0.037841	0.162326	0.0446015	0.0405726	0.0836835	0.0834007	0.15818	0	0.0349841
Prudu.01G053300	0.569527	0.747421	1.39176	0.674713	0.843488	0.490656	1.08073	1.40835	0.559387	0.860719	0.727043	0.519082	1.55199	0.654117	1.91616	0.578677
Prudu.01G053400	0	0	0	0	0	0	0	0	0	0	0	0	0	0	0	0
Prudu.01G053500	0	0	0	0	0	0	0	0	0	0	0	0	0	0	0	0
Prudu.01G053600	0	0	0	0	0	0	0	0	0	0	0	0	0	0	0	0
Prudu.01G053700	8.17132	6.70228	7.92494	6.68053	5.92493	7.4797	5.94681	8.01005	5.83126	4.75499	4.82698	5.10726	3.8014	4.83913	2.66851	3.94589
Prudu.01G053800	3.17128	3.38973	4.92333	2.57832	2.21024	2.7321	2.09174	1.70851	0.549673	2.01374	0.915921	0.566742	1.88276	1.57119	2.66267	0.789761
Prudu.01G053900	0.527225	0.851576	0.858924	0.520498	1.04112	0.575336	0.545702	0.901354	0.621405	0.834731	0.379664	0.249162	0.709486	0.269125	0.322515	0.565456
Prudu.01G054000	19.6891	20.7579	17.6449	17.5695	17.1044	8.81044	12.9959	18.1659	8.90072	10.7646	8.97024	6.08123	7.05243	7.71894	4.97206	8.28935
Prudu.01G054100	8.66376	9.36588	9.33557	9.56344	9.16041	11.1666	10.0618	11.4337	13.8698	12.2245	12.527	9.05009	11.9801	13.0062	11.1978	10.9748
Prudu.01G054200	37.046	37.4513	33.2201	35.844	32.7218	39.1445	33.6833	41.6141	66.1901	77.9878	75.3998	59.3208	66.3106	68.6915	55.8477	78.9553
Prudu.01G054300	151.908	150.722	160.649	132.545	115.418	162.654	154.486	139.79	218.689	224.579	224.466	313.533	254.944	277.38	321.256	254.552
Prudu.01G054400	1.71304	3.89096	2.3507	2.50425	3.12254	1.58933	2.27317	1.59909	1.4884	2.45376	1.81157	1.43454	2.36065	1.46299	2.58617	1.56204
Prudu.01G054500	2.50338	1.68478	2.58296	2.05953	0.961225	1.91706	1.67942	3.18439	2.1856	1.80158	1.3657	0.985896	0.701832	2.02329	0.992556	0.588795
Prudu.01G054600	0	0	0	0	0.476887	0.208054	0	0	0	0	0	0	0	0	0	0
Prudu.01G054700	4.46869	4.03855	4.40968	5.04191	5.58876	4.03317	4.77213	4.17068	4.38912	4.2726	4.13741	3.74964	2.79199	2.9328	3.1675	3.89184
Prudu.01G054800	0	0.149048	0.144321	0	0	0.254397	0.254699	0.135223	0	0	0.289969	0	0	0	0.15053	0
Prudu.01G054900	0	0	0	0	0	0	0	0	0	0	0	0	0	0	0	0
Prudu.01G055000	24.0192	24.4029	23.6289	19.2286	18.0147	13.53	13.7453	22.0689	25.1038	21.524	22.6792	13.3315	16.5498	21.5742	10.439	19.2946
Prudu.01G055100	0	0.0439234	0	0	0	0	0	0	0	0	0	0	0	0	0	0.0368408
Prudu.01G055200	29.2884	33.6362	27.9052	32.0011	34.2792	35.0134	32.6423	31.4959	33.0496	34.1032	35.6275	25.4111	26.5708	28.473	27.7636	32.1134
Prudu.01G055900	25.4947	33.3179	28.1283	26.6646	23.2408	28.2706	24.7661	21.1535	23.0573	20.2322	27.0182	25.1793	28.5972	27.6385	38.2171	31.6322
Prudu.01G056000	0	0.0725192	0.140438	0	0	0.0618883	0.433733	0.131586	0	0.0775469	0	0	0	0.165012	0.0732401	0.182477
Prudu.01G056100	69.7141	257.33	76.6749	97.777	91.0753	162.869	144.682	86.8046	78.34	62.5487	108.616	99.7842	169.603	123.075	296.719	237.832
Prudu.01G056200	71.432	204.896	65.825	91.6457	94.7632	107.085	151.725	67.1514	57.7971	63.5224	125.148	93.69	187.064	107.461	239.978	206.761
Prudu.01G056300	26.0533	34.2471	27.2007	33.273	28.351	38.9689	31.9389	35.1321	18.2937	23.5766	21.7735	25.0368	23.162	18.93	24.6408	23.468
Prudu.01G056400	2.12408	1.71541	1.10734	1.11839	2.51666	1.21995	0.85498	2.85321	0.556336	1.37575	1.11243	0	0.714593	0.650549	0.721859	0.839301
Prudu.01G056500	0.479279	0.829428	0.803123	0.608354	1.14925	0	0.236227	0.31354	0.470746	0.73911	0.605112	0.416026	0.20731	0.209701	0.139612	0.347842
Prudu.01G056600	4.6373	3.18093	2.9057	2.9934	4.51996	2.71462	2.61529	2.77698	2.86131	2.31043	2.45201	1.32456	2.28015	1.36566	1.6972	1.76189
Prudu.01G056700	0.342342	0.345595	0	0.337974	1.01404	0.294933	0	0.62708	0.336247	0	0	0	0	0	0.349031	0
Prudu.01G056800	0.185435	0.374395	0.362521	0	1.46472	0	0.479836	0.509503	0.182134	0	0.182094	0	0.187155	0.141985	0.189058	0
Prudu.01G056900	1.20593	1.06521	0.773572	1.04172	1.52556	1.16879	1.43022	1.13898	0.814314	1.17975	1.92432	0.648783	1.82567	0.92336	1.0758	1.62735
Prudu.01G057000	24.7518	30.5875	34.6232	22.7508	26.5456	23.1623	27.9751	21.4968	20.5387	14.7417	23.4676	29.3878	33.5956	21.5662	21.3196	23.4873
Prudu.01G057100	166.618	142.166	170.355	164.492	123.793	129.025	149.992	124.302	280.653	273.584	258.275	288.722	271.897	256.229	234.699	281.618
Prudu.01G057200	0	0	0	0	0	0	0	0	0	0	0	0	0	0	0	0
Prudu.01G057300	0	0	0	0	0	0	0	0	0	0	0	0	0	0	0	0
Prudu.01G057400	0	0	0	0	0	0	0	0	0	0	0	0	0	0	0	0
Prudu.01G057500	6.81587	7.70919	6.55776	7.64488	9.65409	5.47231	8.31055	7.87657	5.81826	6.97244	7.63918	5.16777	6.51892	5.05486	6.11224	6.82867
Prudu.01G057600	10.6346	10.3568	9.5391	9.88134	9.88248	18.3238	9.17276	15.6984	5.8985	8.50868	8.60009	11.9099	6.43994	9.29232	11.2251	9.85203
Prudu.01G057700	14.603	20.8894	9.77938	17.2387	18.8973	21.5746	27.4425	23.1065	9.33823	10.5987	13.4246	11.579	10.1601	9.65875	11.0871	10.5758
Prudu.01G057800	0	0	0	0	0	0	0	0	0	0	0	0	0	0	0	0
Prudu.01G057900	0	0	0	0	0	0	0	0	0	0	0	0	0	0	0	0
Prudu.01G058000	0	0.0745241	0	0	0.0728891	0	0	0	0.0725082	0	0	0	0	0	0	0
Prudu.01G058100	0	0	0	0	0	0	0	0	0	0	0	0	0	0	0	0
Prudu.01G058200	0	0	0	0	0	0	0	0	0	0	0	0	0	0	0	0
Prudu.01G058300	0	0	0	0	0	0	0	0	0	0	0	0	0	0	0	0
Prudu.01G058400	3.33482	4.17618	2.39323	1.95869	3.62609	1.30922	2.98564	1.62378	1.99014	3.4632	3.02601	2.30844	1.32074	1.55145	1.59239	2.07307
Prudu.01G058500	0	0	0	0	0	0	0	0	0	0	0	0	0	0	0	0
Prudu.01G058600	0	0	0	0	0	0	0	0	0	0	0	0	0	0.0666298	0	0
Prudu.01G058700	14.8724	17.5729	18.0067	16.1008	16.1027	8.37199	10.4956	11.6863	15.6866	17.879	17.5916	15.917	10.746	12.6169	8.0984	13.8091
Prudu.01G058800	0	0.419322	0.812046	1.23023	0	0	0.358277	1.14129	0	0	0	0	0	0	0	0
Prudu.01G058900	0	0	0	0	0	0.151063	0	0.0802969	0	0	0	0.0887861	0.0884861	0	0.0893859	0
Prudu.01G059000	0	0	0	0	0	0	0	0	0	0	0	0	0	0	0	0
Prudu.01G059100	0	0	0	0	0	0	0	0	0	0	0	0	0	0	0	0
Prudu.01G059200	0	0	0	0	0	0	0	0	0	0	0	0	0	0	0	0
Prudu.01G059300	18.0935	21.07	20.4017	20.0428	17.7944	16.447	17.1424	18.2023	16.442	17.4556	15.2492	12.8407	13.7319	18.5992	13.8716	16.5868
Prudu.01G059400	38.3807	43.4697	32.1841	36.2233	39.9733	19.7534	29.2832	32.1843	40.6076	45.2878	47.1793	26.1083	36.2213	35.0275	27.414	34.5611
Prudu.01G059500	0	0	0	0	0	0	0	0	0	0	0	0	0	0	0	0
Prudu.01G059600	2.29199	2.28915	1.35853	1.46838	2.16671	1.51245	1.57734	1.87584	1.50877	1.42134	1.14929	1.03708	1.59958	0.765452	0.696058	1.11485
Prudu.01G059700	0	0	0	0	0	0	0	0	0	0	0	0	0.317597	0	0	0
Prudu.01G059800	0	0	0	0	0	0	0	0	0	0.154737	0.0703798	0	0	0	0	0
Prudu.01G059900	14.813	21.0689	12.5887	16.9357	19.9533	21.0501	19.4506	22.0052	3.54982	3.46186	6.14834	5.41276	4.57246	4.32637	3.73668	5.64627
Prudu.01G060000	131.218	138.075	158.026	146.78	143.516	194.344	174.252	142.864	55.4807	59.6723	57.6636	64.3005	47.8033	57.9144	54.3872	61.8443
Prudu.01G060100	24.7	40.3223	32.6269	31.6344	31.9676	40.8335	42.5134	37.3975	27.8665	27.9846	29.9362	26.7037	25.4905	24.3646	24.6154	29.5811
Prudu.01G060200	9.35847	10.6165	8.81122	8.77556	10.8162	6.33671	7.85606	8.37045	6.33284	7.63591	8.821	5.00806	7.26558	5.79961	6.06304	5.83037
Prudu.01G060300	4.43602	0.695368	1.77755	2.44812	3.31895	4.34392	2.94691	4.21421	1.78611	1.54664	1.83983	1.53465	1.19576	1.81433	1.17983	1.72639
Prudu.01G060400	7.01891	9.37479	7.54696	6.82275	8.26287	6.46553	6.70606	9.14809	8.32575	8.39281	8.00581	5.13964	5.72169	5.87035	4.56885	5.89734
Prudu.01G060500	1.57391	1.83503	0.780073	0.941053	1.33514	1.05038	1.2046	1.64452	1.11043	1.17257	1.48025	0.628579	0.559335	1.08631	0.384215	0.675718
Prudu.01G060600	4.66102	3.92109	3.79673	4.89652	4.66108	4.78776	4.38111	4.65198	3.87372	3.16083	5.04647	2.72319	2.65368	3.24859	2.61974	3.13703
Prudu.01G060700	0	0	0	0	0	0	0	0	0	0	0	0	0	0	0	0
Prudu.01G060800	14.7657	21.8164	17.2535	21.1119	16.0871	14.9141	17.9084	16.6322	9.44626	8.67202	13.2774	9.0521	5.42433	8.57685	4.84502	6.46677
Prudu.01G060900	20.8615	20.4279	20.9356	23.2041	26.0217	23.1845	25.6712	22.4181	19.2606	20.7182	23.0121	17.9574	17.8265	17.5174	21.7653	21.9032
Prudu.01G061000	4.30887	6.43773	3.91703	4.16882	4.38202	4.1205	2.97325	4.26206	2.79322	4.13973	4.8236	2.00725	3.52256	3.4312	2.94335	3.61193
Prudu.01G061100	1.18679	1.19806	0.406023	1.52314	1.0546	0.766826	1.27956	0.869551	0.349697	1.34518	1.28194	0.540834	0.598897	0.318046	0.665485	1.20585
Prudu.01G061200	0	0	0	0	0	0	0	0	0	0	0	0	0	0	0	0
Prudu.01G061300	315.173	244.242	225.026	193.721	158.19	244.339	195.424	284.58	168.093	218.374	175.605	214.695	194.369	212.203	146.847	177.11
Prudu.01G061400	22.6949	24.0518	23.3709	24.3896	25.2606	25.1795	27.6292	24.6205	16.6975	19.4364	21.9981	20.566	19.1442	19.6214	21.1745	20.3508
Prudu.01G061500	110.89	125.273	124.707	119.654	131.825	88.3128	126.229	121.873	110.373	136.84	122.513	120.636	121.95	86.7812	124.627	132.958
Prudu.01G061600	18.1588	30.2719	15.9587	17.2692	21.3834	15.5005	18.1055	28.5321	22.5807	15.466	23.2301	15.8587	22.3625	19.8992	15.9658	21.582
Prudu.01G061700	4.01824	6.29938	5.17541	5.13372	4.76091	3.82831	4.07751	6.27794	2.50731	3.1129	3.0174	2.25006	2.95813	2.56995	1.87968	3.3623
Prudu.01G061800	7.00742	8.92476	5.49565	5.91249	7.844	9.47669	6.07931	8.88054	5.80224	4.09008	6.56109	3.87826	4.02963	5.33428	3.1568	4.86395
Prudu.01G061900	144.949	160.303	124.345	114.052	114.92	145.377	144.43	121.262	109.219	129.38	97.2988	143.722	114.851	109.328	140.722	127.494
Prudu.01G062000	0	0	0	0	0	0	0	0	0	0	0	0	0	0	0	0
Prudu.01G062100	0	0	0	0	0	0	0	0	0	0	0	0	0	0	0	0
Prudu.01G062200	0	0	0	0	0	0	0	0	0	0	0	0	0	0	0	0
Prudu.01G062300	0	0	0	0	0	0	0	0	0	0	0	0	0	0	0	0
Prudu.01G062400	0	0	0	0	0	0	0	0	0	0	0	0	0	0	0	0
Prudu.01G062500	0	0	0	0	0	0	0	0	0	0	0	0	0	0	0	0
Prudu.01G062600	0.773991	0	0.189141	0.318382	0.191051	0.222268	0.0556331	0.236291	0.126702	0.139253	0.380022	0.195954	0	0.0987721	0	0
Prudu.01G062700	0	0	0	0	0	0	0	0	0	0	0	0	0	0	0	0
Prudu.01G062800	0	0	0	0	0	0	0	0	0	0	0	0	0	0	0	0
Prudu.01G062900	60.7573	70.0222	56.5292	59.8971	55.2306	71.3974	68.6615	62.7392	26.7948	32.4218	30.0847	37.6492	33.5266	33.408	39.3952	35.5593
Prudu.01G063000	24.3706	28.8398	26.6144	25.9015	27.689	38.3748	37.314	33.6939	23.0204	26.6854	26.0497	27.6912	22.3017	24.3296	29.2454	24.3869
Prudu.01G063100	14.0219	17.484	13.0383	14.6348	20.9429	17.813	21.8571	20.4604	10.5334	11.4165	12.9816	9.26604	9.86438	8.32521	8.87432	9.65908
Prudu.01G063200	23.7502	22.3492	19.8598	17.9831	21.4438	14.0633	19.3373	21.9445	18.5105	21.8567	23.2534	17.2406	18.3137	17.756	18.1428	17.3217
Prudu.01G063300	64.5878	33.543	56.3215	50.5257	47.1832	31.0649	35.7174	43.7955	36.7915	32.7115	30.215	35.9491	22.4511	22.6544	19.2855	16.4116
Prudu.01G063400	13.9992	13.137	7.32383	8.95418	7.78714	13.9291	10.8844	9.75149	3.29224	4.89544	4.25961	5.79058	4.57701	3.62331	4.42253	2.83814
Prudu.01G063500	0.958559	0.967667	0	0	0.946437	0	0	0.877912	0	0.517377	0.470642	0	0.967448	0.366976	0	0.811631
Prudu.01G063600	7.03761	7.03343	6.5352	7.15625	8.61629	8.18506	6.73793	10.055	11.8892	12.4591	16.1712	12.8998	13.4955	12.8787	12.4847	10.5472
Prudu.01G063700	10.81	11.5142	10.1506	8.73932	8.15203	10.7796	9.76452	10.836	12.5404	14.1501	14.2929	9.99903	17.2674	16.2934	9.02521	18.3781
Prudu.01G063800	3.09026	3.40067	2.041	2.52862	2.91374	0.983374	1.68093	1.75936	2.05084	3.30585	3.30796	1.29691	2.27597	2.6646	1.44759	2.40443
Prudu.01G063900	54.9603	63.927	58.4187	57.3435	53.5356	61.1834	49.0281	67.4741	35.4709	35.5032	40.4115	32.1157	34.9231	43.0597	31.8531	36.8647
Prudu.01G064000	36.1377	35.6203	27.4066	27.3564	38.7566	24.7483	31.453	32.5867	27.5386	35.0809	36.0339	22.0841	23.4326	22.824	20.5616	27.2665
Prudu.01G064100	38.8539	40.7295	33.0089	31.8651	36.0707	26.2834	37.0407	36.5468	36.3164	41.4055	43.4182	36.4927	33.9708	28.8188	33.8655	32.5708
Prudu.01G064200	0	0	0	0	0	0	0	0	0	0	0	0	0	0	0	0
Prudu.01G064300	0	0	0	0	0	0	0	0	0	0	0	0	0	0	0	0
Prudu.01G064400	105.324	138.215	133.262	133.658	140.357	154.575	175.916	127.195	100.66	98.7671	90.3457	89.8547	74.932	78.4712	67.8278	68.965
Prudu.01G064500	314.021	312.301	327.294	334.153	312.509	296.658	315.126	287.543	363.858	396.732	367.54	340.829	342.384	346.511	288.785	352.049
Prudu.01G064600	0.659432	1.21036	0.761782	0.769385	0.769474	1.03293	1.08586	0.603952	0.471047	1.94141	0.529812	0.424966	0.544539	0.459015	0.733435	0.304557
Prudu.01G064700	0	0	0	0	0	0	0	0	0	0	0	0	0	0	0	0
Prudu.01G064800	0	0	0	0	0	0	0	0	0	0	0	0	0	0	0	0
Prudu.01G064900	0	0	0	0	0	0	0	0	0	0	0	0	0	0	0	0
Prudu.01G065000	0	0	0	0	0	0	0	0	0	0	0	0	0	0	0	0
Prudu.01G065100	0	0	0	0	0	0	0	0	0	0	0	0	0	0	0	0
Prudu.01G065200	0	0	0	0	0	0	0	0	0	0	0	0	0	0	0	0
Prudu.01G065300	7.14522	6.8459	5.46049	5.43803	6.84963	5.23795	4.97524	6.92482	9.18719	9.7607	11.3284	6.84124	8.7849	7.61958	6.33117	7.15
Prudu.01G065600	0	0	0	0	0	0	0	0	0	0	0	0	0	0	0	0
Prudu.01G065700	0	0	0	0	0	0	0	0	0	0	0	0	0	0	0	0
Prudu.01G065800	0	0	0	0	0	0	0	0	0	0	0	0	0	0	0	0
Prudu.01G065900	0	0	0	0	0	0	0	0	0	0	0	0	0	0	0	0
Prudu.01G066000	0	0	0	0	0	0	0	0	0	0.415179	0	0	0	0	0	0
Prudu.01G066100	1.27481	1.28692	1.32399	1.57318	1.02268	0.755059	0.412339	1.3135	0.704312	0.946099	1.64304	0.806871	0.88456	0.427044	0	0.472241
Prudu.01G066200	4.17516	2.84592	3.34864	2.60701	3.66433	2.36723	3.5089	3.98731	1.99784	2.42687	2.17261	2.20443	1.58471	1.5028	1.38253	1.75249
Prudu.01G066300	7.71118	8.96768	7.65816	9.92708	9.50186	7.97195	8.51352	8.0794	4.42314	5.39404	4.05871	2.12407	3.05081	4.06218	3.01894	4.8055
Prudu.01G066400	19.6291	21.7012	15.0871	15.2376	20.8369	10.5586	15.6024	15.4266	12.1342	14.256	17.4412	12.9093	14.7509	10.5133	13.8318	15.1498
Prudu.01G066500	0	0	0	0	0	0	0	0	0	0	0	0	0	0	0	0
Prudu.01G066600	12.32	15.7642	11.5057	14.7968	12.3192	18.1856	15.0937	20.339	6.08886	5.08255	6.01047	5.24487	3.48476	5.28742	4.64026	5.11614
Prudu.01G066700	214.383	202.962	172.676	188.088	165.731	351.012	227.693	251.417	121.128	114.129	119.399	142.172	109.397	148.021	111.597	148.334
Prudu.01G066800	5.06915	8.29701	6.39823	5.97622	7.19173	4.66395	5.98544	5.76953	0.773421	1.11567	1.06322	0.747599	0.64573	0.489882	0.15053	1.41683
Prudu.01G066900	6.71374	13.4475	12.2918	9.88951	11.7846	13.7714	9.46759	13.3714	14.0257	15.4151	13.2901	6.58313	10.4329	9.05725	7.7141	8.39164
Prudu.01G067000	0	0	0	0	0	0	0	0	0	0	0	0	0	0	0	0
Prudu.01G067100	0	0	0	0	0	0	0	0	0	0	0	0	0	0	0	0
Prudu.01G067200	0	0	0	0	0	0	0	0	0	0	0	0	0	0	0	0
Prudu.01G067300	0	0	0	0	0	0	0	0	0	0	0	0	0	0	0	0
Prudu.01G067400	0	0	0	0	0	0	0	0	0	0	0	0	0	0	0	0
Prudu.01G067500	0	0	0	0	0	0	0	0	0	0	0	0	0	0	0	0
Prudu.01G067600	6.22174	10.3634	6.29886	8.29218	8.02987	9.38022	6.74645	7.20427	5.49987	6.23657	6.45874	4.50052	5.51694	5.98889	5.16526	6.39695
Prudu.01G067800	5.01709	9.15554	6.1616	8.44564	9.97081	6.2618	9.87543	5.30191	1.57941	1.66643	1.38958	1.17249	0.714101	0.886502	1.37715	1.14371
Prudu.01G067900	11.5174	16.6179	6.83722	10.6494	17.6678	19.2882	23.9148	17.0575	10.2915	11.7961	13.4615	9.84296	7.48486	9.14132	12.5157	7.75404
Prudu.01G068000	0	0	0	0	0.0365167	0	0.0638008	0	0	0	0	0	0	0	0	0
Prudu.01G068100	0	0	0	0	0	0	0	0	0	0	0	0	0	0	0	0
Prudu.01G068200	0.385877	0.934905	1.20701	1.37143	0.838195	1.72868	1.86387	2.54457	0.0758013	0	0.151569	0.468931	0.233674	0.236368	0.550783	0.522768
Prudu.01G068300	16.3905	20.6261	11.9612	9.86398	15.7398	9.86511	9.24743	14.446	13.5074	19.087	8.87436	10.5731	13.7099	15.9453	8.12644	14.6386
Prudu.01G068400	0	0	0	0	0	0	0	0	0	0	0	0	0	0	0	0
Prudu.01G068500	0	0	0	0	0	0	0	0	0	0	0	0	0	0	0	0
Prudu.01G068600	0	0	0	0	0	0	0	0	0	0	0	0	0	0	0	0
Prudu.01G068700	0	0	0	0	0	0	0	0	0	0	0	0	0	0	0	0
Prudu.01G068800	0	0	0	0	0	0	0	0	0	0	0	0	0	0	0	0
Prudu.01G068900	2.1466	2.0003	2.58248	1.22262	1.30428	0.497895	1.28182	1.36107	2.59492	1.15861	0.324294	0.668876	1.08325	1.89648	0.252523	1.32822
Prudu.01G069000	0	0	0	0	0	0	0	0	0	0	0	0	0	0	0	0
Prudu.01G069100	0.131079	0.132325	0	0.258813	0	0.451707	0	0	0	0.282997	0	0	0	0	0	0.110987
Prudu.01G069200	19.6512	14.4969	14.435	15.1817	17.9676	10.1429	15.1697	14.0841	13.7622	14.5606	15.0723	9.391	12.9974	10.1275	10.6103	12.3562
Prudu.01G069300	53.2352	53.5561	48.6332	51.0182	51.205	55.7302	50.8964	45.3997	42.4779	41.4434	42.4685	54.7462	47.2556	49.6012	48.8571	45.3857
Prudu.01G069400	0	0	0	0	0.237218	0	0	0.0550106	0.0589945	0	0	0	0	0.04599	0	0
Prudu.01G069500	6.15488	4.97069	5.18327	3.73929	5.23561	2.28416	3.18529	5.02998	4.37121	2.9643	2.88251	3.16446	5.35184	4.49518	4.0547	5.85287
Prudu.01G069600	0	0	0	0	0	0	0	0	0	0	0	0	0	0	0	0
Prudu.01G069700	0	0	0	0	0	0	0	0	0	0	0	0	0	0	0	0
Prudu.01G069800	43.7991	53.7735	56.1605	48.0094	43.4996	38.2884	36.3895	45.8953	72.8163	67.3054	74.3816	61.184	54.0864	65.5929	48.2009	63.9181
Prudu.01G069900	179.25	171.6	171.311	180.749	135.183	168.328	178.036	172.51	135.261	117.79	141.82	152.728	164.95	188.748	182.427	168.413
Prudu.01G070000	14.4778	3.52335	8.46583	7.40178	4.21184	1.78184	2.56443	2.13103	13.5852	6.83754	4.31585	9.42533	6.26232	4.7509	2.50404	1.97014
Prudu.01G070100	16.8187	12.7339	12.5023	15.6595	20.7326	11.9951	20.6526	16.695	6.08342	6.44143	6.3046	6.85877	5.4634	5.32076	5.62163	4.45555
Prudu.01G070200	0	0	0	0	0	0	0	0	0	0	0	0	0	0	0	0
Prudu.01G070300	3.17107	3.23638	2.31624	2.61458	3.61266	2.5518	3.03574	2.7447	1.77978	2.06893	1.91626	1.76447	1.79368	2.00113	1.6698	2.00638
Prudu.01G070400	48.953	64.4354	55.9116	57.3476	64.0994	54.2582	57.4607	56.1634	29.2221	35.7386	33.7012	26.8136	25.8663	25.628	27.819	33.4745
Prudu.01G070500	20.5728	19.5816	19.5351	20.6005	16.6854	12.2801	13.6889	16.6886	7.79395	8.56601	7.79224	7.14309	8.8987	9.22634	8.83937	8.5853
Prudu.01G070600	0	0	0	0	0	0	0	0	0	0	0	0	0	0	0	0
Prudu.01G070700	44.6724	33.8227	23.8443	28.1443	44.1075	14.9386	28.3918	21.2645	31.7531	45.3681	42.1358	31.5487	33.5184	26.7789	31.7618	26.378
Prudu.01G070800	60.5576	66.5598	57.8646	58.2503	65.4193	50.2741	59.4398	46.8615	54.8991	65.5112	63.0915	59.2931	62.2958	57.9228	60.4201	53.469
Prudu.01G070900	48.4605	70.84	62.1338	62.4433	62.4505	36.8696	55.913	44.9597	44.8159	68.6178	65.8186	64.0533	61.6138	28.1905	56.1446	59.4172
Prudu.01G071000	52.7068	46.0767	51.2545	47.6087	51.3697	48.0994	52.4918	48.0236	31.0877	26.102	27.4792	34.942	30.9851	23.9228	30.0537	24.4994
Prudu.01G071100	0	0	0	0	0	0	0	0	0	0	0	0	0	0	0	0
Prudu.01G071200	11.6554	11.7194	9.03894	9.29681	13.6115	7.64736	9.36084	13.8419	8.87022	10.6155	10.9603	5.94078	8.55386	7.73051	4.72177	8.13039
Prudu.01G071300	0.577504	0.971653	0.705627	0.950227	1.09289	0.497529	0.58114	0.881529	0.472685	0.259754	0.708872	0.341154	0.145715	0.442186	0.392525	0.97797
Prudu.01G071400	0	0	0	0	0	0	0	0	0	0	0	0	0	0	0.254094	0
Prudu.01G071500	0	0	0	0	0	0	0	0	0	0	0	0	0	0	0	0
Prudu.01G071800	0.355359	0.717471	0.868395	1.75413	1.57889	2.14303	1.68581	0.650924	0.698064	0.191803	1.22134	0.899677	0.71731	1.22442	0.724604	1.05311
Prudu.01G071900	0.555909	0.202029	0.391243	0.241479	0.263462	0.0957848	0.287696	0.18329	0.262085	0.192032	0.109178	0.427855	0.112213	0.0681041	0	0.18828
Prudu.01G072000	0	0.0784921	0	0.0767612	0.115155	0	0	0.0356058	0.0381844	0	0.0381761	0	0	0	0	0
Prudu.01G072100	0	0	0	0	0	0	0	0	0	0	0	0	0	0	0	0
Prudu.01G072200	19.6868	52.472	18.7078	18.4784	24.8488	18.2679	21.5621	10.5789	21.5307	20.0685	27.7768	24.8462	26.9321	21.4972	40.0138	33.1242
Prudu.01G072300	0	0	0	0	0	0	0	0	0	0	0	0.317072	0	0	0	0
Prudu.01G072400	9.28989	12.7737	8.06305	6.00882	7.67003	8.69332	7.39119	9.97525	6.29274	7.43481	7.78556	4.70391	3.79891	6.86784	4.24579	4.95012
Prudu.01G072500	6.44095	8.22721	4.91468	5.96945	7.04087	5.29417	7.05783	6.89226	0.774645	0.815906	1.7103	0.565746	1.32667	0.729695	0.804096	1.50255
Prudu.01G072600	6.84576	6.23475	6.03701	7.93379	7.12654	6.98752	5.00618	5.5883	3.5081	3.21301	2.19208	3.0142	2.25301	2.50689	1.66901	2.77221
Prudu.01G072700	9.98646	9.38608	11.2427	11.0149	9.86017	18.7497	16.3363	13.8771	11.2292	9.29335	11.2267	11.3687	10.5656	11.1797	12.0072	12.7128
Prudu.01G072800	16.3725	13.429	13.8255	13.6043	14.7959	10.2458	13.4746	11.6628	11.078	14.3355	11.9687	10.0173	11.8195	9.41951	9.50536	12.1108
Prudu.01G072900	0.784679	0.166765	0.363322	0.652352	0.652427	0.426956	0.391841	0.567365	0.365072	0.267491	0.202773	0.167293	0.0833639	0.189732	0.0421058	0.174843
Prudu.01G073000	0	0	0.087171	0	0	0	0	0	0	0	0	0.0903111	0	0.0682828	0	0
Prudu.01G073100	11.2796	10.4921	11.0256	10.8573	10.8983	13.3616	9.55535	13.8356	10.4852	9.34959	8.8215	7.30243	7.03381	8.14308	4.88748	7.43587
Prudu.01G073200	38.9869	44.8596	38.7985	38.1729	48.054	38.8635	44.6064	49.1556	96.519	103.554	109.658	86.0743	79.6676	75.5128	68.8408	76.3379
Prudu.01G073300	0	0	0	0	0	0	0	0	0	0	0	0.197179	0	0	0	0
Prudu.01G073400	59.2148	69.1401	76.3618	75.187	65.1579	103.412	85.8429	89.1902	40.1167	38.5071	37.4807	42.8074	44.2829	40.4234	37.2777	42.1344
Prudu.01G073500	0.90299	0.683677	0	0	0.668679	0.194485	0.194716	1.03377	1.77382	1.94954	0.443359	0.685841	0	1.20996	0.230158	1.14687
Prudu.01G073600	13.5908	14.6266	16.5036	13.8312	13.8919	16.5057	15.9572	12.0636	9.87932	8.72515	11.1118	10.9743	9.00359	10.0395	9.27827	10.4431
Prudu.01G073700	1.10277	2.22649	1.88639	1.36087	1.45176	1.82093	1.90236	3.02996	3.52018	2.48005	3.60965	3.25724	2.41149	3.37748	2.90447	2.72339
Prudu.01G073800	6.76904	7.06899	6.98169	5.39223	5.43894	4.54465	7.16733	4.87412	7.74896	8.11342	8.3432	5.0585	7.20875	5.86209	5.56863	7.70786
Prudu.01G073900	0.358082	1.15675	1.40008	1.27265	1.27279	0.43189	0.617719	0.59032	2.18058	2.62851	1.68782	1.59556	1.44561	1.15155	0.876188	1.51598
Prudu.01G074000	47.4143	49.1742	46.4876	50.0106	48.7357	50.967	61.0963	53.3245	41.0496	52.9723	51.7961	45.5352	44.7268	44.746	39.1574	37.8282
Prudu.01G074100	77.9871	87.9577	84.9389	89.9526	87.8026	113.1	103.596	101.986	45.7442	50.9504	48.8036	42.2583	38.9608	43.8577	32.107	46.3159
Prudu.01G074200	17.2465	11.9385	15.8948	14.2698	15.8121	9.12712	12.8215	13.2381	13.8742	9.3087	10.7259	12.0595	13.1791	11.1931	8.62425	8.69223
Prudu.01G074300	0	0	0.0706537	0	0	0	0	0	0	0	0	0	0	0	0	0
Prudu.01G074400	0	0	0	0	0	0	0	0	0	0	0	0	0	0	0	0
Prudu.01G074500	9.19273	9.75598	7.48813	6.74841	4.77097	6.19359	5.99764	5.50494	13.6593	13.8674	20.9474	15.8738	12.0138	22.0186	15.3802	13.6713
Prudu.01G074600	0	0	0	0	0	0	0	0	0	0	0	0	0	0	0	0
Prudu.01G074900	0.242437	0.12237	0	0.119672	0.239371	0.626589	0	0.22204	0.35718	0	0	0.368272	0.122343	0.0928151	0	0
Prudu.01G075000	0	0	0	0	0	0	0	0	0	0	0	0	0	0	0	0
Prudu.01G075100	0	0	0	0	0	0	0	0	0	0	0	0	0	0	0	0
Prudu.01G075200	0	0	0	0	0	0	0	0	0	0	0	0	0	0	0	0
Prudu.01G075300	45.7861	42.328	31.6816	28.8385	15.8792	21.4193	14.9335	9.46897	9.91293	6.0232	6.60717	13.1291	8.44712	7.28798	10.1225	8.40669
Prudu.01G075400	0	0	0	0	0	0	0	0	0	0	0	0	0	0	0	0
Prudu.01G075500	0	0	0	0	0	0	0	0	0	0	0	0	0	0	0	0
Prudu.01G075600	0	0	0	0	0	0	0	0	0	0	0	0	0	0	0	0
Prudu.01G075700	3.7216	4.2332	3.22792	3.62237	1.50087	1.3999	1.71804	2.54437	3.96424	2.99893	5.61049	6.10448	2.01032	1.64553	2.19108	2.75172
Prudu.01G075800	0.86352	0.536446	0.909007	0.852503	1.31169	1.71677	0.916701	1.3384	0.32621	0.215114	0.521821	0.269072	0.536325	0.610323	0.541779	1.06862
Prudu.01G075900	1.83952	2.15651	1.94311	2.19683	1.6112	1.22692	2.22644	1.82062	3.14727	4.96436	3.17571	3.45533	3.14421	3.29405	2.63169	2.61268
Prudu.01G076000	0	0.374395	0	0	0	0	0	0	0	0	0	0	0	0	0	0
Prudu.01G076100	0.0607669	0	0	0	0	0	0	0	0	0	0	0.0615384	0	0	0	0
Prudu.01G076200	0	0	0	0	0	0	0	0	0	0	0	0	0	0	0	0
Prudu.01G076300	11.3403	7.43463	10.3205	7.84977	6.49933	6.12017	6.12744	6.26752	18.1798	18.644	15.1039	15.1803	13.945	11.8768	8.10657	12.582
Prudu.01G076400	0	0	0	0.180916	0	0	0.158063	0	0	0	0	0	0	0	0	0
Prudu.01G076500	7.64134	3.56028	6.03289	4.64237	2.61163	4.30435	3.54897	3.7684	109.693	56.4722	49.3508	66.0736	50.7226	66.6097	20.3755	20.1568
Prudu.01G076600	12.0718	16.1177	12.942	5.76669	16.9176	12.413	13.0995	11.7695	6.50217	10.0889	9.94232	3.54922	8.64657	6.5597	7.94045	7.25395
Prudu.01G076700	14.0156	19.1109	18.5048	16.0008	16.3962	15.2793	19.1361	13.2014	8.67717	8.74798	9.78414	7.73581	8.84937	9.46001	7.92352	10.1238
Prudu.01G076800	11.1369	16.5602	14.9316	14.2635	10.1788	11.0208	9.60598	12.3364	11.8994	11.4535	14.4831	11.8117	13.8224	12.3301	13.656	17.4579
Prudu.01G076900	126.083	136.884	131.474	129.669	119.453	157.302	121.145	150.211	98.3153	123.303	130.528	104.484	124.924	160.445	139.606	159.742
Prudu.01G077000	6.89859	4.80857	3.69274	4.05391	3.08133	5.51872	3.2585	6.61906	2.41991	4.78733	4.35489	1.66337	2.65241	3.52143	1.67461	4.45042
Prudu.01G077100	0.101808	0.61665	0.298546	0.201017	0.703642	0.263127	0.087813	0.279727	0.099995	0.1099	0.499865	0	0.205504	0	0	0.258608
Prudu.01G077200	21.9175	18.5077	18.9986	17.4191	17.5572	18.1697	20.5692	22.5985	17.4655	13.9875	15.5666	11.8656	15.4428	15.832	11.5242	12.4887
Prudu.01G077300	44.6601	43.1051	42.9093	40.1114	35.5989	46.6396	42.0913	52.575	29.8495	36.4516	35.6191	28.2394	29.2433	33.4449	22.4332	29.2372
Prudu.01G077400	0	0	0	0	0	0	0	0	0	0.715522	0	0	0	0	0	0
Prudu.01G077500	0	0	0	0	0	0.536778	0.537416	0.228257	0	0	0	0	0.628841	0	0.127047	0
Prudu.01G077600	0.0516636	0	0	0	0	0	0	0	0	0	0	0	0	0	0	0
Prudu.01G077700	0	0	0	0	0	0	0	0	0	0	0	0	0	0	0	0
Prudu.01G077800	0	0	0	0	0	0	0	0	0	0	0	0	0	0	0	0
Prudu.01G077900	0.0554985	0.0560258	0.108498	0	0.438374	0.286877	0.143609	0.152488	0	0	0.0544984	0	0	0	0	0
Prudu.01G078000	176.619	54.8901	120.023	125.931	135.366	114.75	116.149	110.372	94.7771	101.942	78.7329	81.8545	82.2345	42.6291	33.2725	55.7702
Prudu.01G078100	5.09038	8.01645	5.7719	4.42238	5.02601	7.01671	3.16127	4.8486	5.59972	8.13263	5.39854	4.33021	3.90457	3.74172	2.07593	2.75849
Prudu.01G078200	0.196343	0	0	0	0	0	0	0.0599415	0.0642825	0	0	0.0662787	0.13211	0.0501123	0	0
Prudu.01G078300	0	0	0	0	0	0	0	0	0	0	0	0	0	0	0	0
Prudu.01G078400	0	0	0	0	0	0	0	0	0	0	0	0	0	0	0	0
Prudu.01G078500	0	0	0	0	0	0	0	0	0	0	0	0	0	0	0	0
Prudu.01G078600	0	0	0	0	0	0	0	0	0	0	0	0	0	0	0	0
Prudu.01G078700	0	0	0	0	0	0	0	0	0	0	0	0	0	0	0	0
Prudu.01G078800	0.757195	1.20118	1.05735	0.800929	1.22823	0.745525	1.16627	0.79256	0.956202	0.408692	0.955992	1.04067	0.382108	0.289886	0.55142	0.778518
Prudu.01G078900	0	0	0	0	0	0	0	0	0	0	0	0	0	0	0	0
Prudu.01G079000	30.1205	10.0776	12.9546	15.2929	12.2357	16.7558	19.7448	23.4878	36.8534	35.8591	31.4368	33.2917	35.4375	41.3812	39.8339	42.7003
Prudu.01G079100	86.4099	102.542	108.165	101.336	78.9897	171.064	119.214	130.204	69.9743	62.7239	68.5954	97.6747	78.4794	106.891	85.4846	98.3975
Prudu.01G079200	1.89628	3.35002	1.95288	1.77179	3.544	1.6045	3.91379	2.60511	1.59644	1.93735	1.7291	1.85177	1.53793	1.16675	0.93214	1.69163
Prudu.01G079300	0	0	0	0	0	0	0	0	0	0	0	0	0	0	0	0
Prudu.01G079400	6.82809	9.5257	5.56196	6.36647	8.19309	5.6374	6.29848	7.99074	10.2926	9.21357	11.0354	6.53062	10.8157	9.2945	8.36346	9.43506
Prudu.01G079500	0	0	0	0	0	0	0	0	0	0	0	0	0	0	0	0
Prudu.01G079600	0.20955	0	0	0	0	0.180531	0	0	0	0	0	0.212211	0	0.160449	0	0
Prudu.01G079700	0	0.943475	0	0	0	0.268389	0	0	0	0	0	0	0	0	0	0
Prudu.01G079800	0.113181	0.68554	0.221266	0.111737	0.642563	0.268145	1.14707	0.673784	0	0	0.0277854	0	0.114231	0.0216653	0.0288481	0.143749
Prudu.01G079900	0	0	0	0	0	0	0	0	0	0	0	0	0	0	0	0
Prudu.01G080000	0	0	0	0	0	0	0.163846	0	0.186576	0	0	0	0	0	0	0.160842
Prudu.01G080100	0.126126	0.28648	0.18493	0.217905	0.280195	0.10866	0.489549	0.173272	0.15485	0.068076	0.0619266	0.0319318	0	0.0241432	0.257181	0.213587
Prudu.01G080200	49.9873	53.5241	42.9875	47.9633	49.1889	40.1132	45.5382	50.3599	58.9167	58.3262	67.4526	49.5981	54.0222	54.2724	49.9905	53.5486
Prudu.01G080300	5.79808	10.5914	8.5013	5.86039	7.49671	5.70872	5.47735	7.5861	5.55925	5.21581	5.69359	4.61347	5.01587	5.17941	5.20762	5.84446
Prudu.01G080400	3.93195	7.73507	4.33617	4.18038	5.87312	6.25373	4.69587	7.4793	4.75316	5.33284	5.94015	3.06298	3.5614	3.70539	4.72829	4.43902
Prudu.01G080500	46.0622	40.0977	50.7891	44.8703	39.987	26.3117	35.7477	37.0408	33.0573	39.1544	35.5083	27.8304	31.3859	31.5207	25.8065	36.4111
Prudu.01G080600	13.4472	14.8756	11.7014	12.7457	17.6234	14.0823	17.6643	14.2087	7.53977	9.01101	9.62032	8.69808	8.58742	7.09028	7.82643	6.95434
Prudu.01G080700	4.46041	4.92492	4.83685	3.64665	5.09213	5.40381	3.84727	5.10642	3.42265	3.68646	3.14814	2.82315	2.60259	2.82826	1.63428	2.83254
Prudu.01G080800	36.0994	41.9363	39.4714	35.9254	45.6373	36.9764	48.2235	36.9832	25.6215	32.0368	32.67	30.5321	31.3078	22.5015	31.1453	32.0714
Prudu.01G080900	6.10574	8.05491	5.69698	6.02784	11.4405	10.6997	11.9692	14.2978	2.24888	2.28441	3.33852	2.38899	2.03078	2.47035	3.18325	2.76117
Prudu.01G081000	54.5498	50.2545	47.7284	50.0878	39.5476	56.526	36.6869	60.2669	67.6288	48.5912	57.3127	55.4355	55.0557	69.0777	42.1978	73.3201
Prudu.01G081100	0	0	0	0	0	0.0529367	0.0176665	0	0	0.0221101	0.0201129	0	0.0413439	0.0156828	0.0208822	0
Prudu.01G081200	0	0.881752	0.284596	0.574872	0	0	0	0.799967	0	0	0	0	0	0.445859	0.296839	0
Prudu.01G081300	0	0	0	0	0	0	0	0	0	0	0	0	0	0	0	0
Prudu.01G081400	0	0	0	0	0	0	0	0	0	0	0	0	0	0	0	0
Prudu.01G081500	0	0	0	0	0	0	0	0	0	0	0	0	0	0	0	0
Prudu.01G081600	0	0	0	0	0	0	0	0	0	0	0	0	0	0	0	0
Prudu.01G081700	0	0	0	0	0	0	0	0	0	0	0	0	0	0	0	0
Prudu.01G081800	65.3198	52.958	47.4201	40.4768	55.6935	77.3355	66.7743	92.9433	45.0223	40.6853	25.6321	41.9073	35.4687	50.4043	33.6225	47.3295
Prudu.01G081900	17.7479	19.4413	18.8247	18.7019	15.4728	14.3683	15.3625	11.2399	18.9154	14.9465	16.7482	18.2281	12.8944	15.324	15.143	9.96503
Prudu.01G082000	0	0	0	0	0	0	0	0	0	0	0	0	0	0	0	0
Prudu.01G082100	17.8187	22.2765	17.5328	14.1546	20.0401	14.8427	21.5781	21.6153	11.0108	11.592	13.8474	8.42493	10.4211	9.53235	7.69983	11.5404
Prudu.01G082200	31.4527	30.6932	27.2309	26.6155	26.4707	29.5486	25.8373	32.9217	27.8034	24.8988	25.297	28.2118	22.8257	29.5875	23.2105	33.7334
Prudu.01G082300	0	0	0	0	0	0	0	0	0	0	0	0	0	0	0	0
Prudu.01G082400	11.4303	10.7557	6.97677	7.91444	11.5922	5.34699	8.25307	8.1949	7.46758	7.59316	7.82147	4.71397	6.73386	5.70266	5.53678	4.68586
Prudu.01G082500	29.1825	27.936	29.1402	31.0454	25.7086	31.7515	31.8978	31.4506	36.5699	33.2674	25.8156	27.3875	27.6758	26.9676	25.7771	17.68
Prudu.01G082600	18.3965	21.2824	22.1825	15.7755	18.2964	21.8645	20.0373	17.3407	20.8386	15.5102	22.5482	16.9982	20.6	17.2732	23.1368	21.6027
Prudu.01G082700	37.9499	71.1736	36.8361	51.046	50.2221	45.4598	50.397	36.2154	33.234	37.0514	44.3023	39.5515	43.6142	35.0182	56.9999	48.9485
Prudu.01G082800	0	0	0	0	0	0	0	0	0	0	0	0	0	0	0	0
Prudu.01G082900	0	0	0	0	0	0	0	0	0	0	0	0	0	0	0	0
Prudu.01G083000	0	0	0	0	0	0	0	0	0	0	0	0	0	0	0	0
Prudu.01G083100	0	0	0	0	0	0	0	0	0	0	0	0	0	0	0	0
Prudu.01G083200	0	0	0	0	0	0	0	0	0	0	0	0	0	0	0	0
Prudu.01G083300	0	0	0	0	0.0492147	0	0	0	0	0	0	0	0	0	0	0
Prudu.01G083400	0	0	0	0	0	0	0	0	0	0	0	0	0	0	0	0
Prudu.01G083500	185.44	192.106	176.723	184.534	164.431	256.653	209.501	182.316	122.186	110.008	112.619	161.486	145.273	114.254	187.341	150.31
Prudu.01G083600	0	0	0	0	0	0	0	0	0	0	0	0	0	0	0	0
Prudu.01G083700	1.86722	0.595252	0.768498	0.873189	0.388129	1.77797	1.10196	0.540041	0.579151	0.31826	0.289512	0.497613	0.991863	0.902971	1.20234	0.332846
Prudu.01G083800	91.5245	101.575	111.593	99.7171	86.5461	154.365	125.341	133.268	88.9446	63.0815	80.9446	121.1	89.2486	106.526	137.108	114.687
Prudu.01G083900	0	0	0	0	0	0	0	0	0	0	0	0	0	0	0	0.0840064
Prudu.01G084000	0	0	0	0	0	0	0	0	0	0	0	0	0	0	0	0
Prudu.01G084100	0	0	0	0	0.130336	0.0379081	0.0379531	0.120899	0	0.0949987	0	0.0445603	0	0	0.0448613	0.0372571
Prudu.01G084200	6.86158	7.8822	7.97912	8.70113	10.4542	7.79687	8.67348	9.37227	6.68131	7.72628	8.13198	6.34967	6.38791	8.9677	6.51318	7.86332
Prudu.01G084300	0	0	0	0	0	0	0	0	0	0	0	0	0	0	0	0
Prudu.01G084400	18.0085	21.8621	13.8116	12.7186	15.2732	12.6901	11.4705	21.9912	15.1481	20.0381	17.6386	5.65818	11.4179	12.4099	5.5081	16.4211
Prudu.01G084500	37.2204	38.3986	36.1543	34.7873	32.7177	37.5946	34.3181	39.2183	36.6723	35.141	31.7375	34.739	34.2683	38.505	26.0518	44.161
Prudu.01G084600	12.6661	17.9554	10.6423	14.3136	15.1135	11.5621	11.4364	14.6116	11.17	16.2911	14.8725	7.20489	8.2141	8.08872	7.47336	11.9112
Prudu.01G084700	3.71302	5.30248	2.92124	3.21862	1.34124	2.3406	2.26527	2.82004	3.11322	2.44401	2.57896	1.92594	3.29045	3.25905	3.04692	3.29725
Prudu.01G084800	0	0	0	0	0	0	0	0	0	0	0	0	0	0	0	0
Prudu.01G084900	27.4148	34.2167	27.1629	22.6362	22.6388	37.8965	26.1184	26.3637	22.8876	32.4189	20.8024	22.715	24.1475	31.7728	21.2169	31.9702
Prudu.01G085000	1.14604	0.578464	0.840177	1.01827	0.905237	0.246832	0.889652	0.892176	0.67538	0.494855	0.562693	0.812412	0.347	0.351001	0.116843	0.873337
Prudu.01G085100	15.585	14.921	14.7426	14.7409	17.4727	19.447	16.3046	21.2725	15.8012	18.7233	20.4878	14.9173	16.5921	19.8244	16.7095	19.0705
Prudu.01G085200	15.0574	18.4764	16.6216	16.403	17.6865	28.6282	20.0411	19.1403	15.4267	13.8722	16.0607	16.826	15.852	14.2127	19.9835	16.2664
Prudu.01G085300	266.011	219.857	311.887	315	206.466	234.565	219.138	244.282	218.241	194.867	181.315	226.891	195.544	203.571	164.465	198.498
Prudu.01G085400	16.3001	19.9279	24.0198	20.1354	15.9322	26.6743	23.5267	26.6317	19.3084	18.3032	23.6476	18.6638	25.0489	23.4563	27.3079	21.2226
Prudu.01G085500	23.2338	24.9242	23.963	24.6045	22.1351	21.6718	23.355	30.3987	19.6745	20.1149	20.2992	15.8628	22.7441	20.777	20.8381	21.6941
Prudu.01G085600	5.08489	4.53632	4.77775	3.77474	5.60438	4.68634	3.67193	5.0903	5.45894	4.85082	4.06428	3.67247	3.22245	3.68215	3.01409	5.1065
Prudu.01G085700	44.1552	34.2499	36.1284	37.5335	35.17	34.5766	36.6254	36.758	37.4109	40.127	35.4633	42.6443	30.2556	34.349	30.0598	33.8037
Prudu.01G085800	9.59517	14.215	9.62275	8.85763	7.0131	13.0974	7.41634	7.30423	11.1378	13.7208	13.0933	13.1242	13.2057	18.0332	18.6759	20.6804
Prudu.01G085900	0.204506	0.412899	0.149926	0.100949	0.0504801	0.264278	0.0440987	0.187301	0.200865	0.110381	0.150616	0	0.0516008	0.156587	0.156376	0.17316
Prudu.01G086000	0	0	0	0	0	0	0	0	0	0	0	0	0	0	0	0
Prudu.01G086100	0	0.445456	0	0	0	0.228093	0	0.242483	0.173362	0.0952678	0.0866622	0	0	0.135147	0	0
Prudu.01G086200	19.1129	11.7445	15.1627	16.3532	16.7927	14.8433	15.1955	20.0926	19.0991	14.8313	19.4213	19.6922	19.402	18.8339	20.8984	16.4648
Prudu.01G086300	80.6504	69.5109	57.9158	59.8201	84.5043	38.704	58.2462	69.058	71.1441	91.7828	78.338	50.0834	67.6191	59.8151	45.2458	64.1749
Prudu.01G086400	98.8167	83.7846	118.807	112.059	89.6329	104.243	102.922	92.3813	103.676	105	87.3365	112.872	97.7478	99.1206	105.014	92.3526
Prudu.01G086500	20.6468	19.8932	19.5177	18.6805	23.6371	19.4087	26.7806	22.5002	8.88177	13.0343	11.3949	10.3221	10.6038	11.0863	15.0282	11.1974
Prudu.01G086600	10.5927	11.4308	8.66422	7.40444	11.7571	7.95097	10.6909	9.54541	7.03175	7.85974	8.7758	8.72972	8.65108	6.56312	6.92669	7.97938
Prudu.01G086700	0	0	0	0	0	0	0	0	0	0	0	0	0	0	0	0
Prudu.01G086800	3.61305	4.75869	3.11783	2.87028	3.12144	3.16133	2.3373	3.15396	2.35657	3.13848	3.71425	2.11531	3.10527	2.85291	1.69793	2.84414
Prudu.01G086900	0	0	0	0	0	0	0	0	0	0	0	0	0	0	0	0
Prudu.01G087000	0	0	0	0	0	0	0	0	0	0	0	0	0	0	0	0
Prudu.01G087100	141.477	147.372	152.409	143.123	129.97	138.368	146.388	144.318	133.627	124.323	115.171	118.401	127.285	119.737	132.143	136.304
Prudu.01G087200	0	0	0	0	0	0	0	0	0	0	0	0	0	0	0	0
Prudu.01G087300	0.635779	0.291736	0.395477	0.228242	0.285336	0.497939	0.398824	0.264677	0.681227	0.374355	0.340539	0.351191	0.583341	0.26553	0.589273	0.195755
Prudu.01G087400	2.07688	0.786229	2.79141	3.07557	1.02531	3.35486	0.447847	1.18884	1.52992	3.92344	0.509862	3.15487	1.04807	1.39145	1.85277	2.85762
Prudu.01G087500	0.9635	1.94531	1.53043	2.25911	1.78372	3.42404	2.80481	1.76488	2.72074	1.43012	2.60188	0.975732	1.94487	2.76651	1.10511	1.42768
Prudu.01G087600	0	0	0	0	0	0	0	0	0	0	0	0	0	0	0	0
Prudu.01G087700	50.4415	60.7206	48.6235	48.3572	42.2861	33.125	31.632	53.4615	65.8085	77.7383	71.5261	39.3876	49.9487	77.0501	36.9368	59.4177
Prudu.01G087800	1.38715	2.1005	0.847451	1.883	2.05442	0.89629	0	2.06448	2.21399	0.374355	1.19189	1.22917	1.75002	1.06212	0.707127	1.90861
Prudu.01G087900	5.24895	7.46814	5.1652	4.86897	5.04344	3.79366	3.19046	6.35601	5.15549	5.93239	6.12296	3.28211	3.59101	3.66838	2.40638	3.90749
Prudu.01G088000	16.377	18.0242	13.7213	15.5602	18.4798	21.3226	16.5686	23.6828	11.9733	17.6788	14.7518	14.2156	15.7832	17.8194	12.6796	20.5394
Prudu.01G088100	51.8874	56.9853	51.2765	51.7882	58.6523	63.1005	58.1679	62.5713	38.999	44.0373	45.3023	35.5907	36.4121	41.5154	30.1235	39.3256
Prudu.01G088200	78.8744	60.7027	101.86	57.9748	69.224	84.0989	70.2944	56.5956	63.2703	92.3258	79.9657	70.8063	79.735	52.4091	68.0889	117.537
Prudu.01G088300	19.2906	24.3423	24.505	20.8914	23.6851	17.9085	23.4522	20.4091	35.1174	43.5778	40.3762	29.64	32.9386	28.9043	19.837	35.554
Prudu.01G088400	0.869718	1.5424	0.735253	1.02106	0.881929	0.648022	0.628517	0.710433	1.05048	1.61127	1.51189	0.952173	1.04385	1.24187	0.814815	0.74636
Prudu.01G088500	25.0871	23.7607	21.2115	20.3463	20.9722	21.8602	18.6181	27.5507	8.73973	11.5266	10.5981	7.79027	7.76395	9.36263	6.26261	10.1105
Prudu.01G088600	0.421995	0.877068	0.218379	0.343091	0.73528	0.384941	0.363987	0.591104	0.438862	0.321557	0.463142	0.15083	0.425909	0.437155	0.151849	0.168147
Prudu.01G088700	0	0.0363154	0.0703273	0	0.106556	0	0	0.0658941	0.0353331	0	0.317928	0.0364303	0	0.0550889	0	0
Prudu.01G088800	0	0	0	0	0	0	0	0	0	0	0	0	0	0	0	0
Prudu.01G088900	0	0	0	0	0	0	0	0	0	0	0	0	0	0	0	0
Prudu.01G089000	15.3298	22.7617	14.9847	16.3827	21.4705	18.3089	21.2572	18.56	14.2389	16.615	20.0209	16.5865	15.2852	13.2493	17.6734	12.954
Prudu.01G089100	2.10494	0	0.82302	1.03904	1.66266	0.90672	0.544678	0.192785	1.24048	0.68168	0.620103	1.9185	0.424893	0.483516	0.429213	1.42584
Prudu.01G089200	0	0	0	0	0	0	0	0	0	0	0	0	0	0	0	0
Prudu.01G089300	0	0	0	0	0	0	0	0	0	0	0	0	0	0	0	0
Prudu.01G089400	0	0	0	0	0	0	0	0	0	0	0	0	0	0	0	0
Prudu.01G089500	0.145613	0.538989	0.260947	0.0479185	0.47924	0.188172	0.29306	0.222271	0.143021	0.13099	0.190652	0.24577	0.12247	0.0557469	0.0494861	0.0410979
Prudu.01G089600	0	0	0	0	0	0	0	0	0	0	0	0	0	0	0	0
Prudu.01G089700	1.3568	6.36503	1.63831	3.62449	4.41294	3.57547	6.33334	4.31272	2.97884	1.80927	3.76192	2.2631	2.49711	2.44442	2.5225	2.23008
Prudu.01G089800	16.6326	19.4939	13.4931	15.8991	17.0553	12.5746	15.062	15.4405	14.4843	17.629	16.1847	13.75	14.0842	12.1578	14.2274	12.8377
Prudu.01G089900	0	0	0	0.17625	0	0	0	0	0	0	0	0	0	0	0	0
Prudu.01G090000	6.89021	6.24227	3.74171	5.29067	4.07022	6.18969	3.50489	6.20264	7.86652	9.21792	9.59968	6.44094	7.54847	11.814	4.86334	9.57387
Prudu.01G090100	19.9635	16.1585	16.5587	16.3728	17.4283	18.1948	18.3315	18.854	14.7606	15.3109	16.9841	16.3897	20.1935	15.9326	19.0843	20.4423
Prudu.01G090200	28.0121	30.7862	26.0417	29.0924	31.5909	27.8967	32.3262	30.0882	21.1188	17.9861	22.1657	18.1311	18.675	15.7748	18.6029	17.7707
Prudu.01G090300	0	0.112923	0.164013	0.16565	0.055223	0.0963695	0.096484	0.358573	0.109869	0.120752	0.0549224	0.113281	0.338694	0.214125	0	0
Prudu.01G090400	2.5421	3.62294	2.67975	2.21441	3.0021	2.79125	4.21334	2.83039	0.930193	0.484265	1.07683	1.06004	1.81106	0.801477	1.01638	1.09733
Prudu.01G090500	6.22064	10.7941	6.9597	7.84307	8.60863	8.04952	7.73586	8.8548	7.45945	8.522	9.88651	6.02132	7.2869	7.03936	6.59688	7.319
Prudu.01G090600	97.4649	103.033	91.7177	85.7497	84.2217	97.1952	84.1951	101.425	92.2325	105.132	93.9604	83.8293	106.604	117.791	97.5541	106.391
Prudu.01G090700	30.029	32.0821	32.7129	27.853	28.6887	20.8975	25.5655	27.2649	25.481	27.305	29.1694	21.0178	25.2017	21.5029	20.8953	24.2729
Prudu.01G090800	4.70062	7.2575	4.4146	4.09469	3.45814	5.00252	4.37247	5.40254	5.97485	4.77579	4.97795	3.08019	4.93027	5.64579	4.0407	4.52641
Prudu.01G090900	38.6693	38.4088	46.5643	39.5576	37.6173	27.6874	32.236	32.2352	34.4169	40.5121	39.0923	38.6878	35.9413	27.4652	35.884	34.0149
Prudu.01G091000	9.61081	9.89312	10.541	9.2267	10.7969	7.36712	10.7701	9.94582	7.95312	8.70011	9.43762	6.74401	6.95035	6.31586	5.36221	5.76685
Prudu.01G091100	6.65231	10.5136	6.02283	6.62126	8.12948	8.12683	8.18352	7.24124	5.9983	8.35833	8.56712	6.95764	7.59453	7.97435	7.56057	7.66409
Prudu.01G091200	28.1024	26.5273	25.5762	25.4711	29.7428	20.4859	21.8905	25.8152	35.4608	36.0035	39.478	31.7003	32.0182	33.8563	27.2203	33.7788
Prudu.01G091300	39.1701	37.0189	35.7555	35.5105	41.9854	30.673	38.9653	37.7172	36.9756	39.388	39.6016	30.3756	33.3188	30.9722	25.6394	29.3462
Prudu.01G091400	0	0	0	0	0	0	0	0	0	0	0	0	0	0	0	0
Prudu.01G091500	0.680943	0.687413	0.499209	1.17645	0.840416	0.879964	0.440505	0.623654	0	0.367536	0.167168	0.172397	0.343629	0	1.21493	0
Prudu.01G091600	32.4132	30.0017	38.6911	37.9191	36.3362	21.2989	38.601	30.7208	32.3055	34.0048	34.0051	28.5566	35.7834	26.8476	30.6543	31.6389
Prudu.01G091700	0.0628088	0.0845408	0	0.0620074	0.0206715	0	0.0180583	0.0191748	0.041127	0.113002	0.0411179	0	0.0211304	0.0480917	0	0.0354543
Prudu.01G091800	2.24381	1.87119	1.6402	1.73362	1.96499	1.36156	1.29586	1.4832	1.22649	1.43224	2.05009	1.2053	1.26031	1.18022	0.77581	1.05732
Prudu.01G091900	483.823	358.473	436.14	385.148	361.069	372.884	359.959	328.337	319.808	268.609	261.272	356.884	227.676	190.707	204.517	207.944
Prudu.01G092000	0	0	0	0	0	0	0	0	0	0	0	0	0	0	0	0
Prudu.01G092100	0	0	0	0	0	0	0	0	0	0	0	0	0	0	0	0
Prudu.01G092200	0	0.327028	0.158328	0.159908	0	0	0.279419	0.741737	0.477272	0	0	0	0	0.248043	0.495418	0
Prudu.01G092300	4.56572	1.39201	2.51601	3.0554	1.96657	2.3495	2.11442	1.99257	2.64852	1.8193	1.8656	2.2653	1.29892	0.985422	0.968474	1.1935
Prudu.01G092400	0	0	0	0	0	0	0	0	0	0	0	0	0	0	0	0
Prudu.01G092500	6.19721	5.70409	4.76597	6.20812	7.37861	5.18196	6.09211	5.96796	6.35541	6.00117	7.51743	3.23024	4.41507	5.79182	4.22768	4.66856
Prudu.01G092600	2.33865	2.44831	2.032	2.39432	2.22356	3.05949	2.05453	3.53016	1.87164	2.4778	1.48848	1.22803	2.14179	2.05595	1.58956	2.27355
Prudu.01G092700	6.55417	7.4414	4.85793	5.03813	6.50422	6.3218	5.59568	7.53017	4.19336	4.60876	4.70012	3.98581	5.2684	4.85242	4.47182	5.1824
Prudu.01G092800	40.7697	36.943	38.5823	36.7694	39.2924	40.3982	39.406	39.8459	30.5225	33.7464	37.12	32.4568	35.1558	35.1232	36.9792	37.8587
Prudu.01G092900	0.746349	1.92546	1.86439	2.21048	2.37449	2.57196	1.78821	2.50637	1.22177	2.14847	1.54723	1.67961	1.50654	1.7779	1.52186	1.54476
Prudu.01G093000	3.3421	4.33782	3.96689	3.29946	3.41769	2.46795	2.47088	3.06092	3.39983	4.25201	3.51629	1.93402	2.16842	4.56963	1.33862	2.12237
Prudu.01G093100	8.87742	9.54262	11.088	8.43955	7.14198	11.472	7.65711	13.2498	11.0607	9.84928	11.5425	10.9879	7.88126	11.2659	8.71564	10.3007
Prudu.01G095200	10.6036	13.4137	10.4163	9.87091	12.5219	8.5685	10.8482	8.67532	9.38112	10.0832	10.6968	5.88873	8.12608	8.23992	8.36966	9.62441
Prudu.01G095300	0.202862	0.21996	0.10282	0.126098	0.14095	0.122986	0.0907286	0.21332	0.110695	0.162213	0.184451	0.0608705	0.151662	0.0805407	0.137884	0.082703
Prudu.01G095400	0.179041	0	0	0.0883784	0.441943	0.154247	0.15443	0.163978	0.26378	0.0966366	0.175815	0.181314	0.271052	0	0	0.0757989
Prudu.01G095500	0	0	0	0	0	0	0	0	0	0	0	0	0	0	0	0
Prudu.01G095600	0	0	0	0	0	0.0505441	0	0	0	0	0	0.0594137	0	0.0449218	0	0
Prudu.01G095700	5.19689	3.66812	3.42788	3.87922	3.7128	2.8392	3.42566	2.78614	3.07091	2.96463	1.99151	1.06969	1.32193	2.07046	2.32614	2.50424
Prudu.01G095800	27.0758	34.9864	29.7044	33.5859	24.7206	27.772	26.2114	27.0151	135.972	133.28	127.997	145.937	125.704	146.731	149.131	125.741
Prudu.01G095900	137.638	142.606	137.82	158.153	139.345	87.1108	135.396	108.717	281.057	272.66	275.721	252.253	233.376	213.653	240.952	209.773
Prudu.01G096000	15.5314	18.4176	15.4469	18.748	19.7546	19.8078	17.8424	21.6786	19.9845	23.4284	25.0417	18.3385	18.8242	23.8362	14.521	27.7945
Prudu.01G096100	0	0.873588	2.53764	0.427162	0.854423	1.49105	1.86603	2.77396	0.424979	0.934153	1.69954	2.19088	3.93026	2.31909	3.97022	3.66361
Prudu.01G096200	0	0	0	0	0	0	0	0	0	0	0	0	0	0	0	0
Prudu.01G096300	18.23	17.1541	19.9965	18.6488	13.5199	35.6036	20.2776	24.2511	8.10197	8.90455	7.69519	15.4541	12.7378	18.5691	17.4087	14.5975
Prudu.01G096400	0.462213	13.5315	0	0.273789	0	1.27425	0.558147	0.253995	0	0	0	0	0	0.141564	0.376995	1.1741
Prudu.01G096500	350.812	295.38	345.742	351.815	276.775	311.436	287.414	315.89	282.229	269.27	250.802	248.842	242.757	296.368	232.585	275.245
Prudu.01G096600	9.12671	12.7978	7.96621	9.62193	12.5641	9.56675	9.02316	11.1088	7.27903	7.87147	10.9045	5.30906	8.39364	7.24362	4.66466	9.11999
Prudu.01G096700	14.2069	14.7056	11.5982	12.4253	16.7838	8.55405	10.8169	14.0427	11.1012	13.2703	13.8404	8.27668	11.68	8.11972	9.22783	12.2771
Prudu.01G096800	3.05247	5.34726	2.54496	2.03856	2.0388	2.47506	2.55544	2.54898	1.85178	1.64756	1.67505	0.909183	1.26856	1.71855	0.73226	2.05247
Prudu.01G097100	12.5688	21.8152	14.5385	15.8387	15.1754	12.6304	11.1775	15.9925	4.31814	5.10949	6.23208	3.12375	3.31001	4.57433	3.39789	5.1185
Prudu.01G097200	0.370871	0.604792	0.306748	0.225316	0.535188	0.688177	0.467532	0.62708	0.364267	0.800703	0.476245	0.288907	0.259138	0.699003	0.319945	0.917916
Prudu.01G097300	49.9736	57.4468	51.4575	49.3725	53.8439	35.8988	42.8163	50.0133	57.6042	54.6663	57.1548	45.1643	56.7978	50.7537	50.1562	55.4974
Prudu.01G097400	0	0	0	0	0	0	0	0	0	0	0	0	0	0	0	0
Prudu.01G097500	0	0	0	0	0	0	0	0	0	0	0	0	0	0	0.113435	0
Prudu.01G097600	0	0	0	0	0	0	0	0	0	0	0	0	0	0	0	0
Prudu.01G097700	33.0084	35.234	28.8271	28.4662	32.2857	28.5705	28.9378	28.1782	28.3207	34.3388	35.6018	22.4285	30.2328	28.8846	25.1021	32.5962
Prudu.01G097800	32.3339	31.3575	39.4186	41.8743	35.3327	45.3836	33.0597	42.5071	17.0388	16.0794	15.9648	12.1412	16.1335	18.4986	11.9454	19.0722
Prudu.01G097900	0.169926	0.257311	0	0.251637	0.167778	0.219591	1.3924	0.46689	0.250351	0	0.166864	0.602293	0	0.520439	0.0866231	0.07194
Prudu.01G098000	1.78018	1.74718	1.93344	1.51337	1.51355	1.49105	0.938345	1.2681	0.922811	1.12098	1.79666	1.00154	0.798529	0.56794	0.957895	0.418699
Prudu.01G098100	35.3388	46.2683	36.3843	29.7521	33.8292	43.9674	37.1343	47.0698	28.9834	31.1767	26.2467	28.2485	30.3256	37.2224	27.342	37.5165
Prudu.01G098200	54.7364	70.1875	59.0251	55.8201	66.8079	33.9123	51.833	48.5313	43.3526	46.7042	47.9175	48.6498	41.1979	34.1528	47.6724	41.0215
Prudu.01G098300	85.1321	109.509	105.164	113.26	110.263	123.241	112.549	118.487	63.8989	60.6776	70.894	69.4221	67.3866	80.4984	73.3023	90.7177
Prudu.01G098400	0	0	0	0	0	0	0	0	0	0	0	0	0	0	0	0
Prudu.01G098500	26.0326	32.4356	27.3951	28.1316	29.2926	35.2071	29.0285	33.0787	17.9675	17.4055	19.5181	14.7253	16.0958	20.3817	15.0639	23.1842
Prudu.01G098900	0	0	0	0	0	0	0	0	0	0	0	0	0	0	0	0
Prudu.01G099000	9.5506	12.2291	6.50661	7.30626	11.1852	7.85399	9.12929	9.75054	7.06587	7.96665	9.17549	5.4221	6.69735	7.2336	5.60626	7.36904
Prudu.01G099100	5.08113	9.16567	3.17545	5.0163	8.14214	4.09042	13.8665	7.62892	2.20898	3.8665	3.68083	2.19322	2.01767	2.10472	3.56683	5.00759
Prudu.01G099200	14.6147	20.9557	16.8334	19.5746	17.371	24.7805	19.8319	17.1363	13.9887	16.8818	16.3623	15.2716	14.3744	16.4646	16.9881	20.887
Prudu.01G099300	150.439	130.033	119.125	118.401	152.521	188.846	171.249	168.975	81.0146	101.237	81.7893	121.618	93.1858	83.1782	120.629	94.3048
Prudu.01G099400	0	0.138543	0.402446	0.677438	0.271006	0.118233	0.118374	0.754154	0.26959	0.296295	0	0.138981	0.138511	0	0.27984	0
Prudu.01G099500	0.157339	0	0.307593	0	0	0	0	0	0	0	0	0	0	0.240944	0.160413	0
Prudu.01G099600	0	0	0	0	0	0	0	0	0	0	0	0	0	0	0	0
Prudu.01G099700	3.20266	6.17227	3.98434	6.61103	8.19287	6.64702	6.15266	7.33303	7.29216	5.6573	8.86303	8.55057	4.55469	5.90764	4.30417	9.12137
Prudu.01G099800	29.0563	96.6155	57.3898	59.2934	44.3642	78.3232	86.8133	57.0643	27.6563	34.2762	41.7695	58.092	38.8491	39.5647	67.3411	50.0929
Prudu.01G099900	19.1693	22.8527	17.3888	19.256	26.0336	15.1009	20.33	22.0993	16.3737	16.184	20.0323	12.5767	15.0561	12.7644	13.8023	14.9679
Prudu.01G100000	27.2462	19.8244	22.8137	23.7519	26.9524	24.403	26.9595	31.875	20.8534	23.7515	18.8296	18.065	15.9286	17.1619	15.6188	16.236
Prudu.01G100100	0	0	0	0	0	0	0	0	0	0	0	0	0	0	0	0
Prudu.01G100200	0	0	0	0	0	0	0	0	0	0	0	0	0	0	0	0
Prudu.01G100300	0	0	0	0	0	0	0	0	0	0	0	0	0	0	0	0
Prudu.01G100400	0	0	0	0	0	0	0	0	0	0	0	0	0	0	0	0
Prudu.01G100500	0	0	0	0	0.0852056	0	0	0	0	0	0	0	0	0	0	0
Prudu.01G100600	6.85369	7.86229	9.21165	6.68936	7.6129	10.4001	8.53148	11.2702	4.58977	4.62406	4.20637	5.91537	3.53723	3.99546	4.04963	4.55021
Prudu.01G100700	15.1264	7.27148	8.62506	6.40002	7.46755	6.98122	10.4066	10.0605	4.42174	3.88781	6.89641	4.74142	4.54365	8.135	6.2422	7.01381
Prudu.01G100800	0.958559	1.75102	1.16007	0.450633	1.19431	0.943786	0.846479	1.5677	2.0399	1.52749	0.986108	0.531589	0.437655	1.06598	0.349031	1.19812
Prudu.01G100900	3.27928	3.1528	2.74752	3.85409	3.3149	5.31397	3.29992	3.28942	3.83439	1.43284	2.45347	1.81859	3.38849	2.27176	3.82097	2.24775
Prudu.01G101000	0	0	0	0	0	0	0	0	0	0	0	0	0	0	0.189623	0
Prudu.01G101100	0	0	0.112506	0.113629	0	0.396634	0.0992763	0.316243	0.113048	0.124247	0.113024	0.466236	0.116165	0.0881286	0	0.0974557
Prudu.01G101200	54.7405	50.482	52.7962	54.6412	41.1055	91.3917	56.2193	77.3703	31.2343	31.9699	30.2739	42.898	31.1154	46.8395	37.3717	47.686
Prudu.01G101300	53.6042	49.0634	41.6134	45.2341	52.2394	40.9576	43.0352	60.6852	41.9441	49.7469	49.1572	33.2486	43.0671	46.9037	33.5745	43.1717
Prudu.01G101400	22.7527	24.5779	22.0372	23.8079	31.3598	19.8804	25.0444	25.5351	35.7335	40.0462	40.7386	31.0886	40.6353	36.5407	38.1754	39.4301
Prudu.01G101500	107.886	148.998	110.763	120.614	155.34	169.722	167.447	146.306	85.6046	78.6243	94.251	91.0289	85.1021	77.7539	90.0374	81.8618
Prudu.01G101600	32.0185	36.9595	30.7771	30.0328	29.3133	25.3479	21.5885	36.3968	17.7837	15.8806	15.0998	10.314	14.7805	17.9411	12.759	17.0217
Prudu.01G101700	0.548734	0.705025	0.414475	0.64023	0.689558	0.300836	0.387249	0.525412	2.00887	1.58858	1.37161	1.64184	1.78734	0.840314	1.47493	1.18268
Prudu.01G101800	0	0	0	0	0	0	0	0	0	0	0	0	0	0	0	0
Prudu.01G101900	46.5832	47.6667	45.4389	48.11	52.8403	34.2848	42.2857	46.8231	73.3308	76.9578	77.0548	55.7788	69.3401	66.7	49.1362	70.2863
Prudu.01G102000	0	0.0486077	0.0941321	0.142607	0	0	0	0	0	0	0.0945649	0	0	0	0	0
Prudu.01G102100	31.4631	37.3948	32.6485	33.4334	31.6774	31.1785	33.5551	40.598	31.8163	26.1005	32.342	31.3917	29.5649	34.8308	27.9693	35.1707
Prudu.01G102200	10.0192	10.8022	10.3421	10.4849	11.5941	10.7724	9.85185	10.9014	9.17166	10.2965	9.91739	7.63012	5.94595	6.96579	5.67953	7.66908
Prudu.01G102300	0	0.0713133	0	0.348704	0	0.304296	0.42652	0	0.277537	0.30503	0.277476	0	0	0.0540895	0.0720222	0.119628
Prudu.01G102400	212.548	327.874	247.501	263.059	280.76	539.253	404.968	342.79	254.553	237.553	314.379	370.976	346.309	402.126	453.676	384.446
Prudu.01G102500	0	0	0	0	0	0	0	0	0	0	0	0	0	0	0	0
Prudu.01G102600	276.229	499.733	371.824	452.928	497.825	1185.55	741.144	930.561	191.312	157.697	288.191	311.801	399.784	703.733	751.374	672.455
Prudu.01G102700	0	0	0	0	0	0	0	0	0	0	0	0	0	0	0	0
Prudu.01G102800	0	0	0	0	0	0.0213856	0	0	0	0	0.0243759	0	0	0	0	0
Prudu.01G102900	71.1983	84.1155	75.7342	72.0702	79.3232	93.6415	86.3512	83.6032	77.7482	77.999	85.7302	83.4371	73.051	88.1769	71.6384	75.9224
Prudu.01G103000	0	0	0	0	0	0	0	0	0	0.157515	0	0	0	0	0	0
Prudu.01G103100	0	0	0	0	0	0	0	0.0348804	0	0	0	0	0	0	0	0
Prudu.01G103200	13.305	13.5952	14.9087	12.4945	11.5347	19.8496	10.2165	12.6314	9.88075	11.9105	8.4446	8.2158	10.8082	11.8025	5.45906	10.5787
Prudu.01G103300	0	0	0	0	0	0	0	0	0	0	0	0	0	0	0	0
Prudu.01G103400	0	0	0	0	0.0718673	0	0	0	0	0	0	0	0	0	0	0
Prudu.01G103500	0.53845	0.207073	0.0501263	0.15188	0.329111	0.309255	0.0663476	0.187866	0.151103	0.19375	0.402854	0.155796	0.0776347	0.039265	0.0522828	0
Prudu.01G103600	0	0	0.0706537	0	0	0	0	0	0.0709941	0	0	0	0	0	0	0
Prudu.01G103700	0	0	0	0	0	0	0	0	0	0	0	0	0	0	0	0
Prudu.01G103800	0	0	0	0	0	0	0	0	0	0	0	0	0	0	0	0
Prudu.01G103900	0	0	0	0	0	0	0	0	0	0	0	0	0	0	0	0
Prudu.01G104000	0	0	0	0	0	0	0	0	0	0	0	0	0	0	0	0
Prudu.01G104100	0	0	0	0	0	0	0	0	0	0	0	0	0	0	0	0
Prudu.01G104200	0	0	0	0	0	0	0	0	0	0	0	0	0	0	0	0
Prudu.01G104300	0	0	0	0	0	0	0	0	0	0	0	0	0	0	0	0
Prudu.01G104400	0.0782743	0	0	0	0	0	0	0	0	0	0	0	0	0	0	0
Prudu.01G104500	0	0	0	0	0	0	0	0	0	0	0	0	0	0	0	0
Prudu.01G104600	0	0	0	0	0	0	0	0	0	0	0	0	0	0	0	0
Prudu.01G104700	10.0469	10.6593	7.5252	7.58287	11.8899	5.32417	6.45752	9.16932	5.46298	8.36767	7.75053	3.84449	5.15025	5.29977	4.32052	5.62146
Prudu.01G104800	12.0773	14.2553	13.4399	11.7397	12.0163	19.2088	18.0296	15.826	10.7673	11.8338	11.221	14.2063	8.62625	13.7999	9.18756	11.406
Prudu.01G104900	8.61567	16.7324	14.5976	13.6092	15.3121	16.5416	15.075	15.7065	10.4771	8.76907	11.4417	11.7165	10.5175	10.9948	10.7918	8.40669
Prudu.01G105000	0	0.29669	0	0.290148	0	0	0	0	0	0	0	0	0	0	0	0
Prudu.01G105100	25.5745	38.849	26.4535	28.5767	36.1973	25.8794	26.0674	28.9587	26.044	31.9683	35.1054	21.4699	27.4978	26.6055	24.5878	31.7616
Prudu.01G105200	39.938	34.6229	37.2743	41.5224	42.8639	30.4027	36.3554	41.9096	32.3567	27.7188	29.1589	20.5653	25.6881	24.3257	19.3239	24.4165
Prudu.01G105300	249.581	283.222	282.94	286.291	259.08	475.432	338.726	396.841	199.502	156.233	189.144	219.398	183.262	214.272	161.713	213.737
Prudu.01G105400	61.6241	51.3058	57.1248	47.4805	41.8729	73.856	60.4102	54.6693	51.0347	39.3981	40.4168	57.11	50.4909	51.2763	40.6876	48.6164
Prudu.01G105700	88.8341	145.161	98.403	104.086	104.904	161.619	126.727	124.47	84.9809	85.6158	99.3898	110.489	94.0516	92.1848	110.126	98.8312
Prudu.01G105800	9.72164	13.319	9.92045	8.78901	12.8686	10.5689	11.2111	11.4803	8.98892	9.84091	11.0676	8.9435	10.1353	9.92493	10.202	11.1563
Prudu.01G105900	28.9521	16.4815	17.4483	12.3214	15.3318	21.1294	14.7706	13.7566	14.539	13.551	10.8306	17.4889	18.089	15.9455	21.8979	19.2306
Prudu.01G106000	14.3468	16.1384	12.8218	14.5685	16.9985	17.304	21.2138	9.38558	33.0141	30.5321	26.164	32.794	43.4397	38.605	50.986	40.2612
Prudu.01G106100	47.0861	58.5304	52.8925	50.6061	49.1544	54.818	56.5077	42.4719	83.7958	90.9426	89.3259	95.1615	94.1721	88.2423	128.448	95.7712
Prudu.01G106200	1.19294	4.29023	2.51436	0.478449	1.76678	4.23941	2.34731	2.15101	2.19694	3.13893	5.01524	2.90696	9.55678	6.25119	26.0733	23.8949
Prudu.01G106300	102.87	59.5879	83.2022	83.3992	64.6155	100.784	60.3209	115.957	33.1892	28.6274	28.9817	41.8002	28.0604	38.6459	32.4886	36.9413
Prudu.01G106400	0	0	0	0	0	0	0	0.564993	0	0	0	0	0	0	0	0
Prudu.01G106500	0	0	0	0	0	0	0	0	0	0	0	0	0	0	0	0
Prudu.01G106600	0	0	0	0	0	0	0	0	0	0	0	0	0	0	0	0
Prudu.01G106700	0	0	0	0	0	0	0	0	0	0	0	0	0	0	0	0
Prudu.01G106800	0	0	0	0	0	0	0	0	0	0	0	0	0	0	0	0
Prudu.01G106900	0	0	0	0	0	0	0	0	0	0	0	0	0	0	0	0
Prudu.01G107000	0	0	0	0	0	0	0	0	0	0	0	0	0	0	0	0.0359374
Prudu.01G107100	0	0	0	0	0	0	0	0	0	0	0	0	0	0	0	0
Prudu.01G107200	0	0	0	0	0	0	0	0	0	0	0	0	0	0	0	0
Prudu.01G107300	0	0	0	0	0	0	0	0	0	0	0	0	0	0	0	0
Prudu.01G107400	0	0	0	0	0	0	0	0	0	0	0	0	0	0	0	0
Prudu.01G107500	0	0	0	0	0	0	0	0	0	0	0	0	0	0	0	0
Prudu.01G107600	0.0891789	0.270079	0	0	0	0	0	0	0	0.0962677	0	0.0903111	0	0	0.181842	0
Prudu.01G107800	0	0.149284	0.289099	0.145992	0.146009	0	0	0.135437	0.435738	0	0.290428	0	0.14925	0.113229	0	0
Prudu.01G107900	0	0	0	0	0	0	0	0	0	0	0	0	0	0	0	0
Prudu.01G108000	0	0	0	0	0	0	0	0	0	0	0.122858	0	0	0	0	0
Prudu.01G108100	95.4102	101.688	81.9943	92.7047	100.945	101.983	122.448	112.965	71.9383	71.7898	73.4899	75.609	83.3185	76.313	85.6122	80.1101
Prudu.01G108200	19.4295	21.4302	15.6508	16.7839	18.8285	21.466	22.2673	20.184	10.7787	9.41886	9.53968	14.2106	11.6206	13.2927	13.848	13.1002
Prudu.01G108300	0	0	0	0	0	0	0	0	0	0	0	0	0	0	0	0
Prudu.01G108400	0	0.0700427	0	0.0684982	0.068506	0	0.0598459	0	0	0	0.0681331	0	0.140054	0	0.070739	0.0587484
Prudu.01G108500	0	0	0	0	0	0	0	0	0	0	0	0	0	0	0	0
Prudu.01G108600	8.74519	8.36768	8.54829	8.40838	8.8974	5.43766	7.08392	5.50213	7.80522	10.0971	8.66227	6.85394	6.37028	5.88088	6.82271	7.98423
Prudu.01G108700	4.20042	0.795063	2.05293	2.07342	2.07365	1.43241	2.71727	1.84337	2.49257	1.41697	1.03118	1.06344	1.41313	0.670041	0.62453	1.11143
Prudu.01G108800	59.6187	68.592	58.0914	56.4664	63.5366	54.5257	62.2632	61.4672	47.8124	48.0539	59.9569	51.2139	50.2003	46.2288	51.1739	56.4099
Prudu.01G108900	76.0137	85.961	67.1292	68.0725	65.2095	56.6599	63.1762	48.1876	54.1253	49.4728	43.7802	43.6073	48.9099	34.7731	37.2672	40.5635
Prudu.01G109000	7.82118	7.42466	7.57494	9.20899	6.695	4.54355	8.69561	7.82033	6.3781	8.90763	9.33606	7.88414	5.6125	5.3842	6.25482	6.0148
Prudu.01G109100	47.2414	56.333	48.545	44.4498	48.9004	35.3803	42.6893	38.4559	40.8389	47.3882	52.888	47.0121	42.6533	35.9108	53.6937	52.2169
Prudu.01G109200	0	0	0	0	0	0	0	0	0	0	0	0	0	0	0	0
Prudu.01G109300	73.8211	76.2742	75.0886	75.9159	69.072	82.2833	70.2042	78.8065	114.802	131.113	140.412	107.026	98.7042	133.157	98.1801	111.99
Prudu.01G109400	20.2284	20.3495	14.468	14.8908	15.9363	15.484	16.5359	14.2015	16.753	19.7821	19.9331	16.4881	16.0767	18.2409	15.6653	15.6358
Prudu.01G109500	11.7313	9.21105	13.6332	11.4529	8.10808	13.4756	14.9532	11.2218	10.6262	9.14611	11.3919	16.1043	9.7352	6.68696	18.2066	10.9265
Prudu.01G110000	51.0584	140.932	70.6911	94.8112	125.793	155.656	199.742	147.996	26.4589	30.7317	41.9137	53.664	42.3066	38.108	75.0049	49.6079
Prudu.01G110100	24.7026	48.9867	25.2212	39.2949	63.1107	74.0754	102.425	105.871	7.55962	11.078	13.3164	16.8507	10.8013	13.0212	15.3204	15.4544
Prudu.01G110200	245.577	665.771	325.393	425.035	583.535	719.565	755.635	586.223	169.821	188.37	259.507	292.531	250.585	257.053	484.576	253.645
Prudu.01G110300	81.8263	239.651	83.2604	156.309	264.763	224.903	391.837	300.852	86.5665	85.138	130.499	90.2531	75.6202	99.7921	75.9871	73.1239
Prudu.01G110400	0.224123	0	0	0.221264	0	1.15851	0	0.205267	0	0.483878	0	0	0	0	0	0
Prudu.01G110500	31.2192	58.0292	24.8974	38.942	52.8419	67.3677	79.3301	59.8177	23.8493	25.7838	32.2138	25.7943	17.8049	28.0019	22.7351	20.8115
Prudu.01G110600	10.7282	34.7815	10.285	19.757	41.9629	52.2559	62.9951	63.4888	7.295	9.35391	11.7505	13.3716	4.37274	9.00429	7.57235	14.1498
Prudu.01G110700	0	0	0	0	0	0	0	0	0	0	0	0	0	0	0	0
Prudu.01G111200	15.6825	43.6437	16.9176	27.4081	43.1745	49.1742	77.8095	52.9236	11.7259	10.7523	16.0936	14.1647	9.48253	12.6029	12.82	10.5273
Prudu.01G111300	950.36	913.701	985.368	929.819	898.944	1280.01	1084.46	1076.42	769.407	656.956	792.349	1146.75	893.32	873.395	942.702	853.038
Prudu.01G111400	94.3991	108.795	74.1864	85.4166	80.1452	136.872	100.625	119.425	43.5904	52.2779	60.6866	69.9048	79.8818	79.7514	148.123	94.3733
Prudu.01G111500	8.25298	13.8106	7.84913	8.00088	10.5712	9.28793	8.85005	9.05674	15.1897	14.0457	13.5071	9.56248	12.982	11.0443	12.5834	12.8428
Prudu.01G111600	9.66025	14.6047	9.17166	11.8642	11.4548	8.95958	10.6845	11.8108	4.22204	5.78787	5.0835	4.44677	3.5454	3.25596	3.62857	4.0702
Prudu.01G111700	31.6827	41.1023	23.3379	25.3633	21.4672	10.3237	18.0096	16.9197	18.9476	14.6996	14.4416	13.0546	10.216	9.21006	9.39433	12.3371
Prudu.01G111800	16.4546	15.791	12.2503	13.4494	20.7607	16.7951	18.1163	18.1736	9.80184	12.3762	13.4689	8.32001	10.9387	9.5248	8.96776	12.5176
Prudu.01G111900	8.39038	10.5876	7.0244	8.59011	9.93346	8.73436	10.0179	10.6729	1.25904	2.55786	2.17423	1.14079	1.21534	0.83279	0.950478	2.00631
Prudu.01G112000	0	0.449274	0.145008	0.439367	0	0.511217	0.255912	0.679337	0.291414	0	0	1.05162	0.149724	0.340764	0	0
Prudu.01G112100	27.0643	21.1299	20.2219	21.0484	20.8586	20.6324	20.1951	19.9725	19.5065	19.5997	18.8808	19.225	13.9033	14.0512	16.3772	17.8052
Prudu.01G112200	2.54144	2.06902	2.40408	2.58995	2.75214	3.39018	4.24276	1.9522	10.951	9.82336	11.9952	13.4497	13.4043	12.8055	13.2062	10.2735
Prudu.01G112300	29.7553	25.4012	35.039	28.1927	30.7592	30.968	34.9665	27.069	42.7594	39.5578	39.5143	40.6492	41.822	47.0189	49.2715	39.7361
Prudu.01G112400	8.04618	11.2467	7.38102	8.31014	8.43332	4.69237	4.91148	8.16284	5.836	5.8796	6.4425	3.00861	2.87351	6.25561	4.54341	4.61179
Prudu.01G112500	4.17867	4.08119	3.52005	3.05209	4.09228	2.39999	2.84238	3.88933	2.83628	4.5475	3.63631	1.617	2.05728	2.05499	1.59329	3.13545
Prudu.01G112600	101.925	106.426	82.6389	91.5984	89.2686	178.537	125.592	147.313	57.9819	69.3304	56.5282	66.6408	59.2387	85.3885	50.5197	84.964
Prudu.01G112700	22.1718	27.9028	18.271	16.5884	16.8848	20.8144	22.6401	13.2037	38.8666	44.8632	42.4705	56.2842	39.7374	38.0641	38.621	42.6819
Prudu.01G112800	22.3868	24.5011	23.4408	22.8164	21.0307	21.7208	24.8711	17.9819	19.5688	17.5186	20.2759	21.6439	19.304	16.0872	24.1537	13.9251
Prudu.01G112900	35.1078	43.0185	36.763	39.5999	38.5685	45.056	46.2233	38.1414	25.5251	22.3906	27.2631	28.7698	26.7176	25.522	25.9196	27.6764
Prudu.01G113000	0	0	0	0	0	0	0	0	0	0	0	0	0	0	0	0
Prudu.01G113100	0	0	0	0	0	0	0	0	0	0	0	0	0	0	0	0
Prudu.01G113200	0	0	0	0	0	0	0	0	0	0	0	0	0	0	0	0
Prudu.01G113400	0	0	0	0	0	0	0	0	0	0	0	0	0	0	0	0
Prudu.01G113500	0	0	0	0	0	0	0	0	0	0	0	0	0	0	0	0
Prudu.01G113600	0.551664	0.902571	0.576432	0.638526	0.6386	0.688317	0.738359	0.64463	0.560525	1.08836	0.821924	0.211908	0.249591	0.407835	0.504258	0.434891
Prudu.01G113700	26.4125	30.49	20.7491	23.6505	32.5457	19.3324	24.5604	33.3276	26.9846	32.0473	36.1503	21.3429	24.8517	30.7185	27.3304	27.9357
Prudu.01G113800	0	0	0	0	0	0	0	0	0	0	0	0	0	0	0	0
Prudu.01G113900	0.136637	0.137935	0.26712	0	0	0.235429	0	0	0	0	0.268349	0	0	0.209241	0.278612	0.694158
Prudu.01G114000	0.215486	0	0	0	0	0	0	0	0.0302356	0.132923	0	0.0311746	0.0310692	0.0235706	0	0
Prudu.01G114100	0	0	0	0	0	0	0	0	0	0	0	0	0	0	0	0
Prudu.01G114200	0	0	0	0	0	0	0	0	0	0	0	0	0	0	0	0
Prudu.01G114300	19.4322	21.1976	15.0287	14.8976	17.0078	19.8072	17.4363	21.7088	16.1498	14.4456	13.4203	14.9213	15.0146	18.258	15.385	15.0071
Prudu.01G114400	5.59587	3.20394	3.75544	3.21574	4.23317	2.92614	3.00165	5.32906	1.80473	2.40426	1.83168	1.21233	1.03964	1.12979	0.965059	1.93297
Prudu.01G114500	21.1768	21.9959	20.7	22.4776	22.9637	21.6188	20.747	27.2989	13.4657	10.373	12.6214	9.91707	12.0456	12.3719	10.6081	13.7332
Prudu.01G114600	0	0.104831	0	0	0	0	0	0	0	0	0	0	0	0	0	0
Prudu.01G114700	1.05519	1.36956	1.84184	2.23227	1.63718	2.33758	0.78012	1.31156	1.77668	1.7086	1.33222	3.20575	2.43422	2.13527	2.53582	2.55271
Prudu.01G114800	50.0921	48.3514	55.4034	55.2789	49.5941	73.068	58.7133	74.4098	42.5952	46.3702	46.2245	60.0397	50.1411	67.2521	51.7703	55.3125
Prudu.01G114900	0.214849	0.216891	0.233347	0.235676	0.471406	0.0616986	0.226497	0.349819	0.468942	0.283467	0.562607	0.0967009	0.120468	0.274178	0.146031	0.282983
Prudu.01G115000	40.7216	44.1636	34.3235	33.9191	37.7899	32.4367	30.9014	42.0238	32.0847	35.0708	38.0649	23.3009	32.3404	36.598	24.9103	32.9348
Prudu.01G115100	11.4553	15.153	13.9774	11.3091	9.75038	17.0834	12.7426	11.7939	4.65572	3.83769	5.12017	6.16039	4.78409	3.8714	7.32965	6.62238
Prudu.01G115200	0	0	0	0	0	0	0	0	0	0	0	0	0	0	0	0
Prudu.01G115300	0	0	0	0	0	0	0	0	0	0	0	0	0	0	0	0
Prudu.01G115400	0	0	0	0	0	0	0	0	0	0	0	0	0	0	0	0
Prudu.01G115500	0	0	0	0	0	0	0.0761212	0	0	0	0	0	0	0	0	0
Prudu.01G115600	18.8392	21.4476	19.047	21.9852	22.8212	21.0885	21.3613	23.4716	15.4697	16.8471	18.8524	16.132	15.3706	16.0612	15.2156	17.9587
Prudu.01G115700	0.0767589	0.0221395	0.032156	0	0.0324807	0.0850229	0	0.020086	0.0215406	0.0236744	0	0	0	0.0167923	0.0223596	0.00928476
Prudu.01G115800	18.3406	11.9173	14.1401	14.9698	16.0427	9.52492	12.1208	16.5846	4.4147	4.60105	3.88104	3.08685	4.24963	3.81735	2.37028	4.112
Prudu.01G115900	24.7132	24.8668	26.7535	22.4111	24.0828	22.6778	23.9546	25.5094	27.3568	21.5507	25.6117	19.0759	22.9113	23.5453	21.0925	21.7431
Prudu.01G116000	0.237755	0.240014	0.232402	0.277399	0.27743	0.465522	0.316931	0.217752	0.233522	0.0699967	0.254695	0	0.0872583	0.165496	0.132218	0.237915
Prudu.01G116100	0.296133	0	0.463144	0.175413	0	0	0.10217	0.0542436	0	0	0.0581592	0	0.0597758	0	0	0.0501483
Prudu.01G116200	823.989	762.094	664.981	671.499	620.43	1334.77	823.933	916.789	525.155	598.162	535	716.204	645.172	863.163	860.277	779.378
Prudu.01G116300	30.5445	29.5946	29.4673	29.1387	34.3214	33.9515	33.104	35.3028	24.9788	28.9226	28.8204	22.056	21.6129	24.9889	17.0938	26.0875
Prudu.01G116400	17.684	21.3669	13.3898	16.8704	17.8675	15.8271	17.7426	21.3991	15.7492	18.7435	16.5555	12.8978	11.9295	14.4524	10.8364	13.6157
Prudu.01G116500	6.33462	7.7766	6.25422	6.03381	7.48027	4.77177	5.73841	5.74336	4.84615	5.66983	4.34495	4.86769	4.2087	3.53415	3.60241	5.3906
Prudu.01G116600	2.58914	3.03531	2.57166	3.25697	2.63886	1.76288	2.84557	2.25656	0.615251	0.811436	1.0662	0.718937	0.800803	0.415677	0.510914	1.06078
Prudu.01G116900	1.6268	0.410563	1.35164	0.481812	0.64249	0.700755	1.61365	0.670468	1.11848	1.22928	0.239622	0.0823725	0.246283	0.871928	0.82929	0.550977
Prudu.01G117000	10.7623	10.0765	7.79463	8.53305	11.6173	8.31109	8.03238	8.68222	10.2421	11.2567	11.335	6.04243	8.1044	9.43607	5.9127	8.02672
Prudu.01G117100	0	0	0	0	0	0	0	0	0	0	0	0	0	0	0	0
Prudu.01G117200	41.7685	35.4223	38.5252	39.0739	38.6679	23.3288	29.5722	33.7106	38.112	42.366	40.3626	25.0649	31.498	30.793	22.8606	31.9634
Prudu.01G117300	49.3035	43.6824	41.1963	42.7986	44.4314	34.0914	40.0981	39.6307	34.759	34.9029	36.0546	30.4219	31.9427	27.1585	33.6205	36.5706
Prudu.01G117400	71.0224	91.4524	91.3552	86.6044	88.1135	117.287	85.5597	98.1115	87.653	74.8469	94.5915	95.5002	85.4725	95.4569	107.325	103.131
Prudu.01G117500	387.794	351.727	282.836	252.935	182.587	323.57	239.472	310.886	406.837	388.219	323.538	485.345	452.514	485.466	459.911	507.091
Prudu.01G117600	0	0	0.378282	0	0	0.0833506	0	0	0.380105	0.208879	0	0.293932	0	0	0.0986391	0.0819193
Prudu.01G117700	9.85604	12.568	9.80315	8.44999	10.1582	15.2691	11.9315	16.9451	6.70845	7.65297	10.1029	6.3039	8.02776	10.5917	8.63827	14.3481
Prudu.01G117800	13.6514	13.0744	10.6068	4.83797	8.98584	18.6968	11.4729	11.5411	3.09423	0.75572	3.09355	2.48136	6.35907	1.07207	6.06686	6.22403
Prudu.01G117900	2.79447	3.76136	3.18681	5.21109	3.67884	2.54123	2.27643	2.1328	1.82981	3.35178	4.72597	3.77326	3.13376	6.65678	4.11532	2.89194
Prudu.01G118000	0	0	0	0	0	0	0	0	0	0	0	0	0	0	0	0
Prudu.01G118100	0.364364	4.04609	0.712321	3.23744	2.69818	3.76686	1.88567	1.8354	0.894692	2.75329	1.25229	2.02945	0.367744	1.67393	2.41464	1.38832
Prudu.01G118200	0	0	0	0	0	0	0	0	0	0.542412	0	0	0	0	0	0
Prudu.01G118300	4.34695	3.44791	4.40083	5.6709	5.97812	5.34995	3.07987	3.69686	4.727	3.51937	3.20146	4.55936	6.11083	3.20952	1.58281	1.97178
Prudu.01G118400	0	0	0	0	0	0	0	0	0	0	0	0	0	0	0	1.44934
Prudu.01G118500	0	5.19595	0.264798	1.87208	0.802414	0.700145	6.54245	0.992423	1.06429	1.75458	2.39414	1.92035	1.09364	1.45195	2.20952	1.14687
Prudu.01G118600	17.2034	22.3552	16.1005	16.3214	18.4314	19.1832	20.8371	17.6557	7.78942	9.28544	11.1424	10.9349	8.49675	11.0237	6.84164	9.50435
Prudu.01G118700	5.17091	7.54007	5.05449	6.61751	8.60375	7.17721	5.03827	9.03323	8.55879	6.40891	5.82999	7.17603	5.50881	8.21185	6.63874	6.081
Prudu.01G118800	1.77912	4.12525	2.41839	2.57974	3.73283	2.84994	3.59663	2.82606	4.64165	5.43154	5.84173	5.0673	4.9099	5.04456	4.67641	5.41369
Prudu.01G118900	4.83745	2.53937	1.89141	1.3372	1.33736	1.50031	2.00279	2.30384	0.950263	0.417758	0.950054	0.979772	0.781169	0.592633	1.18367	1.14687
Prudu.01G119000	0	0	0	0	0	0	0	0	0	0	0	0	0	0	0	0
Prudu.01G119100	0	0	0	0	0	0	0	0	0	0	0	0	0	0	0	0
Prudu.01G119200	0	0	0	0	0	0	0	0	0	0	0	0	0	0	0	0
Prudu.01G119300	0	0	0	0	0	0	0	0	0	0	0	0	0	0	0	0
Prudu.01G119400	0	0	0	0	0	0	0	0	0	0	0	0	0	0	0	0
Prudu.01G119500	0	0	0	0	0	0	0	0	0	0	0	0	0	0	0	0
Prudu.01G119600	39.8988	43.7777	41.2692	39.9988	45.7472	30.7285	40.2428	42.704	37.6589	36.3782	42.3822	34.038	39.824	33.4968	36.1551	37.1664
Prudu.01G119700	0.327698	0.793948	0.576576	0.452924	0.647108	0.564633	0.847956	0.600256	0.321863	0	0.0643585	0.265487	0.26459	0.150548	0.801841	0.221975
Prudu.01G119800	2.01488	2.03403	2.62602	3.4173	2.04041	1.95839	2.40634	3.21756	0.811899	1.17118	1.06538	1.25567	0.625713	1.02851	0.684749	0.743659
Prudu.01G119900	3.59745	4.75481	2.97267	3.18541	4.55895	2.52414	2.911	3.87222	3.75195	4.46392	4.80727	2.53516	3.40622	2.8539	2.30651	3.20304
Prudu.01G120000	31.6681	36.1276	32.549	31.4758	32.1574	23.3639	34.6063	30.6544	26.5945	30.4333	29.9597	24.1178	26.375	26.6134	23.8432	28.3764
Prudu.01G120100	7.43103	16.3016	11.8734	9.17027	10.4412	9.84914	8.50497	16.2293	8.98303	11.8783	11.507	9.98559	11.8268	13.8963	7.43051	9.55901
Prudu.01G120200	6.73035	8.4196	5.49524	6.56631	8.4173	4.6159	6.32879	7.97708	5.65134	7.00892	7.07558	4.22312	5.19447	4.82997	3.39056	6.72673
Prudu.01G120300	0	0	0	0	0	0	0	0	0	0	0	0	0	0	0	0
Prudu.01G120400	0	0	0	0	0	0	0	0	0	0	0	0	0	0	0	0
Prudu.01G120500	0	0	0	0	0	0	0	0	0	0	0	0	0	0	0	0
Prudu.01G120600	12.2608	11.2096	9.04507	9.51599	15.0751	8.23768	13.901	11.7942	7.11944	8.65711	8.10227	8.4338	6.53746	4.72346	8.01907	5.15808
Prudu.01G120700	0	0	0	0	0	0	0	0	0	0	0	0	0	0	0	0
Prudu.01G120800	0	0	0	0	0	0	0	0	0	0	0	0	0	0	0	0
Prudu.01G120900	49.8368	46.5714	45.215	46.2757	44.0462	30.5971	32.7987	41.0456	36.6616	31.9858	35.3199	24.172	34.3911	30.6597	24.1675	39.0269
Prudu.01G121000	5.27207	5.32217	1.40546	3.31215	3.31253	1.23872	0	0.438956	2.82447	2.58689	1.88257	0.485364	0.967448	2.20186	0	0.405816
Prudu.01G121100	15.3496	14.5583	13.8545	12.343	10.8778	8.26496	8.86202	11.6774	3.22196	2.73936	2.91736	2.19378	1.37429	1.5639	1.26206	1.25776
Prudu.01G121600	47.6697	50.9693	48.4996	42.4216	44.6141	51.5955	42.7385	46.6107	23.0148	25.8744	26.57	21.2138	17.4829	22.6711	14.6488	20.0109
Prudu.01G121700	1.9348	3.31193	2.54906	1.82707	2.45022	3.11631	1.95908	2.96621	1.85904	3.04209	2.39557	1.44823	2.80177	2.35099	1.67243	2.10122
Prudu.01G121800	9.47968	11.7537	9.18935	8.34908	10.4473	10.9796	10.8569	11.312	7.186	8.91692	9.30885	5.69629	6.39163	6.53561	6.0957	6.32806
Prudu.01G121900	11.2059	8.93607	10.7267	9.85185	8.87096	6.39792	6.26254	9.62543	5.76367	7.30091	6.15308	5.03615	5.08605	4.747	2.9745	4.60375
Prudu.01G122000	0	0	0	0	0	0	0	0	0	0	0	0	0	0	0	0
Prudu.01G122100	0.399399	0	0	0.788607	0.197174	0.172044	0.688995	0.182898	0.392288	1.72459	0.588303	0	0.403103	0.764534	0.407203	0
Prudu.01G122200	0	0	0	0	0	0	0	0	0	0	0	0	0	0	0	0
Prudu.01G122300	0.67237	0.135752	0.131446	0.398275	0.663868	1.39022	0.927912	0.862122	1.3208	0.725817	1.32051	1.22563	1.62865	1.13261	1.64522	1.48021
Prudu.01G122400	32.6628	35.6054	25.5329	28.9492	32.4756	33.2235	33.8943	36.6184	37.9223	41.6295	42.3613	32.2899	39.9836	40.5964	33.4875	43.3049
Prudu.01G122500	17.761	26.5557	15.1655	17.7173	24.2812	17.7751	16.9174	24.1562	22.9488	23.3474	27.1051	14.2579	19.0242	20.4256	10.742	23.4108
Prudu.01G122600	0	0	0	0	0	0	0	0	0	0	0	0	0	0	0	0
Prudu.01G122700	42.5256	42.0136	37.6655	34.7569	36.1346	44.0367	39.654	43.4353	32.7968	33.6295	35.9973	37.062	36.021	40.0183	38.6075	33.2926
Prudu.01G122800	71.7504	52.9312	50.8928	64.1147	60.3074	88.4416	76.6452	117.611	55.1134	58.3883	55.2819	72.2887	53.662	73.3917	82.3431	63.868
Prudu.01G122900	4.43536	7.86762	8.23745	7.50647	8.50831	6.76886	7.26878	6.78968	1.68032	1.43638	2.67548	1.47584	1.08715	2.13468	1.87341	1.71681
Prudu.01G123000	78.0669	53.1729	65.2628	72.3261	65.6011	79.2298	77.4753	97.0767	24.3044	13.6014	22.1944	35.7142	27.9242	39.1867	37.5447	30.7957
Prudu.01G123100	0	0	0.0772233	0	0	0	0.0681423	0	0	0	0.155157	0	0	0	0	0
Prudu.01G123300	160.415	111.246	184.528	173.517	146.91	152.221	143.177	155.436	257.118	219.345	203.184	283.467	194.284	199.372	149.802	174.804
Prudu.01G123400	0.378597	0.818989	0.475808	0.213581	0.534014	0.605739	0.559808	0.445815	0.265612	0.350308	0.106221	0.54772	0.218348	0.496947	0.82713	1.28226
Prudu.01G123500	83.0123	67.0789	88.4112	87.3424	71.5547	52.6237	71.6013	59.4779	128.033	126.39	116.36	120.381	99.9307	99.5937	78.4929	89.494
Prudu.01G123600	137.582	120.668	113.181	110.351	121.849	89.1559	83.3802	125.884	93.8966	106.085	109.5	76.2313	91.2225	99.5089	80.8358	109.814
Prudu.01G123700	20.5013	19.0622	19.1067	18.5599	22.127	14.1941	19.1866	18.0923	18.302	19.891	18.5833	13.8691	13.6966	14.3311	10.5779	14.1612
Prudu.01G123800	92.4707	86.6253	75.8411	67.6077	75.4765	84.1929	68.2692	73.5386	55.1999	75.7788	107.258	138.912	88.9166	73.3534	154.282	154.303
Prudu.01G123900	75.2189	93.8413	67.8271	62.6252	67.5217	74.5765	61.3649	63.6089	23.0258	21.5175	25.2982	26.4704	19.8648	20.5418	22.7509	24.8919
Prudu.01G124000	5.02536	7.85714	4.97212	4.59822	5.26436	5.49098	3.27736	4.04127	4.8155	6.61564	5.77733	3.53759	4.63899	3.70706	3.43652	5.03344
Prudu.01G124100	5.81982	10.0223	7.52927	6.42151	6.42225	4.12906	6.64388	6.11403	7.73368	6.83677	8.40433	5.37367	7.42862	4.32508	2.79225	5.9423
Prudu.01G124200	4.99502	2.69817	3.46918	3.37404	2.94181	3.43508	3.32578	3.37089	2.79733	3.35822	2.19434	2.8842	1.85734	2.44909	2.32294	1.89209
Prudu.01G124300	36.6707	28.7927	24.3946	22.6268	22.5037	26.7658	26.4681	34.052	19.1345	15.6693	20.0055	19.5997	16.5778	21.5461	22.4583	22.4249
Prudu.01G124400	314.416	240.382	294.367	294.742	288.51	321.197	338.497	311.476	186.141	168.303	157.632	184.18	144.837	164.545	140.281	131.768
Prudu.01G124500	0.740673	0.747711	0.131636	0.265899	0.55402	0.116018	0.212953	0.185007	0.242495	0.242288	0.220402	0.386403	0.317139	0.223411	0.320364	0.342078
Prudu.01G124600	0	0	0	0	0	0	0	0	0	0	0	0	0	0	0	0
Prudu.01G124700	9.60798	9.08745	6.72575	7.87516	11.4401	3.77014	8.16425	7.43643	6.89822	8.85156	9.076	4.26024	7.46622	4.90673	4.64341	5.9543
Prudu.01G124800	5.92707	7.96073	4.92333	5.17338	6.5805	3.1558	4.84903	6.03415	6.49613	7.96344	8.04345	3.94144	4.51862	5.23945	3.13814	5.83705
Prudu.01G124900	23.0798	21.8189	24.0464	21.8739	25.3616	15.0647	24.5444	25.6143	18.0817	17.2349	21.544	16.0585	18.3062	16.9234	16.0562	18.7604
Prudu.01G125000	0	0	0	0	0	0	0	0	0	0	0	0	0	0	0	0
Prudu.01G125100	0	0	0	0	0	0	0	0	0	0	0	0	0	0	0	0
Prudu.01G125200	70.6187	50.7939	59.1418	63.9079	66.4573	45.6927	56.914	59.8602	70.0116	69.9192	69.2378	61.4584	64.4804	60.9151	56.5487	56.2752
Prudu.01G125300	119.674	144.973	141.861	114.021	123.787	134.849	107.155	146.836	69.7794	76.2816	81.3293	101.187	93.1759	114.322	106.131	101.33
Prudu.01G125400	119.241	111.699	129.157	119.417	89.5199	145.3	128.424	133.019	79.978	93.003	90.5094	118.144	93.4588	85.8725	118.942	99.6907
Prudu.01G125500	33.8537	44.4962	34.5057	32.7553	29.6165	35.3144	30.1984	41.694	27.6618	34.1501	35.5167	25.8836	26.8669	32.2723	30.9751	30.788
Prudu.01G125600	16.984	22.0123	13.7988	16.0518	19.5382	8.71405	15.4376	14.0256	12.8749	17.5177	17.204	10.0837	13.8659	12.1841	12.4006	13.1534
Prudu.01G125700	13.0241	8.91941	11.0675	11.6949	9.04683	13.4758	9.87897	13.4868	4.82119	5.51072	5.33428	6.95926	6.20915	6.5146	5.47157	6.42826
Prudu.01G125800	0.434695	0.614356	0.254945	0.214574	0.600878	0.337047	0.224965	0.0796246	0	0	0	0	0	0.0332839	0	0
Prudu.01G125900	0	0	0	0	0	0	0	0	0	0	0	0	0	0	0	0
Prudu.01G126000	0	0	0	0	0	0	0	0	0	0	0	0	0	0	0	0
Prudu.01G126100	16.634	21.9588	13.3932	16.2112	19.582	17.2241	16.8766	22.0705	19.8462	17.8987	24.5537	14.4156	17.3263	18.6147	15.0021	20.8556
Prudu.01G126200	31.9951	39.3823	41.6997	34.0806	36.0243	59.4808	54.952	47.0395	28.3932	23.0256	22.3237	33.8224	31.1588	35.243	30.0449	28.9921
Prudu.01G126300	0.341716	0.620934	0.133609	0.404828	0.236177	0.117758	0.560013	0.406857	1.37609	1.43863	1.57712	0.968953	0.655283	1.59605	0.661946	0.954817
Prudu.01G126400	142.259	173.74	158.86	137.648	110.561	150.523	143.374	126.499	210.338	191.194	193.391	254.816	228.889	234.531	214.337	216.927
Prudu.01G126500	67.8924	65.2841	65.8387	63.7385	61.6245	74.0384	67.6403	58.6385	56.0268	44.994	44.5163	56.7876	50.0905	44.5813	53.3379	44.024
Prudu.01G126600	29.1912	21.3062	34.3454	24.8276	23.539	12.4463	19.2813	17.8054	4.20437	5.26264	3.26935	4.15431	2.88019	2.5037	0.909212	2.9197
Prudu.01G126700	1.76446	1.43647	1.6691	2.0791	2.64132	1.96143	2.50379	2.24156	1.174	1.5975	1.62088	1.03753	2.24039	2.00474	1.50878	1.73497
Prudu.01G126800	132.301	132.756	131.396	129.632	125.524	141.161	140.529	149.156	142.836	142.532	133.562	126.665	135.736	143.679	126.709	153.778
Prudu.01G126900	0	0	0.0425304	0	0	0	0	0	0	0	0	0	0	0	0	0
Prudu.01G127000	0	0	0	0	0	0	0	0	0	0	0	0	0	0	0	0
Prudu.01G127100	11.0625	11.8416	12.0253	10.7331	11.3935	15.4461	11.3515	14.1496	10.5846	8.64759	8.70928	9.4646	10.5876	10.515	10.0147	12.1931
Prudu.01G127200	39.9064	56.8053	40.0473	33.0108	37.5935	33.6928	29.478	40.634	91.9114	109.881	111.035	69.6384	99.0962	108.517	88.3588	127.23
Prudu.01G127300	6.95031	8.83761	7.48766	5.92728	8.29331	7.97523	8.49491	8.72217	10.051	10.887	11.559	8.11679	9.22367	9.28474	8.68424	9.76654
Prudu.01G127400	4.72669	4.7716	6.72038	6.36324	3.81838	10.7356	6.48605	11.8064	3.58741	5.79819	4.00857	1.95819	4.12	4.44168	0.657141	1.63726
Prudu.01G127500	0	0	0	0	0	0	0	0	0	0	0	0	0	0	0	0
Prudu.01G127600	11.011	8.94674	7.0879	11.4008	8.22013	7.86658	9.96072	7.379	7.64961	7.24774	9.23027	13.5986	7.04736	7.4028	10.4047	10.0055
Prudu.01G127700	1.05803	0.925673	0.551579	0.417813	0.626791	0.546906	1.09511	0.710612	0.415677	0.685281	0.554115	1.07146	0.854275	0.432063	0.503395	0.716686
Prudu.01G127800	8.81189	11.5239	8.67874	9.02899	11.9302	8.74182	7.77334	9.23219	7.86818	7.42252	9.37419	5.20553	6.26596	5.67372	6.60192	6.44377
Prudu.01G127900	2.0796	2.92263	2.82994	1.6505	2.37538	1.22953	2.00476	2.01667	2.12267	2.20089	2.6027	2.22988	2.96313	2.62263	2.78539	2.52041
Prudu.01G128200	92.6565	77.8124	74.2457	84.1818	75.3125	169.888	100.558	123.982	47.1595	66.739	67.6488	87.9785	82.657	117.546	79.5682	132.57
Prudu.01G128300	5.20472	6.05083	4.68347	5.13831	6.93845	5.24476	5.85064	6.4705	5.18587	5.84156	5.75671	4.01494	5.02542	4.20097	4.44435	5.26606
Prudu.01G128400	14.0607	15.9314	10.9569	14.5123	16.9896	14.8242	19.8457	21.4779	6.8086	6.36856	8.88303	6.57195	6.54974	6.66291	7.91956	9.28295
Prudu.01G128500	5.16302	2.91523	4.53354	2.93734	6.13456	4.67419	4.67974	6.7323	3.95373	6.89594	4.72625	6.11477	6.18243	4.55628	7.2267	5.77945
Prudu.01G128600	0	0	0	0	0	0	0	0	0	0	0	0	0	0	0	0
Prudu.01G128700	6.37133	8.24083	8.71903	6.87973	9.23956	7.41015	8.20893	8.71647	6.88368	6.57689	8.32899	6.69418	5.66681	5.18333	4.99365	7.24918
Prudu.01G128800	6.83285	8.88527	7.16955	7.77467	7.54687	8.78001	7.95802	8.02577	6.63535	8.00108	5.98946	4.02666	5.41567	4.69975	4.88038	6.14506
Prudu.01G128900	40.3972	44.7489	45.891	36.5403	30.6155	29.8175	41.2479	36.6985	32.3858	39.8368	39.6692	30.185	32.0665	31.6003	28.4966	36.239
Prudu.01G129000	230.511	237.591	243.614	254.522	222.923	230.075	266.904	221.2	184.348	200.47	199.981	255.065	218.206	184.759	283.05	192.476
Prudu.01G129100	151.727	167.729	213.162	221.555	214.175	196.819	275.177	183.61	200.023	160.674	201.679	223.47	196.222	151.072	257.329	163.886
Prudu.01G129200	26.0881	22.9578	15.3872	10.5515	20.4986	8.08992	7.83445	15.418	13.2813	26.7611	17.9393	7.81512	10.3045	10.7981	5.88353	11.7964
Prudu.01G129300	0.656624	0.441909	0.855786	0.432164	0.540267	0.0942819	0.283182	1.40322	0.322466	0.472546	0.107465	0.554133	0.220904	0.335178	0.334726	0.833965
Prudu.01G129400	0.372773	1.02143	0.36438	0.525738	1.0516	0.183514	0.413397	0.634048	0.261525	0.459891	0.679817	0.269647	0.537471	0.285426	0.59723	0.586178
Prudu.01G129500	2.5763	1.71541	0.910873	1.67758	1.46129	0.472239	1.4184	1.10447	1.29213	2.48523	1.61481	1.77635	1.21711	1.09124	2.12366	2.22782
Prudu.01G129600	252.341	228.519	218.748	219.708	183.179	224.646	185.141	219.193	189.017	245.756	175.843	194.73	181.93	209.304	152.772	195.081
Prudu.01G129700	0.346917	0.280171	0.406927	0.342491	0.274024	0.0597749	0.119692	0.063546	0	0.374494	0	0.140529	0.210081	0.265629	0.141478	0.117497
Prudu.01G129800	3.39758	2.63835	3.67873	3.66385	4.28358	1.9814	2.7502	2.82449	2.46431	3.61122	2.15579	3.49364	2.69051	2.76156	3.1442	2.43421
Prudu.01G130000	0	0	0.0245051	0	0	0	0	0	0	0	0	0	0	0	0	0
Prudu.01G130100	577.239	536.154	528.825	545.966	507.891	465.41	484.548	502.405	502.433	564.181	464.121	428.658	448.259	480.935	386.868	493.438
Prudu.01G130200	32.6663	39.581	28.5811	30.5799	32.3411	22.8131	28.9821	29.4696	29.2434	37.4249	42.2603	28.4389	35.0804	33.1904	36.4807	41.5642
Prudu.01G130300	1.89445	3.78948	2.94915	3.46348	3.42924	2.02501	4.20613	3.59865	3.17011	3.1433	4.20292	4.4765	4.00107	3.22344	4.50674	3.08932
Prudu.01G130400	23.785	25.7074	26.1556	28.8414	22.5908	24.2775	20.2925	18.7057	33.5186	32.7923	27.1645	22.9088	19.9611	24.5463	18.319	19.0447
Prudu.01G130500	0	0	0	0	0	0	0	0	0	0	0	0	0	0	0	0
Prudu.01G130600	0	0	0	0	0	0	0	0	0	0	0	0	0	0	0	0
Prudu.01G130700	10.1903	7.05402	7.68408	8.33565	7.33047	4.64037	6.02709	8.39965	7.72111	7.07163	7.29056	5.15983	4.84854	5.90764	5.34311	8.75159
Prudu.01G130800	6.66473	5.06538	4.30568	4.95368	6.42918	2.93688	4.92264	4.03426	3.68686	5.41656	4.62638	1.74552	3.55656	2.84482	4.45186	2.5297
Prudu.01G130900	0	0	0	0	0	0	0	0	0	0	0	0	0	0	0	0
Prudu.01G131000	6.06285	13.7422	6.37362	5.6467	12.5371	6.50441	9.07753	8.27677	6.40433	9.87893	9.09889	6.25567	4.27181	7.26991	3.26559	6.199
Prudu.01G131100	0.366508	0	0	0	0	0	0	0	0	1.18692	0	0.371161	0	0	0	0
Prudu.01G131200	1.60347	0.693732	0	0	0.226171	0	0	0	0	0.494552	0	0	0	0.876966	0	0
Prudu.01G131300	0.380338	0.0349047	0	0	0.204834	0	0	0.0950016	0	0	0.203719	0	0	0	0	0
Prudu.01G131400	0.223206	0.354085	0.374023	0.283317	0.787083	0.38459	0.605074	0.438058	0.187913	0.206527	0.407055	0.419788	0.321823	0.122075	0.357605	0.242991
Prudu.01G131500	23.0038	25.7217	16.9905	19.9606	23.0694	21.2401	20.7314	18.2341	19.6053	19.4873	22.5386	21.2588	18.5841	19.0354	15.9861	19.1721
Prudu.01G131600	18.7247	19.4001	19.1594	16.594	25.2993	15.943	22.0539	19.8572	25.92	33.6295	28.6025	28.4437	23.2638	19.6613	22.6631	29.7622
Prudu.01G131700	0	0	0	0	0	0	0	0	0	0	0	0	0	0	0	0
Prudu.01G131800	0	0	0	0	0	0	0	0	0	0	0	0	0	0	0	0
Prudu.01G131900	81.1525	113.291	88.8539	85.5304	73.6296	120.513	123.914	85.0385	63.5506	84.0519	82.6815	97.8543	119.414	102.629	138.642	151.046
Prudu.01G132000	0	0	0	0	0	0	0	0	0	0	0	0	0	0	0	0
Prudu.01G132100	0	0	0	0	0	0	0	0	0	0	0	0	0	0	0	0
Prudu.01G132200	1.01586	2.19753	2.12784	1.64763	1.57617	1.75036	1.75244	0.731026	0.498888	1.17494	0.855049	2.05752	1.17175	1.33342	1.10969	0.921592
Prudu.01G132300	0	0	0	0.210655	0	0	0	0	0	0	0	0	0	0	0	0
Prudu.01G132400	0.172117	0.347505	0.841208	0.169921	0.16994	0	0	0	0.338105	0.371597	0.169015	0.174302	0.173713	0.131787	0	0.58294
Prudu.01G132500	23.2228	32.4409	26.275	25.2052	23.981	28.756	32.5574	22.4723	61.069	67.0418	66.1117	67.856	65.2256	63.5398	63.0288	67.3181
Prudu.01G132600	10.1307	14.1161	15.3421	16.6221	12.3976	13.399	13.4149	15.1591	6.79706	8.08649	8.75718	6.28565	5.40036	7.92081	8.51022	7.91341
Prudu.01G132700	8.82026	5.80545	5.04655	5.21302	6.73475	5.67376	5.16317	5.27775	5.17482	5.71283	5.99363	3.98973	4.59346	4.43932	4.16057	5.77548
Prudu.01G132800	10.6547	12.0263	6.72453	11.2642	13.0879	11.0584	11.5057	10.0657	10.9594	9.96207	9.47411	9.6855	11.3462	9.37865	13.0012	11.792
Prudu.01G132900	38.9694	54.557	33.9444	41.4485	40.1303	31.264	45.5551	32.725	34.2176	39.4153	37.9382	37.0895	39.1054	30.5222	49.0657	37.8179
Prudu.01G133000	0.655856	0	0	0.323744	0.323781	0	0	0.901015	0	2.12397	0.322018	0.996274	0.661938	0	0	0
Prudu.01G133100	13.9082	16.4695	11.3371	15.0611	15.7281	12.8943	15.0681	17.1017	10.0682	13.2475	13.8466	9.55232	10.7343	9.2859	10.0584	10.5539
Prudu.01G133200	0	0	0	0	0	0	0	0	0	0	0	0	0	0	0	0
Prudu.01G133300	0	0	0	0.0391294	0	0	0	0	0	0	0.0778416	0	0.0800053	0	0.0404094	0
Prudu.01G133400	15.0956	14.2306	14.4845	14.3551	11.3977	13.5788	12.3504	14.0797	14.4452	11.7424	13.7881	16.2427	12.0988	13.5982	12.5048	14.3325
Prudu.01G133500	16.061	18.7871	13.7058	14.5976	16.8144	10.0152	13.0176	12.3281	19.6812	19.7044	21.4793	17.4008	17.0847	13.1565	17.4664	17.571
Prudu.01G133600	27.5578	29.0162	21.3181	22.0575	30.1351	20.678	25.2521	27.4647	16.7642	17.977	17.6916	18.8452	16.4488	13.7948	18.3078	17.0111
Prudu.01G133700	18.3743	18.0909	17.591	13.9595	20.3817	21.2366	16.8269	16.4822	14.4823	13.3049	14.7019	17.5355	16.5605	13.8952	15.8809	16.0061
Prudu.01G133800	20.4194	8.21149	12.8692	11.2591	12.047	9.13896	10.8496	11.9812	11.1604	8.10186	7.61706	8.66208	7.95573	6.13192	5.47175	7.81045
Prudu.01G133900	0	0	0	0	0	0	0	0	0	0	0	0	0	0	0	0
Prudu.01G134000	13.1612	17.9141	16.3341	14.3072	11.2427	16.6894	13.0102	16.2525	10.4577	13.2496	14.5214	13.7776	11.94	12.5684	12.2122	16.7784
Prudu.01G134100	0	0	0	0	0	0	0	0	0	0	0	0	0	0	0	0
Prudu.01G134200	0	0	0	0	0	0	0	0	0	0	0	0	0	0	0	0
Prudu.01G134300	520.368	533.144	331.719	412.102	428.076	942.226	536.672	794.276	519.932	489.954	649.803	763.777	787.295	1017.69	1057.18	932.093
Prudu.01G134400	2.78261	3.35865	2.01041	2.62767	1.67235	2.76206	2.1914	2.04988	1.18829	1.3713	1.00982	0.735114	1.52631	2.31587	1.97355	1.74146
Prudu.01G134500	2.65942	5.08172	2.59954	3.42251	4.22001	4.7459	3.7275	6.61111	2.89193	4.92139	3.26436	2.40462	4.21784	4.07254	3.14713	4.30251
Prudu.01G134600	11.0106	13.275	11.7828	12.7247	13.396	11.9134	13.4129	12.9518	12.5059	10.4775	13.7842	10.3577	9.11135	11.0677	9.73603	12.4158
Prudu.01G134700	150.602	96.6549	87.3832	79.7307	70.2112	97.8016	100.546	101.181	63.6082	36.1883	45.3888	88.9878	61.7734	61.4486	74.3122	58.9205
Prudu.01G134800	48.6318	52.2077	61.5065	61.6128	41.2153	70.3303	54.451	53.7685	55.0368	53.2745	52.0968	62.4726	57.4881	63.688	60.4837	54.8454
Prudu.01G134900	13.2632	9.8603	14.8741	10.7594	17.9683	19.487	14.2779	16.6673	10.1995	11.5428	12.2165	7.9132	10.4807	9.21075	13.732	14.2772
Prudu.01G135000	2.88339	2.34129	2.08322	3.34166	2.97071	1.13404	1.62198	2.92785	1.60072	0.744315	2.03124	1.39652	1.51833	1.67982	0.766884	1.32686
Prudu.01G135100	0	0	0	0	0	0	0	0	0	0	0	0	0	0	0	0
Prudu.01G135200	207.619	202.247	194.33	221.866	191.84	129.251	160.429	161.713	244.486	259.301	255.501	162.517	200.96	241.673	142.928	209.202
Prudu.01G135300	25.5188	15.2414	24.0619	28.1094	23.2517	19.4399	24.2049	17.8858	34.3326	34.4562	28.6848	33.2383	28.8196	25.0053	25.3481	20.2872
Prudu.01G135400	9.08155	11.0246	10.1131	9.02242	9.87473	11.8844	13.2867	11.476	5.9842	7.3836	8.69212	7.04315	7.54146	4.84111	7.03213	6.95951
Prudu.01G135500	2.50261	2.04724	1.51837	1.66132	1.5337	1.56127	1.89808	1.26458	1.82235	1.30419	2.07617	1.44197	1.48065	1.3876	2.0676	1.75366
Prudu.01G135600	0	0	0	0	0	0	0	0	0	0	0	0	0	0	0	0
Prudu.01G135700	13.8717	17.7815	12.6814	14.3351	15.5685	17.969	15.1067	17.1376	10.8312	11.0961	12.1028	8.48934	10.1729	9.81902	8.49581	12.337
Prudu.01G135800	15.7463	19.0593	12.1756	13.3025	11.9118	8.90881	14.1899	13.417	8.00228	10.8246	8.84673	4.99807	4.50678	7.318	7.0286	7.62818
Prudu.01G135900	10.3195	14.0865	8.60912	9.11408	13.6727	8.73045	9.63321	13.0472	9.82312	12.6003	14.7184	9.0267	10.6562	10.0343	7.68125	13.612
Prudu.01G136000	18.3171	17.2945	20.1475	20.6883	20.9173	21.4799	22.4949	17.5466	14.2726	13.4573	14.3821	14.4447	11.8101	11.3021	15.3221	12.7249
Prudu.01G136100	0	0	0	0	0	0	0	0	0	0	0	0	0	0	0	0
Prudu.01G136200	0	0	0	0	0	0	0	0	0	0	0	0	0	0	0	0
Prudu.01G136300	0	0	0	0	0	0	0	0	0	0.0312833	0	0	0	0	0	0
Prudu.01G136400	0	0	0	0	0	0.2184	0	0	0	0.0912193	0.248938	0	0	0	0	0.0715498
Prudu.01G136500	0	0	0	0	0.415665	0	0	0	0	0	0	0	0	0	0	0
Prudu.01G136600	14.7908	16.1445	12.6506	11.7729	15.4252	10.5126	13.4753	14.3084	4.90302	5.58829	4.90194	7.02122	5.59799	3.46831	4.71243	4.61811
Prudu.01G136700	9.34595	7.71934	5.53668	5.87154	3.35555	7.3197	8.30552	5.96581	4.17252	5.19729	1.66864	3.44167	3.43004	0.867399	3.46492	1.4388
Prudu.01G136800	8.86366	5.13187	3.44015	6.43424	6.69238	3.59349	5.95879	5.1334	2.30449	2.25135	2.94398	1.71604	1.57868	0.798443	1.86052	1.65552
Prudu.01G136900	31.9259	44.7114	26.2971	25.5582	37.6741	21.7208	26.0376	29.2842	19.4502	25.183	29.4535	18.0977	18.4753	18.639	19.3033	19.7528
Prudu.01G137000	35.0709	40.0358	24.2672	27.5498	33.7586	28.0753	27.5394	33.8471	29.3844	30.9043	32.8033	19.9539	28.8307	31.0881	22.8762	36.0015
Prudu.01G137100	21.4762	28.9641	19.1257	22.2497	25.6466	17.7707	19.2196	22.4292	23.8451	32.6674	27.2575	17.2357	19.7905	22.1636	17.1358	22.9999
Prudu.01G137200	2.67722	3.43975	3.09275	4.08474	3.12398	4.5081	2.51914	2.8978	1.4343	1.83911	1.31449	3.69711	3.19334	3.16804	3.22581	2.3699
Prudu.01G137300	0	0	0	0	0	0	0	0	0	0	0	0	0	0	0	0
Prudu.01G137400	0	0	0	0	0	0	0	0	0	0	0	0	0	0	0	0
Prudu.01G137500	0	0	0	0	0	0	0	0	0	0	0	0	0	0	0	0
Prudu.01G137600	0	0	0	0	0	0	0	0	0	0	0	0	0	0	0	0
Prudu.01G137700	0	0	0	0	0	0	0	0	0	0	0	0	0	0	0	0
Prudu.01G137800	0	0	0	0	0	0	0	0	0	0	0	0	0	0	0	0
Prudu.01G137900	10.6025	17.112	13.9464	11.6303	12.4717	13.7578	17.6128	15.0453	10.0923	12.0105	12.8537	14.1836	13.5412	11.0748	20.2181	12.4686
Prudu.01G138000	0	0	0	0.0353785	0	0	0	0	0	0	0	0	0	0.0274388	0.0365358	0
Prudu.01G138100	0	0	0	0	0	0	0	0	0	0	0	0	0	0	0	0
Prudu.01G138200	0	0	0	0	0	0	0	0.101538	0.217783	0	0	0	0	0	0	0.187744
Prudu.01G138300	1.00374	0.112587	0.654094	0.385363	0.275291	1.00886	0.432883	0.612862	0.547705	0.541764	0.38331	0.282357	0.337683	0.768549	0.39797	0.283296
Prudu.01G138400	0.646778	0.108821	0.842955	0.425684	0.212867	0	0.0929785	0.0987272	0.423508	0.116365	0.211708	0.109165	0.217592	0.165076	0.219805	0
Prudu.01G138500	0	0	0	0	0	0	0	0	0	0	0	0	0	0	0	0
Prudu.01G138600	0	0	0	0	0	0	0	0	0	0	0	0	0	0	0	0
Prudu.01G138700	0	0	0	0	0	0	0	0	0	0	0	0	0	0	0	0
Prudu.01G138800	0	0	0	0	0	0	0	0	0	0	0	0	0	0	0	0
Prudu.01G138900	0	0	0	0	0	0	0	0	0	0	0	0	0	0	0	0
Prudu.01G139000	0	0	0.862859	0.326802	0.217893	0.285183	0.190348	0	0	0.357339	0.32506	0.111743	0.22273	0.168974	0	0
Prudu.01G139100	0	0.165522	0	0.161872	0	0	0	0.150169	0	0	0.322018	0	0	0	0	0
Prudu.01G139200	0	0	0	0	0	0.431725	0.216119	0	0.2461	0.270479	0	0	0.252885	0.191851	0.255457	0
Prudu.01G139300	0	0	0	0	0	0	0	0	0.10291	0	0.102887	0	0	0	0	0
Prudu.01G139400	0	0	0	0	0	0	0	0	0	0	0	0	0	0	0	0
Prudu.01G139500	0	0	0	0	0	0	0	0	0	0.270479	0	0	0	0	0	0
Prudu.01G139600	0	0	0.193549	0	0	0	0.170789	0.362697	0	0	0	0	0	0.151611	0	0
Prudu.01G139700	16.7703	20.9269	17.3034	18.3384	20.6403	14.9997	21.6473	16.266	18.931	21.1206	21.6144	20.1676	22.2739	21.4904	25.825	23.1239
Prudu.01G139800	5.57644	7.76774	7.47913	5.97474	5.29252	6.18214	5.81662	7.36399	3.18439	4.47979	3.69308	2.88929	2.83589	4.60079	3.83433	5.08771
Prudu.01G139900	0	0	0	0	0	0	0	0	0	0	0	0	0	0	0	0
Prudu.01G140000	0	0.364276	0	0	0	0	0	0	0	0	0	0	0	0	0	0
Prudu.01G140100	26.8165	29.3049	21.3681	25.7753	29.6232	33.3961	28.2449	29.8291	14.6038	15.3817	16.7733	17.0291	15.1851	12.6044	14.4372	18.2848
Prudu.01G140200	6.32612	10.2421	9.91723	7.07027	9.89952	6.68402	9.16284	7.21503	7.38583	5.41165	10.9005	5.68118	5.90292	4.84381	5.71956	4.3458
Prudu.01G140300	17.2394	15.2792	11.2784	9.78285	14.3409	6.54893	10.3619	16.8458	11.9994	18.2435	17.5953	9.21029	11.8507	10.1338	7.61176	11.7236
Prudu.01G140400	2.58435	2.41917	1.28605	1.25249	2.04134	1.53828	1.66169	1.76443	1.33839	2.63761	3.41446	1.66546	2.56089	1.87086	2.10787	2.02908
Prudu.01G140500	3.79784	4.37068	3.23503	3.35302	5.45331	2.33707	4.24916	3.90565	2.21682	3.86546	3.48433	1.89006	2.74885	2.23496	2.44492	2.99521
Prudu.01G140600	0	0	0	0	0	0	0	0	0	0	0	0	0	0	0	0
Prudu.01G140700	0.227395	0.401723	0.305629	0.280617	0.308715	0.220392	0.490343	0.390495	0.111673	0.460258	0.279122	0.230282	0.172128	0.108821	0.115919	0.264743
Prudu.01G140800	2.64785	4.75202	2.39652	2.03317	2.22706	1.3518	1.60717	3.5029	1.05955	2.75247	1.82973	0.993137	2.2765	1.72706	1.69974	2.74021
Prudu.01G140900	2.45606	3.49073	2.5587	3.06281	2.74408	2.19945	2.75955	2.39741	2.47581	2.79083	2.47527	1.86543	2.12006	2.07852	2.56994	1.66915
Prudu.01G141000	0.516351	0.695009	1.17769	0.169921	0.679762	1.03797	0.445372	0.788181	0.676209	0.557395	0.33803	0.522906	0	0.527149	0.350959	0.437205
Prudu.01G141100	1.39077	1.12318	0.815671	0.549208	1.92245	2.8756	0.479836	0.764254	1.0928	0.300264	0	0	1.96513	0.85191	0.283587	1.41311
Prudu.01G141200	0	0	0	0	0	0	0	0	0	0	0	0	0	0	0	0
Prudu.01G141300	0	0	0	0.336128	0.0840416	0.146661	0.0734175	0.0779567	0.0836023	0	0.083584	0	0	0	0	0
Prudu.01G141400	9.87067	10.4831	6.38446	7.13647	9.02125	3.28769	5.44379	7.99841	8.86598	14.2203	14.5572	4.94225	9.66594	10.9574	7.44476	11.185
Prudu.01G141500	1.37994	1.51969	0.833846	0.71832	0.990901	0.670072	0.432818	0.758304	0.221787	0.568768	0.591304	0.431941	0.430482	0.422639	0.28138	0.403637
Prudu.01G141600	0	0	0	0	0	0	0	0	0	0	0	0	0	0	0	0
Prudu.01G141700	23.8862	30.3328	25.4794	28.1667	20.5893	35.9304	28.6967	26.1304	12.4752	13.711	14.7995	15.2624	16.0718	15.0233	14.8823	13.3228
Prudu.01G141800	14.1085	16.8801	11.4194	14.9971	14.7408	12.4119	13.8432	14.7674	15.3603	17.8086	18.0692	11.7174	14.0887	13.2604	9.51332	15.8963
Prudu.01G141900	0	0.499193	0.725041	0.244093	1.46472	0.639022	0	1.13223	0.48569	0.266901	0.242792	1.00154	0.24954	0.378627	0.504156	1.2561
Prudu.01G142000	0.860776	0.974283	0.764905	0.849794	1.13319	0.629212	0.922441	0.860026	0.640492	0.957357	0.896493	0.581136	0.526521	0.659083	0.106375	0.574235
Prudu.01G142100	0.480923	0.674296	0.28728	0.18464	0.237421	0.0230179	0.276543	0.122351	0.104969	0.0865254	0.472257	0.108229	0.134829	0.204575	0.16344	0.248849
Prudu.01G142200	0	0	0	0	0	0	0	0	0	0	0	0	0	0	0	0
Prudu.01G142300	10.3551	10.1878	8.87818	9.83315	11.3939	5.7836	9.15878	7.95685	6.55066	6.72591	7.88492	4.88782	4.91559	4.7371	5.23399	5.49852
Prudu.01G142400	0	0	0	0	0	0	0	0	0	0	0	0	0	0.0574782	0	0
Prudu.01G142500	0	0	0	0	0	0	0	0	0	0	0	0.0637776	0	0	0.0642085	0
Prudu.01G142600	0	0.232957	0	0	0	0	0	0	0	0	0	0	0	0.530077	0	0
Prudu.01G142700	5.33158	7.33462	4.90498	5.46997	5.93508	5.44884	4.41835	5.07451	5.69871	8.57666	8.52052	3.75831	4.90623	7.04398	4.84954	9.38278
Prudu.01G142800	0.317889	0.32091	0.266342	0.179333	0.224193	0.352114	0.313362	0.332736	0.401438	0.637294	0.356755	0.367914	0.183336	0.278175	0.2315	0.230712
Prudu.01G142900	0	0	0	0	0	0	0	0	0.0508562	0	0	0	0	0	0	0
Prudu.01G143000	0	0	0	0	0	0	0	0	0	0	0	0	0	0	0	0
Prudu.01G143100	0	0	0	0	0	0	0	0	0	0	0	0	0	0	0	0
Prudu.01G143200	19.0593	20.0904	18.705	20.5542	17.8358	15.167	20.2686	14.231	19.998	17.0213	20.5198	21.5492	16.6867	15.5311	18.8074	19.184
Prudu.01G143300	0	0	0	0	0	0	0	0	0	0	0.0424885	0	0	0	0	0
Prudu.01G143600	0	0	0	0	0	0	0	0.154786	0	0	0	0	0	0	0	0
Prudu.01G143700	1.68746	5.89672	2.66453	4.86965	4.48572	3.57852	2.57512	5.70643	1.9124	4.76418	3.18664	3.41777	1.31009	2.28596	3.17618	2.85762
Prudu.01G143800	0	0	0	0	0	0	0	0	0	0	0	0	0	0.0302709	0	0
Prudu.01G143900	0	0	0	0	0	0	0	0	0	0	0	0	0	0	0	0
Prudu.01G144000	0	0	0	0	0	0	0	0	0	0	0	0	0	0	0	0
Prudu.01G144100	0.035321	0	0.0345258	0	0	0	0	0	0	0	0.0346845	0	0	0	0	0
Prudu.01G144200	27.3496	30.0757	21.8705	23.4418	27.445	21.8424	24.9778	24.3665	21.1858	24.3136	24.1067	17.3181	25.0474	20.0059	23.6619	27.0171
Prudu.01G144300	3.95101	12.4008	6.24951	6.95017	11.2067	7.11716	11.1531	9.67154	6.84408	7.67715	9.87589	6.91112	8.48283	5.72043	6.59161	5.35265
Prudu.01G144400	0	0.301189	0.510364	0.0736369	0.441872	0.192777	0.193006	0.409879	0	0.0805176	0	0	0.0752803	0.228445	0	0
Prudu.01G144500	2.52944	3.27368	2.0921	2.94537	2.36938	2.5144	2.51739	2.19783	1.97478	1.89035	2.35648	2.49587	2.94565	1.88709	1.65311	1.59257
Prudu.01G144600	25.1337	30.0633	26.0646	29.2961	27.8918	32.7981	30.2866	24.3732	24.1157	26.2766	27.1178	23.1	23.395	21.9937	27.0783	21.5495
Prudu.01G144700	0	0	0	0	0	0	0	0	0	0	0	0	0	0	0	0
Prudu.01G144800	0	0	0	0	0	0	0	0	0	0	0	0	0	0	0	0
Prudu.01G144900	0	0	0	0	0	0	0	0	0	0	0	0	0	0	0	0
Prudu.01G145000	0	0	0	0	0	0	0	0	0	0	0	0	0	0	0	0
Prudu.01G145100	0.236906	0.119579	0.521037	0.116942	0.584776	0.102049	0.459766	0.108487	0.174516	0.255738	0.290796	0.359871	0.179327	0.634883	0.483069	0.100297
Prudu.01G145200	0	0	0	0	0	0	0	0	0	0	0	0	0	0	0	0
Prudu.01G145300	0.387477	0.547622	0.227252	0.535546	0.459093	0.667635	0.401057	0.354877	0.68504	0.250967	0.304396	0.235438	0.547499	0.356022	0.395047	0.524936
Prudu.01G145400	0	0	0	0	0	0	0	0	0	0	0	0	0	0	0	0
Prudu.01G145500	0.26593	0.0894854	0.259942	0.0583415	0.116696	0.127279	0.025486	0.0541236	0.0870649	0.0956894	0.0870458	0.239383	0.0596435	0.15837	0.06025	0.075056
Prudu.01G145600	1.10385	0.123816	0.239777	0.242171	0	0	0.211581	0	0	0.397199	0	0	0.990301	0.0939113	0.875325	0
Prudu.01G145700	0	0	0	0	0	0	0	0	0	0	0	0	0	0	0	0
Prudu.01G145800	5.72201	7.13133	4.69551	7.04382	6.69588	5.11217	6.39781	5.62879	3.5386	4.6517	5.27205	4.00618	7.34361	5.24668	3.81718	5.20383
Prudu.01G145900	5.27461	4.65914	3.30297	2.52229	2.60395	2.05907	2.63021	2.41542	2.91414	2.66901	2.26606	1.7527	2.32904	2.08245	1.84857	3.55894
Prudu.01G146000	1.03844	1.39774	1.35341	0.683459	1.70885	0.89463	0	1.90214	0	0.747323	1.69954	0.350541	0.698713	0.530077	0.352909	0.293089
Prudu.01G146100	20.3008	26.1307	14.3162	14.5058	23.268	11.7819	13.9388	20.8032	14.7802	23.1405	18.7733	8.84161	13.1101	14.8193	7.64695	16.4278
Prudu.01G146200	26.2116	24.2918	31.3968	34.2555	34.0473	48.6802	36.7852	41.4208	30.3874	25.9759	42.301	44.9296	46.2957	51.7374	56.5141	54.0295
Prudu.01G146300	0	0	0	0	0	0	0	0	0	0	0	0	0	0	0	0
Prudu.01G146400	63.9625	65.0147	64.797	58.2412	55.0809	70.8721	56.0923	55.5858	67.086	62.1218	69.2329	81.7802	68.1104	74.8832	54.3114	63.4777
Prudu.01G146500	1.28592	1.4206	0.924936	1.29346	1.74877	0.857006	1.36028	1.42216	1.26302	1.65005	1.71543	0.737118	0.930529	1.22611	0.544205	0.842289
Prudu.01G146600	1.79912	2.48534	0.925585	1.21527	1.58938	0.489463	0.98009	0.520343	0.279013	1.02217	0.46492	0.38357	0.286706	1.01504	0.0965404	0.561234
Prudu.01G146700	5.34953	6.67103	3.99871	3.72796	6.52468	5.1509	2.4428	4.61126	2.4726	5.43507	4.32611	1.59337	0.95279	6.50549	1.92496	5.59534
Prudu.01G146800	7.043	9.21656	3.78825	5.07689	9.08795	6.26027	4.08205	8.77125	6.33198	7.48217	9.00188	4.64173	6.20567	7.36148	2.24156	8.77164
Prudu.01G146900	0	0.197793	0	0	0	0	0	0	0.192443	0	0	0	0	0	0	0
Prudu.01G147000	0	0	0	0	0	0	0	0	0	0	0	0	0	0	0	0
Prudu.01G147100	95.0493	112.804	132.315	131.954	123.784	173.85	144.377	132.295	18.1806	18.6331	22.4141	24.6103	19.3695	21.9116	26.3974	23.7498
Prudu.01G147200	11.4178	10.2286	8.57379	8.80866	10.2282	6.77487	8.73953	8.72585	6.60986	6.93813	5.71739	6.73855	2.9	5.90547	6.5528	6.01829
Prudu.01G147300	0	0.419322	0	0.205038	0.205061	0	0	0	0	0	0	0	0	0	0	0
Prudu.01G147400	8.23308	12.5433	6.23116	7.7867	10.5399	7.59557	6.76585	12.1715	7.51342	11.0802	9.99448	5.01131	6.45562	8.83544	3.96563	11.1062
Prudu.01G147500	317.723	257.045	289.388	288.31	297.447	264.985	302.793	256.91	283.084	241.734	228.371	258.392	216.106	201.065	236.703	188.55
Prudu.01G147600	461.181	375.024	370.785	382.838	464.154	421.642	476.87	384.844	319.066	320.005	277.066	325.848	257.537	226.892	241.506	224.915
Prudu.01G147700	0.656484	0.391608	0.466693	0.294595	0.176777	0.102831	0.15443	0.327956	0.322398	0.28991	0.0879073	0.0906571	0.150585	0.114241	0	0.0505326
Prudu.01G147800	0	0	0	0	0.0424265	0	0	0	0	0	0	0	0	0	0	0
Prudu.01G147900	0	0	0	0	0	0	0	0	0	0	0	0	0	0	0	0
Prudu.01G148000	8.43448	13.2755	9.17541	9.80421	13.2977	9.76671	14.6675	11.0474	8.2843	8.81123	11.266	7.3935	7.50582	7.98588	9.29275	8.94626
Prudu.01G148100	0	0	0	0	0	0	0	0	0	0	0	0	0	0	0	0
Prudu.01G148200	35.7762	46.2987	36.5113	34.2306	32.6784	47.5225	45.9477	39.9835	27.0897	26.7108	27.7028	18.3546	21.633	24.9798	16.229	28.8245
Prudu.01G148300	0	0	0.338353	0.34173	0.341769	0	0.298564	0	0.339983	0.747323	1.01972	0.350541	0.349356	0.530077	0.352909	0
Prudu.01G148400	0	0	0	0	0	0.115602	0	0	0	0	0	0	0	0	0	0
Prudu.01G148500	0.635779	0.770184	0.870049	0.313833	0.627739	0.49296	0.383868	0.407602	1.31136	0.617685	0.998914	0.51508	0.577507	0.535486	0.51856	0.645992
Prudu.01G148600	0	0.0721311	0.0698434	0.141081	0.0705487	0	0	0.0654407	0	0	0.280658	0.361797	0.14423	0.164129	0	0
Prudu.01G148700	0	0	0	0	0	0	0	0	0	0	0	0	0	0	0	0
Prudu.01G148800	0	0.918224	0	0	0.22452	0	0	0	0	0	0	0	0	0	0	0
Prudu.01G148900	0.0897139	0.113208	0.109617	0.0885692	0.177159	0.135257	0.135418	0.0205415	0.24232	0.0968453	0.198219	0.499691	0.316911	0.154558	0.343	0.132935
Prudu.01G149000	0	0	0	0	0	0	0	0	0	0	0	0	0	0	0	0
Prudu.01G149300	0.644993	0.260449	0.252188	0.254705	0.254735	0.222268	0.278166	0.413509	0.126702	0.139253	0.063337	0	0.0650975	0.148158	0.328797	0.163839
Prudu.01G149400	0.0998498	0	0	0.0985759	0	0	0	0.0914492	0.098072	0	0.392202	0	0	0	0.101801	0
Prudu.01G149500	0	0	0	0	0	0	0	0	0	0	0	0	0	0	0	0
Prudu.01G149600	0	0	0	0	0	0	0	0	0	0	0	0	0	0	0	0
Prudu.01G149700	17.687	15.826	11.0019	10.9133	15.3796	10.7356	10.4016	15.4626	12.7329	9.98038	11.4472	9.4646	10.7512	10.3878	9.11871	11.4021
Prudu.01G149800	48.9159	30.6216	32.0545	26.7089	36.965	76.9853	45.0204	56.3135	29.7932	26.2546	35.9587	46.216	51.3002	50.4271	50.4288	49.0539
Prudu.01G149900	0	0	0	0	0	0	0	0	0	0	0	0	0	0	0	0
Prudu.01G150000	188.259	298.665	204.805	251.058	279.6	349.833	337.531	335.188	201.004	212.366	269.762	236.43	309.051	331.538	436.114	382.206
Prudu.01G150100	5.58608	3.68714	5.46031	8.06011	6.57611	4.6274	7.59795	7.08384	2.32126	2.31928	1.8988	3.04608	2.81894	2.30309	4.81903	2.18301
Prudu.01G150200	3.44482	2.19237	3.73327	2.07009	3.4752	2.12905	3.74641	3.42934	1.17686	1.45512	1.91198	1.66844	2.04071	0.688081	1.22161	0.824313
Prudu.01G150300	22.5418	27.1308	21.0491	20.1316	20.1339	13.1107	13.7638	18.6761	24.6481	29.0481	32.0982	15.8197	24.141	24.0507	19.2489	29.5259
Prudu.01G150400	0	0	0	0	0	0	0	0	0	0	0	0	0	0	0	0
Prudu.01G150500	0	0	0	0	0	0	0.165528	0	0	0	0	0	0	0	0	0
Prudu.01G150600	0	0	0	0	0	0	0	0	0	0	0	0	0	0.463174	0.308367	0.256097
Prudu.01G150700	2.73754	3.81369	2.6759	3.40529	3.56785	2.73578	3.2585	2.35679	3.65676	3.90079	3.38714	2.21783	1.54724	2.09609	2.51192	3.01331
Prudu.01G150800	8.18344	7.56633	6.72829	5.88938	7.36258	5.50176	5.40934	6.30416	3.86863	5.24257	5.14452	5.07309	5.36471	4.65553	3.93774	6.11961
Prudu.01G150900	0	0	0	0	0	0	0	0	0	0	0	0	0	0	0	0
Prudu.01G151000	0	0	0	0	0	0	0	0	0	0	0	0	0	0	0	0
Prudu.01G151100	0	0.121191	0	0	0	0	0	0	0	0	0.0589436	0	0	0	0	0
Prudu.01G151200	0	0	0	0	0	0	0	0	0	0	0	0	0	0	0	0
Prudu.01G151300	0	0	0	0	0	0	0	0	0	0	0	0	0	0	0	0
Prudu.01G151400	0.523338	0.704414	0.341037	0.947211	0.861201	0.413292	0.564249	0.359481	0.813865	0.894486	1.11347	0.264991	0.264096	0.434104	0.400172	0.516975
Prudu.01G151500	0	0	0	0	0	0	0	0	0	0	0	0	0	0	0	0
Prudu.01G151600	0	0	0	0	0	0	0	0	0	0	0	0	0	0	0	0
Prudu.01G151700	1708.57	1626.64	1823.99	1465.06	1321.79	1528.44	1222.59	878.869	237.122	124.013	166.82	268.197	251.604	183.25	381.142	362.346
Prudu.01G151800	0	0	0	0	0	0	0	0	0	0	0	0	0	0	0	0
Prudu.01G151900	6.92292	6.9887	8.06287	5.30772	6.18093	3.109	5.20899	3.84476	5.56993	5.32666	4.99014	4.10207	2.45293	2.65039	4.27996	3.18033
Prudu.01G152000	1.05709	1.12991	1.03329	0.85944	1.53489	0.696419	0.75088	0.398653	0.793972	1.074	1.0991	1.3224	0.502069	1.52358	0.507174	1.15832
Prudu.01G152100	0	0	0	0	0	0	0	0	0	0	0	0	0	0	0	0
Prudu.01G152200	0	0	0	0	0	0	0	0	0	0	0	0	0	0	0	0
Prudu.01G152300	0	0	0	0	0	0	0	0	0	0	0	0	0	0	0	0
Prudu.01G152400	0	0	0	0	0	0	0	0	0	0	0	0	0	0	0	0
Prudu.01G152500	0	0	0	0	0	0	0	0	0	0	0	0	0	0	0	0
Prudu.01G152600	0	0	0	0	0	0	0	0	0	0	0	0	0	0	0	0
Prudu.01G152700	18.3412	22.7018	19.7782	20.7999	24.9243	16.6165	22.7097	16.3138	13.9962	12.2881	16.0429	12.627	9.5506	9.99459	12.1448	11.1938
Prudu.01G152800	0	0	0	0	0	0	0	0	0	0	0	0	0	0	0	0
Prudu.01G152900	0	0	0	0	0	0	0	0.169834	0	0	0	0	0	0	0	0
Prudu.01G153000	0	0	0	0	0	0	0	0	0	0	0	0	0	0	0	0
Prudu.01G153100	0	0	0	0	0	0	0	0	0	0	0	0	0	0	0	0
Prudu.01G153200	0	0	0	0	0	0	0	0	0	0	0.135362	0	0	0.316639	0	0
Prudu.01G153300	0	0	0	0	0	0	0	0	0	0	0	0	0	0	0	0
Prudu.01G153400	0	0	0	0	0	0	0	0	0	0	0	0	0	0	0	0
Prudu.01G153500	0	0	0	0	0	0	0	0	0	0	0	0	0	0	0	0
Prudu.01G153600	1.08713	1.5776	0.8302	0.670789	1.2411	0.907313	0.761876	1.15124	0.8342	1.06353	0.700574	0.584872	0.51432	0.988475	0.242456	1.00679
Prudu.01G153700	2.77129	4.91996	2.66219	2.87745	2.0286	1.60539	1.73094	2.05677	1.73642	5.1579	1.87679	1.5484	2.26653	2.52437	1.65629	0.930513
Prudu.01G153800	0	0	0.160978	0	0	0	0	0.0754154	0	0	0.0808593	0	0.0831068	0.126098	0.167904	0.0697216
Prudu.01G153900	18.9503	21.2647	18.9829	18.3993	21.9193	19.1594	19.8914	18.6828	15.4979	15.5116	16.648	16.9705	17.5454	17.1781	21.2366	15.9793
Prudu.01G154000	50.8484	58.2091	44.5576	46.4698	65.1875	38.3108	56.6263	52.6966	44.4073	50.344	59.4806	38.3225	34.3175	34.8555	35.6768	38.5969
Prudu.01G154100	0	0	0	0	0	0	0	0	0	0	0	0	0	0	0	0
Prudu.01G154200	0	0	0	0	0	0	0	0	0	0	0	0	0	0	0	0
Prudu.01G154300	0	0	0	0	0	0	0	0	0	0	0	0	0	0	0	0
Prudu.01G154400	0	0	0	0	0	0	0	0	0	0	0	0	0	0	0	0
Prudu.01G154500	0	0	0.0236794	0.095663	0.0239185	0	0.0208949	0	0	0	0	0	0.0244495	0	0	0
Prudu.01G154600	21.2015	19.0442	20.0051	19.3504	21.1897	15.1342	15.6	19.8932	33.9558	34.8439	33.9908	21.2953	28.9966	29.1542	19.7188	35.5737
Prudu.01G154700	0.28321	0	0	0	0	0	0.12214	0.129692	0.139084	0	0.278107	0	0	0.21685	0.144372	0
Prudu.01G154800	0.065265	0.197655	0.255182	0.128865	0.0644397	0.0562268	0.0562936	0.119548	0	0	0.128178	0.0660936	0	0	0	0.110522
Prudu.01G155400	0	0	0	0	0	0	0	0	0	0	0	0	0	0	0	0
Prudu.01G155500	17.0021	14.2273	14.3853	16.58	17.4025	12.9173	14.5753	16.0156	16.1212	19.1386	17.4778	12.9397	17.02	18.48	11.4032	19.2338
Prudu.01G155600	10.876	9.67667	8.88926	12.3751	13.8932	10.5873	11.3419	10.9176	12.0704	10.6792	12.4901	8.52498	11.721	13.1735	8.51993	10.3015
Prudu.01G155700	92.5941	109.926	79.2309	82.2999	92.2776	153.33	122.038	136.849	53.9723	60.4086	62.7414	57.6932	58.5172	63.9406	51.1718	75.1041
Prudu.01G155800	0.722625	0.508433	0.642141	0.583695	0.497279	0.660282	0.509966	0.721994	0.258094	0.543683	0.537578	0.332636	0.198907	0.335335	0.178604	0.241036
Prudu.01G155900	59.1551	67.8433	61.7574	59.8326	67.1404	42.738	60.3483	59.6218	43.1627	44.9629	43.0153	38.3892	39.771	39.1665	35.2131	47.0366
Prudu.01G156000	7.27785	6.24994	5.24697	4.55158	6.04779	4.76632	6.41945	5.51943	6.04853	6.96764	7.30839	4.60224	5.58379	6.00119	5.30482	6.80363
Prudu.01G156100	0	0.227892	0	0	0	0	0	0	0	0	0	0	0	0	0.230158	0
Prudu.01G156200	0	0	0	0	0	0	0	0	0	0	0	0	0	0	0	0
Prudu.01G156300	257.365	272.136	232.692	265.916	264.851	295.993	285.303	255.095	193.621	174.618	183.841	173.405	158.928	159.212	149.756	157.454
Prudu.01G156400	0	0	0	0	0	0	0	0	0	0	0	0	0	0	0	0
Prudu.01G156500	0	0	0	0	0	0	0	0	0	0	0	0	0	0	0	0
Prudu.01G156600	9.37619	14.2997	12.2201	11.7449	11.6965	11.4217	12.0875	11.4036	8.81315	9.46851	10.0982	8.32109	8.19122	8.49153	10.4331	10.5427
Prudu.01G156700	0	0	0	0	0	0	0	0.0859402	0	0.303881	0	0	0	0	0	0
Prudu.01G156800	0	0	0	0	0	0	0	0	0	0	0	0	0	0	0	0
Prudu.01G156900	0	0	0	0	0	0	0	0	0	0	0	0	0	0	0	0
Prudu.01G157000	35.9715	43.7769	38.0338	33.6878	44.6414	31.929	35.0737	36.2873	38.4498	36.7844	34.7182	33.1645	35.3484	33.9295	36.0461	40.0084
Prudu.01G157100	0	0	0.0226744	0	0	0	0	0	0.0227837	0	0	0	0	0	0	0
Prudu.01G157200	0	0	0	0	0	0	0	0	0	0	0	0	0	0	0	0
Prudu.01G157300	53.6527	52.4153	47.9333	47.8422	56.1071	30.6908	49.8851	41.081	52.2724	63.9895	63.4496	34.908	56.3337	58.0876	40.7316	69.2423
Prudu.01G157400	108.144	134.248	110.807	107.306	110.029	105.582	101.446	122.676	122.124	123.259	134.496	94.368	117.873	137.026	100.323	141.303
Prudu.01G157500	6.43732	8.19478	6.38492	5.32714	6.44939	3.16032	4.85838	6.24254	10.0884	12.6717	13.0609	8.24467	8.599	8.29949	7.60063	8.27611
Prudu.01G157600	0	0	0	0	0	0	0	0	0	0	0	0	0	0	0	0
Prudu.01G157700	2.77602	3.63274	2.76377	3.55264	3.09622	2.39159	2.70482	2.96621	4.19088	5.7714	4.13948	5.77872	4.56585	4.09367	4.14056	4.30928
Prudu.01G157800	0	0	0	0	0	0	0	0	0	0	0	0	0	0	0	0
Prudu.01G157900	12.1359	11.2525	10.3153	13.674	10.0939	10.7962	7.11118	12.4438	9.58766	10.8934	10.8161	5.41025	8.78692	9.94877	6.052	11.4485
Prudu.01G158000	4.21334	5.67116	4.86728	5.7982	6.30312	7.58969	6.27719	4.44353	4.01291	3.58347	4.51354	4.91332	4.25241	4.88801	3.6448	4.9729
Prudu.01G158100	1.82233	2.10245	1.81311	1.31718	2.0242	1.51389	1.0666	1.99685	0.958865	1.51052	1.34212	0.922732	0.788241	0.94683	0.663547	1.01948
Prudu.01G158200	18.4514	27.175	17.1674	16.9259	21.3663	29.811	25.7887	24.7023	11.2947	11.0029	9.18779	12.7571	11.7116	14.2881	16.7336	13.2775
Prudu.01G158300	0	0	0	0	0	0	0	0.0760857	0	0.0896787	0	0	0	0	0	0
Prudu.01G158400	3.56248	4.77638	3.97196	5.22059	6.10055	2.06207	4.22507	3.1608	2.95232	6.79	5.35674	2.64941	3.87642	3.02608	3.40508	4.57177
Prudu.01G158500	0	0.0426719	0	0	0.0834714	0.182082	0	0.154856	0	0	0.0415085	0	0	0.0647313	0.0430961	0.0715821
Prudu.01G158600	0	0	0	0	0	0	0	0	0	0	0	0	0	0	0	0
Prudu.01G158700	0	0	0.0341387	0	0	0	0	0	0	0	0	0	0	0	0	0
Prudu.01G158800	0	0	0	0	0	0	0	0	0	0	0	0	0	0	0	0
Prudu.01G158900	0	0	0	0	0	0	0	0	0	0	0	0.0250784	0	0	0	0
Prudu.01G159000	0	0	0	0	0	0	0	0	0	0	0	0	0	0	0	0
Prudu.01G159100	0	0	0	0	0	0	0	0	0	0	0	0	0	0	0	0
Prudu.01G159200	4.00351	6.71808	3.73196	4.13566	4.42409	3.31204	3.33884	4.63799	3.74994	5.09452	4.73847	2.44334	2.94351	3.69475	3.02751	3.92864
Prudu.01G159300	21.5358	20.0131	19.3207	17.9408	19.9818	16.1643	21.629	17.9407	15.9946	18.1523	20.5683	13.9818	14.2919	14.4115	18.0465	16.5862
Prudu.01G159400	1.62935	1.908	1.08301	1.09382	2.57399	0.729928	1.40538	1.85041	1.08823	0.633192	1.53599	0.594012	0.657784	0.548929	0.531578	1.21405
Prudu.01G159500	0	0	0	0	0	0	0	0	0	0	0	0	0	0	0	0
Prudu.01G159600	0	0	0	0.317069	0	0	0	0	0	0	0	0	0	0	0	0
Prudu.01G159700	37.1761	43.7493	32.4142	31.7125	37.5262	36.7395	38.9328	37.7258	16.2512	23.6901	21.1423	21.5232	22.5684	20.9911	23.0802	24.6781
Prudu.01G159800	38.7282	23.251	36.2552	36.9877	30.2539	11.9643	21.014	20.0319	42.3619	31.53	29.0839	36.0063	24.2445	18.2885	15.4808	15.2259
Prudu.01G159900	44.2519	51.5776	43.392	43.894	43.6234	47.9853	43.7679	45.5151	38.528	38.6526	34.4072	36.5437	28.3894	32.1194	32.0227	34.2185
Prudu.01G160000	0	0	0	0	0	0	0	0	0	0	0	0	0	0	0	0
Prudu.01G160100	0	0	0	0	0	0	0	0	0	0	0	0	0	0	0	0
Prudu.01G160200	1.2414	1.25319	0	0.875399	0.7004	0.458349	1.68261	0.324844	0.174185	0.765758	0.174147	0	0.536961	1.22209	0.904036	1.35144
Prudu.01G160300	28.9167	23.9923	24.5708	31.1599	25.3787	38.1009	30.8919	35.182	16.5213	21.1162	21.9463	22.1064	21.9363	23.7329	25.6278	23.4042
Prudu.01G160400	0	0	0	0	0.109463	0	0	0	0	0	0	0	0	0	0	0
Prudu.01G160500	0	0	0	0	0	0	0	0	0	0	0	0	0	0	0	0
Prudu.01G160600	0	0	0	0	0	0	0	0	0	0	0	0	0	0	0	0
Prudu.01G160700	27.9359	28.625	32.5222	34.8591	30.4238	23.8606	32.4725	30.3623	18.4297	16.5667	17.6604	18.8199	20.632	16.9835	19.925	20.4053
Prudu.01G160800	6.30143	6.8259	4.15251	3.87941	6.57129	3.53786	3.96955	5.47947	4.555	3.17188	5.2145	3.04731	3.78734	3.60513	2.88744	4.13655
Prudu.01G160900	4.7407	2.50682	1.32399	3.78874	2.00604	0.38897	2.14187	3.92834	1.77382	1.94954	1.77343	0.914454	0.227841	0.518554	0.690474	1.14687
Prudu.01G161000	6.14586	6.63214	6.17321	5.02133	6.36109	6.3537	6.65372	5.55115	4.28795	5.94808	6.70105	5.06496	5.1334	6.00394	4.14848	5.9216
Prudu.01G161100	3.06945	4.86162	3.31072	3.13478	4.3892	3.46505	3.92563	5.04079	2.44303	2.45652	1.97478	1.87577	2.72403	2.06658	2.05031	2.19568
Prudu.01G161200	35.3219	44.5293	39.5928	37.9858	54.3988	46.9317	42.6143	38.2836	77.4091	82.3406	91.6093	98.126	120.708	86.3987	163.519	106.275
Prudu.01G161300	0	0	0	0	0	0	0	0	0	0	0	0	0	0	0	0
Prudu.01G161400	0	0	0	0	0	0	0	0	0	0	0.182456	0	0	0	0	0
Prudu.01G161500	1.43468	3.10354	1.20204	0.20234	0.202363	1.236	0.176782	0	0.805223	0.663741	0	0	0	0	0.208959	0.17354
Prudu.01G161600	0	0	0	0	0	0	0	0	0	0	0	0	0	0	0	0
Prudu.01G161700	0	0	0	0	0	0	0	0	0	0	0	0	0	0	0	0
Prudu.01G161800	0	0.153411	0	0	0	0	0	0	0	0	0.298456	0	0	0	0	0
Prudu.01G161900	0	0	0	0	0	0	0	0	0	0	0	0	0	0	0	0
Prudu.01G162000	31.9748	30.7365	29.0491	30.47	28.1426	26.4999	31.0831	26.9953	21.0734	25.0348	26.0462	25.9819	23.4414	23.0205	29.3431	23.8696
Prudu.01G162100	26.3644	38.8068	22.3759	26.2618	28.2133	30.0578	25.0552	31.3757	16.7465	18.1497	22.0137	18.7853	17.9252	18.9176	14.0031	21.9223
Prudu.01G162200	0	0.230678	0.446725	0	1.80494	0.196862	0.591289	1.67426	0.224439	0	0.224389	0	0	1.04979	0	0.386964
Prudu.01G162300	37.237	47.4052	36.2193	43.1002	41.6562	28.9987	49.206	33.3482	11.5307	12.5739	15.2208	9.65965	14.0702	9.4103	13.0912	12.8137
Prudu.01G162400	4.30317	4.07255	2.62893	3.45172	3.31934	4.63406	3.01571	2.58637	1.05664	2.46778	2.90512	2.72363	1.9001	1.85336	0.274203	2.16338
Prudu.01G162500	18.2244	18.542	15.6456	16.5789	21.7387	10.8917	18.1882	17.3028	10.3323	12.2055	11.9228	7.60936	10.1115	7.48846	7.58781	9.23029
Prudu.01G162600	14.6625	15.9317	10.8313	16.6854	14.4771	10.9927	12.9366	15.4791	13.9617	15.4656	17.3659	13.7152	11.7484	10.7126	10.6126	9.95099
Prudu.01G162700	6.35879	8.45943	5.58924	5.15839	6.86242	7.47413	4.93198	8.62285	5.61617	5.37434	6.09899	3.79383	4.07951	6.3408	2.91485	6.51103
Prudu.01G162800	0.749675	0	0.48853	0	0	0	0.215541	0.343301	0	0.134878	0	0	0.126105	0.191338	0.127387	0.105794
Prudu.01G162900	0	0	0	0	0	0	0	0	0	0	0	0	0	0	0	0
Prudu.01G163000	0.580945	0.146616	0.212949	0.215075	0.358499	0.125123	0.375815	0.133017	0.356625	0.235172	0.427857	0.22062	0.146583	0.22241	0.592295	0.184462
Prudu.01G163100	6.0992	5.84619	6.05221	5.20028	5.38337	3.76842	4.70283	4.00616	9.2582	9.70978	9.43767	7.70519	8.61185	7.6655	7.00351	6.99009
Prudu.01G163200	5.05186	7.58269	4.28837	6.75925	7.81013	8.87631	9.40287	6.75761	4.63547	5.59695	5.74411	4.98137	7.58098	5.39502	6.03158	6.47256
Prudu.01G163300	36.397	39.0528	34.529	35.862	32.5478	36.4697	38.5484	34.5136	27.04	29.9501	28.0873	35.5556	26.7751	27.4853	27.7035	28.699
Prudu.01G163400	0	0	0	0	0	0	0	0	0	0	0	0	0	0	0	0
Prudu.01G163500	53.5003	58.7051	46.2866	51.5055	53.8081	59.0456	58.5425	54.9339	55.8116	63.4029	57.7572	55.4415	53.4096	55.2764	57.9335	54.6553
Prudu.01G163600	0	0	0	0	0	0	0	0	0	0	0	0	0	0	0	0
Prudu.01G163700	0	0	0	0	0	0	0	0	0	0	0	0	0	0	0	0
Prudu.01G163800	0	0	0	0	0	0	0	0	0	0	0	0	0	0	0	0
Prudu.01G163900	0	0	0	0	0	0	0	0	0	0	0	0	0	0	0	0
Prudu.01G164000	0	0	0	0	0	0	0	0	0.0237197	0	0	0	0	0	0	0
Prudu.01G164100	4.6977	4.90873	4.35025	3.98685	5.32997	2.80459	3.58988	4.52891	3.52125	6.22769	3.76327	2.04482	2.86971	2.27176	1.42844	3.27981
Prudu.01G164200	0	0	0	0	0	0	0	0	0	0	0	0	0	0	0	0
Prudu.01G164300	0.195932	0	0	0	0	0	0	0	0	0	0	0	0	0	0	0
Prudu.01G164400	54.8729	51.9957	40.5867	44.4859	65.9126	36.8126	55.8677	49.9928	41.7432	40.5045	45.9159	34.6181	39.4962	32.2991	39.2231	36.7895
Prudu.01G164500	15.1356	15.2173	19.967	17.2507	12.5143	13.5696	14.8594	12.4535	16.1956	14.5455	15.7087	16.0755	15.897	16.677	17.7523	14.7953
Prudu.01G164600	0	0	0	0	0	0	0	0	0	0	0	0	0	0	0	0
Prudu.01G164700	0	0	0	0	0	0	0	0	0	0	0	0	0	0	0	0
Prudu.01G164800	1.69022	3.41257	0.777491	1.86497	1.37435	1.11353	0.771821	1.45696	0.976547	1.07328	1.7574	0.302062	0.301041	1.52256	0.101367	0.420926
Prudu.01G164900	2.08128	0.800403	0.839602	1.14151	2.41377	0.683069	0.997325	0.877447	0.389376	0.392285	0.35685	0.401468	0.400111	0.252953	0.336817	0.363642
Prudu.01G165000	19.3396	13.7794	14.2003	12.5493	12.8794	9.90815	11.5384	10.6718	7.99642	6.92629	8.17299	6.12992	5.89539	5.42265	3.67194	6.17594
Prudu.01G165100	0	0	0	0	0	0	0	0	0	0	0	0	0	0	0	0
Prudu.01G165200	0	0	0	0	0	0	0	0	0	0	0	0	0	0	0	0
Prudu.01G165300	0	0	0	0	0	0	0	0	0	0	0	0	0	0	0	0
Prudu.01G165400	0.108927	0.549811	0	0	0.215099	0	0	0	0.106988	0.235172	0.427857	0.22062	0	0.0834037	0.111055	0.276692
Prudu.01G165500	0.370381	0.498534	0	0.48754	0.121899	0	0.212979	0.226146	0	0	0	0.250055	0.124605	0	0	0
Prudu.01G165600	0	0	0	0	0	0	0	0	0	0	0	0	0	0	0	0
Prudu.01G165700	0	0	0	0	0	0	0	0	0	0	0	0	0	0.0519809	0	0
Prudu.01G165800	0	0	0	0	0	0	0	0	0.917954	0	0	0	0	0	0	0
Prudu.01G165900	0	0	0	0	0	0	0	0	0	0	0	0	0	0	0	0
Prudu.01G166000	0	0	0	0	0	0	0	0	0	0	0	0	0	0	0	0
Prudu.01G166100	0	0	0	0	0	0	0	0	0	0	0	0	0	0	0	0
Prudu.01G166200	0	0	0	0	0	0	0	0	0	0	0	0	0	0	0	0
Prudu.01G166300	0	0	0	0.328938	0	0.143524	0	0	0	0	0.490777	0	0	0.382676	0	0
Prudu.01G166700	0	0	0	0	0	0	0	0	0	0	0	0	0	0	0	0
Prudu.01G166800	0	0.0944419	0	0.0923594	0	0.161195	0.242079	0.171364	0	0	0.0918671	0.378963	0.0944206	0.143264	0.190762	0.0792133
Prudu.01G166900	0	0	0	0	0	0	0	0	0	0	0	0	0	0	0	0
Prudu.01G167000	0	0.285901	0	0	0	0	0	0	0	0	0	0.286806	0	0	0	0
Prudu.01G167100	0	0	0	0	0	0	0	0	0	0	0	0	0	0	0	0
Prudu.01G167200	0	0	0	0	0	0	0	0	0	0	0	0	0	0	0	0
Prudu.01G167300	4.13427	6.82944	1.95936	6.06043	5.31895	6.36794	7.34804	6.19599	6.76776	4.59814	7.38139	6.21669	6.70146	7.38626	12.1342	7.21329
Prudu.01G167400	62.0282	192.626	72.1869	85.6765	98.045	180.923	144.43	143.425	31.2815	33.4794	45.0682	39.7175	34.5301	47.068	47.5009	52.1672
Prudu.01G167500	0	0	0	0	0	0	0	0	0	0	0	0	0	0	0	0
Prudu.01G167600	0	0	0	0	0	0	0	0	0	0	0	0	0	0	0	0
Prudu.01G167700	0	0	0	0	0	0	0	0	0	0	0	0	0	0	0	0
Prudu.01G167800	0	0	0	0	0	0	0	0	0	0	0	0	0	0	0	0
Prudu.01G167900	0	0	0	0	0	0	0	0	0	0	0	0	0	0	0	0
Prudu.01G168000	0	0	0	0	0	0	0	0	0	0	0	0	0	0	0	0
Prudu.01G168100	7.2369	10.0192	4.44649	5.37544	7.82591	5.28465	7.90667	6.05993	5.41566	5.87773	6.70041	3.2107	4.79979	3.95799	4.28644	5.36898
Prudu.01G168200	13.4499	14.8542	12.3605	12.7108	14.3013	8.41811	12.2951	13.4764	7.2262	17.3732	13.3204	6.98494	11.1382	9.94628	8.67296	12.8483
Prudu.01G168300	49.912	57.6568	46.8236	41.9997	41.8391	44.4429	44.4957	51.6953	33.5596	43.5737	51.9731	29.0044	32.1182	36.6779	38.4215	50.2033
Prudu.01G168400	29.6022	35.7144	24.6228	28.7493	36.2774	34.2801	35.7739	41.8063	14.0254	12.7301	16.7007	11.0488	13.7643	11.5479	9.48764	14.2645
Prudu.01G168500	0	0	0	0	0	0	0.0652204	0	0	0.0816251	0	0.153149	0	0	0	0
Prudu.01G168600	1.56636	2.37186	1.65868	0.773187	0.902156	1.01208	0.675523	1.91277	0.897441	1.12725	0.640889	1.18968	0.790443	1.99889	0.798481	0.663135
Prudu.01G168700	2.64131	2.44938	1.53109	1.91023	2.24402	1.08485	1.45701	2.02529	0.361993	0.331543	0.452392	0.21772	0.371973	0.423295	0.062626	0.260053
Prudu.01G168800	4.9705	6.85521	5.61133	5.66734	5.66799	3.07592	4.77032	4.87291	4.1944	4.60989	4.19348	5.1045	4.73397	5.19952	5.63861	5.45343
Prudu.01G168900	28.2325	50.7475	32.2685	33.9011	34.342	50.6279	37.4054	43.2035	15.2992	17.7701	27.3761	26.6192	21.7951	26.7674	26.4381	28.1765
Prudu.01G169000	6.97919	7.50083	6.07952	6.35112	7.10189	5.93087	5.99935	6.69639	3.42746	4.25387	4.84868	2.64441	2.63548	3.67163	2.8317	3.43712
Prudu.01G169100	12.0919	10.6434	12.6348	8.82094	11.3509	18.2689	13.5125	12.0021	11.2331	10.1596	9.06639	8.08321	7.93567	8.02717	7.59125	8.37237
Prudu.01G169200	3.31078	3.059	2.30376	2.65915	2.43784	2.10296	2.17806	2.544	1.5708	1.60525	1.98373	1.2502	1.52916	0.988226	0.915381	1.30663
Prudu.01G169300	4.88073	5.12686	7.02732	8.20441	5.99121	4.43211	6.42851	6.40312	5.31208	3.55994	5.31092	4.34156	4.19376	3.5856	1.88284	3.29493
Prudu.01G169400	20.6398	19.4034	16.2031	18.5298	15.8572	13.3361	15.7442	19.3759	4.24451	3.55094	4.1169	2.80868	2.21331	3.65457	1.64399	3.33139
Prudu.01G169500	15.9565	16.1081	13.2762	17.4407	20.9125	12.3557	16.2208	15.6579	15.6724	15.5844	18.0006	9.52231	14.2831	10.7632	11.5233	15.0387
Prudu.01G169600	20.5138	25.1313	20.1879	18.879	21.3529	20.4287	21.5926	24.9019	16.8701	20.1927	16.3884	18.5912	16.2825	19.8069	14.6757	18.8414
Prudu.01G169700	0	0	0	0	0	0	0	0	0	0	0	0	0	0	0	0
Prudu.01G169800	0	0	0	0	0	0	0	0	0	0	0	0	0	0	0	0
Prudu.01G169900	0	0	0	0	0	0	0	0	0	0	0	0	0	0	0	0
Prudu.01G170000	0	0	0	0	0.110248	0	0	0	0	0	0	0	0	0	0	0
Prudu.01G170100	0	0	0	0	0	0	0	0	0	0	0	0	0	0	0	0
Prudu.01G170200	0	0	0	0	0	0	0	0	0	0	0	0	0	0	0	0
Prudu.01G170300	0	0	0	0	0	0	0	0	0	0	0	0	0	0	0	0
Prudu.01G170400	0	0	0	0	0	0	0	0	0	0	0	0	0	0	0	0
Prudu.01G170500	0	0	0	0	0	0	0	0	0	0	0	0	0	0	0	0
Prudu.01G170600	9.47701	13.8417	8.86944	11.4463	11.4476	8.85945	6.78292	10.4341	5.44633	9.57734	11.3853	3.47137	4.07017	6.17566	3.39204	6.14633
Prudu.01G170700	35.8464	47.378	34.2483	34.7499	42.5835	24.4687	40.8296	34.8315	36.4797	37.0362	37.902	30.6473	32.6671	28.5622	30.3593	29.8037
Prudu.01G170800	21.9036	29.5022	22.6801	21.7407	23.6086	22.6851	22.7629	27.6309	17.5124	21.4141	20.7552	15.7245	16.2672	22.4672	13.9046	22.7954
Prudu.01G170900	32.8102	35.6769	39.8464	35.2471	38.1069	33.4837	41.5536	30.2154	37.2863	32.6863	32.3077	34.5998	33.2057	36.4031	31.4239	35.6639
Prudu.01G171000	0	0	0	0	0	0	0	0	0	0	0	0	0	0	0	0
Prudu.01G171100	0	0	0	0	0	0	0	0	0	0	0	0	0	0	0	0
Prudu.01G171200	0	0	0	0	0	0	0	0	0	0	0	0	0	0	0	0
Prudu.01G171300	0	0	0	0	0	0	0	0	0	0	0	0	0	0	0	0
Prudu.01G171400	0	0	0	0	0	0	0	0	0	0	0	0	0	0	0	0
Prudu.01G171500	0	0	0	0	0	0	0	0	0	0	0	0	0	0	0	0
Prudu.01G171600	0	0	0	0	0	0	0	0	0	0	0	0	0	0	0	0
Prudu.01G171700	0	0	0	0	0	0	0	0	0	0	0	0	0	0	0	0
Prudu.01G171800	10.0862	10.7064	11.1708	10.2139	10.4288	8.6521	9.55848	9.71335	8.75861	10.1403	11.8173	8.63606	9.8302	9.67839	9.53295	9.23658
Prudu.01G171900	4.10441	9.37362	4.14354	5.57986	5.5805	2.89837	4.41076	4.25209	4.6922	4.50331	6.14478	2.65745	5.09321	3.40028	4.2532	3.64621
Prudu.01G172000	10.1692	9.61399	4.41787	6.05552	5.5781	5.56247	5.15139	6.3569	4.75624	9.4093	7.13279	6.53858	7.16814	6.30325	6.25362	8.47377
Prudu.01G172100	144.869	142.156	118.803	142.055	184.555	202.435	226.896	225.698	148.464	134.669	136.222	119.828	122.102	146.33	85.885	81.8547
Prudu.01G172200	9.73536	8.53346	6.49885	7.78268	7.73669	5.72782	7.20924	10.83	12.0808	13.8927	14.643	7.6467	9.20256	10.5813	8.56988	10.133
Prudu.01G172500	1.37203	2.60718	2.05115	2.23098	2.15155	2.08593	1.67072	3.76979	2.29885	2.35232	3.48714	2.37024	2.28077	3.27522	3.12681	2.52846
Prudu.01G172600	132.979	139.942	140.501	148.079	136.27	190.019	156.223	155.471	79.7308	72.5574	72.8209	82.2068	71.9959	89.728	72.3391	83.01
Prudu.01G172700	0.612849	0	0	0	0.30255	0	0.528606	0	0	0.330782	0	0	0.618533	0.234624	0	1.55674
Prudu.01G172800	0	0	0	0	0	0	0	0	0	0	0	0	0	0	0	0
Prudu.01G172900	34.3759	37.4739	31.2684	32.1697	36.1804	31.5691	37.1661	31.4838	27.3159	28.7333	27.0755	26.5927	32.0444	25.7727	34.439	32.3409
Prudu.01G173000	21.4034	32.822	25.0935	24.5384	28.2596	34.932	27.6107	31.6172	23.4883	27.9832	28.5989	22.6286	18.6879	22.2034	18.302	20.6206
Prudu.01G173100	0.22602	0	0.441863	0.111568	0	0	0.292427	0.362258	0.332994	0.0609967	0.110974	0.343335	0	0.0865301	0	0.0956881
Prudu.01G173200	0	0	0	0	0	0	0	0	0	0	0	0	0	0	0	0
Prudu.01G173300	0	0	0	0	0.0543769	0	0.0475029	0	0	0.118902	0	0.111545	0.111168	0.0421688	0	0
Prudu.01G173400	0.370241	0.533942	0.801361	0.678818	0.809453	0.751854	0.958042	0.726625	0.519498	0.42822	0.519385	0.374942	0.400366	0.526477	0.727987	0.806119
Prudu.01G173500	0	0	0	0	0	0	0	0	0	0	0	0	0	0	0	0
Prudu.01G173600	0	0	0	0	0	0	0	0	0	0	0	0	0	0	0	0
Prudu.01G173700	35.1794	48.0629	33.4034	33.4884	36.3744	33.256	34.1637	37.9814	22.6893	20.5363	25.8473	18.0933	21.6894	23.1213	16.8302	27.3155
Prudu.01G173800	0	0	0	0	0	0	0	0	0	0	0	0	0	0	0	0
Prudu.01G173900	30.2369	35.072	30.2278	32.0372	30.9854	35.3247	32.1396	26.5741	19.574	25.387	26.018	21.4191	27.743	22.3919	29.2707	23.2101
Prudu.01G174000	14.1455	9.85255	10.7477	13.5992	11.2831	12.1866	8.95101	13.6909	9.58603	10.8023	10.8577	7.56918	7.85532	9.6486	8.37605	9.04837
Prudu.01G174100	0	0	0	0	0	0	0	0	0	0	0	0	0	0	0	0
Prudu.01G174200	0	0	0	0	0	0	0	0	0	0	0	0	0	0	0	0
Prudu.01G174300	0	0	0	0	0	0	0	0.0377909	0	0	0	0	0	0	0	0
Prudu.01G174400	0.636741	0.285685	0.276624	0.628617	0.488981	0.609513	0.305119	0.77756	0.764382	0.229119	0.34737	0	0.0714052	0.270857	0	0.359428
Prudu.01G174500	3.52677	1.18676	0.574561	1.16059	1.16072	0.253197	0.506996	0	0.288665	0.951779	0.577203	1.78577	0.593247	1.12516	0.599279	0
Prudu.01G174600	12.3338	13.5127	9.22898	11.1853	15.3875	8.73123	13.0093	13.2007	10.6351	13.5722	12.534	8.06064	10.0357	8.34566	7.89577	9.67419
Prudu.01G174700	0	0	0	0	0	0	0	0	0	0	0	0	0	0	0	0
Prudu.01G174800	9.48563	9.80532	8.95452	7.9535	13.2146	6.68874	9.27449	12.8826	9.98678	9.99418	11.8986	6.34921	7.73757	7.11376	4.80236	9.65452
Prudu.01G175000	0	0	0	0	0	0	0	0	0	0	0	0	0	0	0	0
Prudu.01G175100	0	0.0568701	0.110133	0	0.22249	0	0	0	0	0	0	0	0	0	0.0574354	0.0476999
Prudu.01G175200	0.690247	0.905847	0.742177	0.613296	1.02228	0.535192	0.952583	0.948262	0.542366	0.149023	0.406685	0.908713	0.348324	0.369958	0.140747	0.233779
Prudu.01G175300	0	0	0	0	0	0	0	0	0	0	0	0	0	0	0	0
Prudu.01G175400	0	0	0	0	0	0	0	0	0	0	0	0	0	0	0	0
Prudu.01G175500	1.76709	2.67582	3.64653	4.16752	1.35702	2.19899	2.28628	2.9671	2.12132	2.33146	2.21726	0.795344	0.990822	2.10472	2.30206	1.91185
Prudu.01G175600	0	0	0	0	0	0	0	0	0	0	0	0	0	0	0	0
Prudu.01G175700	0	0	0	0	0	0	0	0	0	0	0	0	0	0	0	0
Prudu.01G175800	0.78899	2.31705	0.911449	0.849735	2.83277	0.432553	0.309334	1.11676	0.704493	1.16142	1.40868	0.508459	0.506741	0.988555	1.24317	1.57904
Prudu.01G175900	26.4555	34.9435	15.9509	16.5983	31.4916	8.9463	14.0752	18.5685	17.4848	18.95	24.2792	13.5209	14.9724	16.0916	14.6205	20.5162
Prudu.01G176000	0.749174	0.378146	0	0.739615	0.554775	0.322712	0.323096	0.343072	0.367917	0.202182	0.551755	0.189671	0.378061	0	0	0.317171
Prudu.01G176100	0	0	0	0	0	0	0	0	0	0	0	0	0	0	0	0
Prudu.01G176200	0	0	0	0	0	0	0	0	0	0	0	0	0	0	0	0
Prudu.01G176300	0	0	0	0	0	0	0	0	0	0	0	0	0	0	0	0
Prudu.01G176400	85.2182	95.5866	79.3573	88.2855	79.293	168.284	80.6124	126.066	41.6782	42.2104	43.9075	51.1408	45.8358	61.8937	45.7656	59.3877
Prudu.01G176500	2.76359	3.48731	2.14881	2.72833	3.67953	1.91191	3.0338	2.47355	0.555214	0.836218	1.06907	0.360435	0.486	0.256489	0.469596	0.301362
Prudu.01G176600	0	0	0	0	0	0	0	0	0	0	0	0	0	0	0	0
Prudu.01G176700	0	0	0	0	0	0	0	0	0	0	0	0	0	0	0	0
Prudu.01G176800	0.871417	0.659773	0	0	0.430199	0	0.563723	0	0.42795	0.705515	1.4975	0	0	0.333615	0	0.737847
Prudu.01G176900	0	0	0	0	0	0	0	0	0	0	0	0	0	0	0	0
Prudu.01G177000	3.49247	4.17766	2.61883	1.65311	3.5664	1.7311	2.29024	3.28627	2.53747	2.6339	2.86577	0.920539	1.37614	2.08802	1.17064	2.06595
Prudu.01G177100	0.0917619	0	0	0.0452955	0	0	0	0	0	0	0	0	0	0	0	0
Prudu.01G177200	2.66722	3.12338	3.30241	2.77363	3.30065	2.66551	2.7607	1.49826	3.17861	2.49534	2.96838	3.16927	1.75875	2.31455	2.42927	1.95727
Prudu.01G177300	0	0	0	0	0	0	0	0	0	0	0	0	0	0	0	0
Prudu.01G177400	0	0	0	0	0	0	0	0	0	0	0	0	0	0	0	0
Prudu.01G177500	0	0	0	0	0	0	0	0	0	0	0	0	0	0	0	0
Prudu.01G177600	0	0	0	0	0	0	0	0	0	0	0	0	0	0	0	0
Prudu.01G177700	2.02913	3.61485	1.86677	2.23892	1.29637	1.28539	2.67678	1.96773	1.28959	1.41734	1.52373	2.90103	1.56608	1.37089	2.19047	1.71811
Prudu.01G177800	4.80335	3.32502	3.21957	2.30329	3.25208	2.83759	0.710241	2.01108	1.34795	1.62962	3.9082	1.66777	2.35469	0.945732	2.37864	1.85924
Prudu.01G177900	0.632551	0.878022	0.618309	0.46836	0.702622	0.0681191	0.2728	0.506916	0.465966	0.768187	0.232932	0.240218	0.478813	0.181625	0	0.200848
Prudu.01G178000	12.0112	10.5322	5.91323	7.15517	10.9648	3.77658	7.36048	8.45794	7.06118	10.1583	9.75722	5.68231	5.89908	5.50465	4.29052	6.45841
Prudu.01G178100	0	0	0	0	0	0	0	0	0	0	0	0	0	0	0	0
Prudu.01G178200	4.42412	6.69923	3.51366	2.45681	3.27613	2.85858	3.10048	4.0519	1.49371	2.68638	2.03643	2.24014	1.81397	2.32889	1.69146	0.819435
Prudu.01G178300	0	0	0	0.410076	0	0	0.358277	0	0	0	0	0	0	0.318046	0	1.75853
Prudu.01G178400	3.76321	4.38643	2.69249	3.40879	3.90715	1.73801	2.81089	2.48724	1.98147	2.93159	2.59058	2.43589	2.3885	2.07938	2.92699	2.4637
Prudu.01G178500	34.5699	36.7245	33.0057	36.7084	33.2398	43.9812	34.4986	38.5644	23.8865	23.4322	21.9076	25.8495	24.8494	19.3136	19.4669	23.1446
Prudu.01G178600	0	0.51556	0.499209	0	0	0	0	0	0	0	0	0	0.515444	0	0	0
Prudu.01G178700	2.85712	3.33293	2.23423	2.13117	2.82099	2.73494	3.12154	2.32599	2.05791	2.12469	1.99511	2.31471	1.98649	1.65289	1.6183	2.58046
Prudu.01G178800	1.23612	0.935899	1.07883	1.0896	0.871777	0.646568	1.56122	1.05126	0.693777	0.571877	0.693625	1.11769	0.490122	0.473238	0.315067	0.299042
Prudu.01G178900	0	0	0	0	0	0	0	0	0	0	0	0	0	0	0	0
Prudu.01G179000	0	0	0	0	0	0	0	0	0	0	0	0	0	0	0	0
Prudu.01G179100	0	0	0	0	0	0	0	0	0	0	0	0	0	0	0	0
Prudu.01G179200	0	0	0	0	0	0	0	0	0	0	0	0	0	0	0	0
Prudu.01G179300	1.12331	1.72366	1.18586	1.64129	1.90766	2.09034	1.9378	1.48148	0.750251	0.776066	1.14719	0.864555	0.861634	1.06653	1.05364	0.836995
Prudu.01G179400	0	0	0	0	0	0	0	0	0	0	0	0	0	0	0	0
Prudu.01G179500	0	0	0	0	0	0	0	0	0	0	0	0	0	0	0	0
Prudu.01G179600	1.79853	2.72343	2.13476	2.53655	1.77579	2.98825	2.16074	3.00029	0.630896	2.01084	2.14458	1.56117	0.842777	1.08201	1.57172	1.46847
Prudu.01G179700	1.49775	1.51198	1.17122	1.77437	1.08446	1.11829	0.775119	0.823043	0.686504	1.94016	1.76491	2.12347	2.5194	1.52907	0.305402	1.43726
Prudu.01G179800	0	0	0	0	0	0	0	0	0	0	0	0	0	0	0	0
Prudu.01G179900	0	0	0.0610255	0	0	0	0	0	0	0	0	0.189671	0	0	0	0
Prudu.01G180000	0	0	0	0	0	0	0	0	0	0	0	0	0	0	0	0
Prudu.01G180100	0	0	0	0	0	0	0	0	0	0	0	0.0665584	0	0	0	0
Prudu.01G180200	11.3016	12.6491	8.7897	9.31402	10.431	7.45055	9.66331	9.67573	7.28765	10.7678	9.69865	6.46897	6.99264	9.06733	6.61287	10.6927
Prudu.01G180300	0	0	0	0	0	0	0	0	0	0	0	0	0	0	0	0
Prudu.01G180400	25.1457	31.3625	27.6834	28.2986	27.285	24.2511	24.1319	26.3313	17.6173	17.8802	20.3945	18.3382	19.1424	16.9537	21.6995	18.2393
Prudu.01G180500	0	0	0	0	0	0	0	0	0	0	0	0	0	0	0	0
Prudu.01G180600	25.7014	24.7924	24.8182	20.9651	24.5048	21.3369	26.7812	21.6369	19.073	17.3753	18.508	19.0344	17.3455	16.1408	22.5509	19.5637
Prudu.01G180700	8.65525	9.34506	7.45185	6.90376	10.6681	6.07394	8.35541	10.0007	6.44623	5.75445	7.31725	6.61738	6.47932	5.52997	6.10691	7.11017
Prudu.01G180800	6.17914	7.40745	6.60626	6.29093	9.53281	2.82807	6.32907	3.80232	5.31048	5.62808	7.58473	3.81322	4.67733	2.14386	1.37809	3.597
Prudu.01G180900	3.52013	5.50805	4.86023	2.86705	5.30032	3.71499	3.79531	4.19116	4.84043	5.31992	6.74056	4.09954	3.95246	4.78417	3.14029	6.74353
Prudu.01G181000	0	0	0	0	0	0	0	0	0	0	0	0	0	0	0	0
Prudu.01G181100	0	0	0	0	0	0	0	0	0	0	0	0	0	0	0	0
Prudu.01G181200	0	0	0	0	0	0	0	0	0	0	0	0	0	0	0	0
Prudu.01G181300	14.023	10.9649	10.1418	8.96262	10.0041	6.98324	9.64831	10.3933	20.859	18.2877	21.2524	16.4173	14.5621	13.7163	13.4705	18.8741
Prudu.01G181400	0	0	0	0	0	0	0	0	0	0	0	0	0	0	0	0
Prudu.01G181500	0	0	0.0332806	0	0	0	0	0	0	0	0	0	0	0	0	0.0288284
Prudu.01G181600	0	0	0	0	0	0	0	0	0	0	0	0	0	0	0	0
Prudu.01G181700	0	0	0	0	0	0	0	0	0	0	0	0	0	0	0	0
Prudu.01G181800	0	0	0	0	0	0	0	0	0	0	0	0	0	0	0	0
Prudu.01G181900	0	0	0	0	0	0	0	0	0	0	0	0	0	0	0	0
Prudu.01G182000	0	0	0.0803476	0	0.0811589	0.0708151	0.212698	0	0	0.177465	0.080717	0.249726	0.0829606	0.251752	0.0838042	0.347995
Prudu.01G182100	31.5266	64.8864	33.2563	42.7395	57.9815	70.2492	66.7743	62.1799	42.471	34.8024	50.1638	33.9385	30.8424	41.9223	30.9483	33.7667
Prudu.01G182200	5.28816	6.08579	5.5137	4.35058	6.4744	5.10253	6.02084	5.74733	6.02505	8.41055	8.20473	6.71198	6.6893	5.29077	5.06799	5.91043
Prudu.01G182300	35.2812	46.814	48.3773	43.5388	46.6666	40.1816	48.3751	40.9623	33.5154	34.7676	38.2324	35.3231	34.3045	32.7104	32.1554	33.3811
Prudu.01G182400	0	0	0	0	0	0	0	0	0	0	0	0	0	0	0	0
Prudu.01G182500	0	0	0	0	0	0	0	0	0	0	0	0	0	0	0	0
Prudu.01G182600	0	0	0	0	0	0	0	0	0	0	0	0	0	0	0	0
Prudu.01G182700	0	0	0	0	0	0	0	0	0	0	0	0	0	0	0	0
Prudu.01G182800	0	0	0	0	0	0	0	0	0	0	0	0	0	0	0	0
Prudu.01G182900	0	0	0	0	0	0	0	0	0	0	0	0	0	0	0	0
Prudu.01G183000	74.8606	80.2658	62.7215	66.5608	68.8639	154.624	82.2166	112.425	23.7481	21.0812	17.3505	18.3641	17.8328	22.4294	17.066	21.6536
Prudu.01G183100	2.16718	2.37008	1.72118	1.3372	1.20362	0.933527	0.895693	1.73674	0.798221	1.16972	0.886717	0.548672	0.546819	0.795116	0.736505	1.26156
Prudu.01G183200	3.20972	2.47781	3.32201	2.42317	3.72839	2.4399	1.62853	3.97721	2.78168	1.01908	1.66864	3.05926	3.23949	1.87936	1.53997	2.55787
Prudu.01G183300	1.94707	0.809353	0.783684	1.01765	1.24394	2.36814	0.889107	1.04898	1.79991	1.11274	1.23717	0.695926	2.54311	0.876966	1.6348	1.64863
Prudu.01G183400	4.31984	5.26076	2.81505	3.4524	5.48385	4.13512	4.25832	4.7728	2.89597	4.44117	3.29933	1.94431	3.11422	3.25513	2.02735	1.79982
Prudu.01G183500	0.796529	1.6082	0.692085	1.48536	1.83507	2.51615	1.67942	3.08018	1.21698	0.764307	1.39053	0.627388	1.33986	1.01648	1.08279	1.199
Prudu.01G183600	0.582302	1.7635	0.853787	0.862309	1.14988	1.50499	0.753387	0.799967	0.285967	0.628589	1.14362	0	0.587702	0.668789	0.296839	0
Prudu.01G183700	0	0	0	0	0	0	0	0	0	0	0	0	0	0	0	0
Prudu.01G183800	32.7208	34.648	32.6688	29.8337	28.9479	55.5169	34.7824	44.0813	21.8186	17.8229	25.8425	26.0428	22.6221	34.5543	26.6269	30.1624
Prudu.01G183900	21.7811	31.2649	21.1761	20.9242	27.9922	22.2684	27.3205	22.8138	22.776	24.2301	24.307	18.5728	22.8119	19.7315	19.2564	21.1245
Prudu.01G184000	85.3716	113.701	90.55	83.9127	88.9503	120.259	108.064	112.14	69.8027	64.4296	77.4354	69.0885	85.4075	78.4412	70.7769	80.6559
Prudu.01G184100	1.04541	0.211068	0	0.206414	0	0.540381	0.180341	0.574473	0	0.902806	0.205314	0	0.211021	0.16009	0.426333	0
Prudu.01G184200	0	0.0340728	0.0329921	0.0999643	0.0666505	0	0.0582249	0.0309124	0.0994533	0.07287	0	0.0341806	0.20439	0.0775302	0.068823	0.0285786
Prudu.01G184300	0	0	0	0	0	0	0	0	0	0	0	0	0	0	0	0.159867
Prudu.01G184400	0	0	0	0	0	0	0	0	0	0	0	0	0	0	0	0
Prudu.01G184500	0	0	0	0	0	0	0	0	0	0	0	0	0	0	0	0
Prudu.01G184600	0	0	0	0	0	0	0	0	0	0	0	0	0	0	0	0
Prudu.01G184700	0	0	0	0	0	0	0	0	0	0	0	0	0	0	0	0
Prudu.01G184800	0	0	0	0	0	0	0	0	0	0	0	0	0	0	0	0
Prudu.01G184900	0	0	0	0	0	0	0	0	0	0	0	0	0	0	0	0
Prudu.01G185000	0	0	0	0	0	0	0	0	0	0	0	0	0	0	0	0
Prudu.01G185100	0	0.0322005	0	0	0	0	0	0.0584276	0	0	0.0313226	0	0.0643865	0	0	0
Prudu.01G185200	1.73073	0.436794	0	0	0	0	0	0.39628	0	0	0	0	0	0	0	0
Prudu.01G185300	1.32363	0.929532	0.787545	0.539739	0.539801	0.545372	0.620477	0.36895	1.18701	1.4599	0.90419	0.495376	0.87124	0.705029	0.146683	1.2182
Prudu.01G185400	48.3832	53.568	41.9229	43.8984	40.2867	58.5576	54.6558	47.4811	34.2046	42.4808	29.7008	35.2411	32.683	30.2875	31.4333	29.0345
Prudu.01G185500	0	0	0	0	0.182728	0.159439	0	0	0	0	0	0	0	0.283408	0	0.156701
Prudu.01G185600	0	0	0	0	0	0	0	0	0	0	0	0	0	0.340764	0	0
Prudu.01G185700	0.205664	0	0	0.087017	0.145045	0	0.126709	0.161452	0.0288574	0	0.0865532	0.0297535	0.088959	0.0674886	0.149773	0.0248771
Prudu.01G185800	1.13882	1.45622	0.890546	0.824482	1.64915	0.196223	0.785823	0.973477	0.820267	0.49174	1.26741	0.768855	0.842882	0.581319	0.309619	0.321422
Prudu.01G185900	0	0	0	0	0	0	0	0	0	0	0	0	0	0	0	0
Prudu.01G186000	331.093	395.431	323.638	319.716	346.458	440.865	438.681	344.376	284.637	286.763	290.503	289.318	268.111	273.853	277.239	264.803
Prudu.01G186100	33.29	38.6019	35.7286	31.5329	36.3114	33.7182	37.7355	28.5321	22.5346	22.0959	19.5478	16.7424	17.3669	15.5866	17.5435	17.998
Prudu.01G186200	0	0	0	0	0	0	0	0	0	0	0	0	0	0	0	0
Prudu.01G186300	0	0	0	0	0	0	0	0	0	0	0	0	0	0	0	0
Prudu.01G186400	0	0	0	0	0	0	0	0.0549047	0	0	0	0	0	0	0	0
Prudu.01G186500	0	0	0	0	0	0	0	0	0	0	0	0	0	0	0	0
Prudu.01G186600	0.619963	1.87756	0.454503	0.306027	1.22425	0.267054	0.267371	0	0	0.334622	0.456593	0.156959	0	0.474696	0	0.65617
Prudu.01G186700	2.18956	3.49004	1.80232	1.13769	1.13783	0.496404	1.09339	0.422177	1.01869	0.870802	1.69745	1.05033	0.930468	0.617661	0.352474	1.17091
Prudu.01G186800	0.600198	0	0.335248	0.0846486	0.253975	0	0.0739563	0	0	0.370233	0.168395	0.0868312	0	0.0656518	0.0874178	0.1452
Prudu.01G186900	0	0	0	0	0	0	0	0	0	0	0	0	0	0	0	0
Prudu.01G187000	0	0	0	0	0	0	0	0	0	0	0	0	0	0	0	0
Prudu.01G187100	11.5986	12.87	6.65253	13.2486	21.2948	25.8479	36.7096	24.7571	2.63617	3.41469	3.76514	3.39755	2.03164	2.71563	5.08189	4.13932
Prudu.01G187200	153.76	247.949	137.752	233.901	300.067	378.97	486.096	357.693	102.695	110.703	116.327	139.329	107.551	111.589	125.002	99.1723
Prudu.01G187300	0	0	0	0	0	0	0	0	0	0	0	0	0	0	0	0
Prudu.01G187400	0	0	0	0	0	0	0	0	0	0	0	0	0	0	0	0
Prudu.01G187500	0	0	0	0	0	0	0	0	0	0	0	0	0	0	0	0
Prudu.01G187600	0	0	0	0	0	0	0	0	0	0	0	0	0	0	0	0
Prudu.01G187700	0	0	0.0836586	0.0844936	0.25351	0.368666	0.442925	0.391925	0	0	0.0840433	0.0866722	0	0	0	0
Prudu.01G187800	0	0	0	0	0	0	0	0	0	0	0	0	0	0	0	0
Prudu.01G187900	150.356	176.643	95.0021	90.4254	116.406	122.784	111.425	147.701	143.556	181.438	91.9584	104.186	97.3386	150.548	99.5647	142.631
Prudu.01G188000	0	0	0	0	0	0	0	0	0	0	0.072378	0	0	0	0	0
Prudu.01G188100	12.2028	16.0869	10.3845	11.055	12.7573	15.9549	11.3922	13.6744	10.8575	9.14351	10.2912	9.88622	5.94067	10.0031	11.5631	11.4264
Prudu.01G188200	10.2491	10.6538	12.8949	11.1201	12.1233	10.8405	11.0284	9.57268	6.17949	8.87294	6.27779	6.47416	6.96437	7.69216	7.2421	8.76403
Prudu.01G188300	42.12	37.958	47.798	42.4749	40.4272	36.4428	39.1368	38.7419	35.422	25.2709	33.2841	28.0094	30.9251	34.5345	18.7069	27.7811
Prudu.01G188400	0	0	0	0	0	0	0	0	0	0	0	0	0	0	0	0
Prudu.01G188500	0	0	0	0	0	0	0	0	0	0	0	0	0	0	0	0
Prudu.01G188600	0	0	0	0	0	0	0	0	0	0	0	0	0	0	0	0
Prudu.01G188700	0	0	0	0	0	0	0	0	0	0	0	0	0	0	0	0
Prudu.01G188800	0	0	0	0	0	0	0	0	0	0	0	0	0	0	0	0
Prudu.01G188900	0	0	0	0	0	0	0	0	0	0	0	0	0	0	0	0
Prudu.01G189000	0	0	0	0	0	0	0	0	0	0	0	0	0	0	0	0
Prudu.01G189100	0.0780781	0	0.0763201	0	0.308363	0	0	0	0	0	0	0	0	0	0	0.0661103
Prudu.01G189200	7.35074	9.23157	10.0508	9.63274	8.59703	7.95367	10.8691	9.53743	8.63805	7.69889	9.28064	7.39976	8.12548	8.91155	8.38654	7.5207
Prudu.01G189300	0	0	0	0	0	0	0	0	0	0	0	0	0	0	0	0
Prudu.01G189400	0	0	0	0	0	0	0	0	0	0	0	0	0	0	0	0
Prudu.01G189500	17.2971	15.1333	17.6591	14.6912	19.3555	14.4287	21.3135	20.167	7.38893	6.87607	6.95594	5.50526	5.09871	6.47491	4.59072	5.81184
Prudu.01G189600	0	0	0	0	0	0	0	0	0	0	0	0	0	0	0	0
Prudu.01G189700	0	0	0	0	0	0	0	0	0	0	0	0	0	0	0	0
Prudu.01G189800	0	0	0	0	0	0	0	0	0	0	0	0	0	0	0	0
Prudu.01G189900	0	0	0	0	0	0	0	0	0	0	0	0	0	0	0	0
Prudu.01G190000	0	0	0	0	0	0	0	0	0	0	0	0	0	0	0	0
Prudu.01G190100	2.29953	2.48719	3.37163	2.91882	2.10828	2.5471	1.98343	3.00866	2.74257	2.48232	3.54843	1.82971	2.32086	4.15025	0.334922	1.66891
Prudu.01G190200	11.4601	12.4666	12.0712	11.1676	11.803	21.2356	12.4412	16.2416	13.2453	11.7312	15.5707	13.2064	14.109	18.6466	12.5906	15.3082
Prudu.01G190300	3.4297	2.01967	3.77154	1.69297	3.10414	3.07786	1.35587	1.17793	2.8072	1.38837	1.26296	0.868312	3.02882	1.42245	1.45696	2.178
Prudu.01G190400	11.2047	8.56263	6.19271	9.09748	8.1163	6.13461	5.14835	7.5766	4.57691	2.93905	2.98205	3.71161	3.69907	2.40539	1.65482	1.86198
Prudu.01G190500	13.5312	17.6306	17.379	19.4165	16.6224	12.8773	17.2353	9.07841	82.0595	83.0547	77.8699	65.1687	56.0558	63.0069	52.4551	74.2048
Prudu.01G190600	27.421	21.6638	27.5636	20.9814	23.7987	22.5072	21.5056	21.2211	10.1316	8.05766	8.55144	7.55908	8.16134	6.23127	8.29718	5.74962
Prudu.01G190700	0	0.0516407	0	0.0505019	0.0505077	0	0	0	0	0	0.0502328	0	0.051629	0	0	0.0433137
Prudu.01G190800	3.8128	4.06458	3.51825	2.80053	3.79471	2.7855	2.42048	3.51996	1.94736	2.50246	3.68419	1.66804	1.90869	2.42894	1.43052	2.16947
Prudu.01G190900	9.23694	12.6839	7.17831	10.7617	10.423	12.6039	9.79819	12.8736	5.52237	7.18421	7.38033	5.51956	6.07996	5.62292	3.68507	6.89812
Prudu.01G191000	0	0	0	0	0	0	0	0	0	0	0	0	0	0	0	0
Prudu.01G191100	0	0	0	0	0	0	0	0	0	0	0	0	0	0	0	0
Prudu.01G191200	26.4533	25.2136	24.2826	21.7411	19.6223	28.5742	20.1531	19.9233	17.0138	23.9176	19.3836	20.8058	15.1789	20.769	22.3154	15.463
Prudu.01G191300	50.4859	47.5407	50.731	51.8753	50.2861	31.977	42.9538	44.8697	41.8514	44.2968	46.6808	36.5659	41.5785	33.2753	34.2187	39.3618
Prudu.01G191400	206.991	137.876	216.242	211.69	145.547	219.683	185.408	210.1	109.32	111.665	88.3337	144.443	110.297	140.275	124.521	121.039
Prudu.01G191500	0.228228	0.0767989	0.111545	0.150211	0.150228	0.131081	0.131237	0.0696756	0.0747215	0.0410617	0.112058	0.115563	0	0.262126	0	0
Prudu.01G191600	0	0	0	0	0	0	0	0	0	0	0	0	0	0	0	0
Prudu.01G191700	0	0	0	0	0	0	0	0	0	0	0	0	0	0	0	0
Prudu.01G191800	0	0	0	0	0	0	0	0	0	0	0	0	0	0	0	0
Prudu.01G191900	0	0	0	0	0	0	0	0	0	0	0	0	0	0	0	0
Prudu.01G192000	0	0	0	0	0	0	0	0	0	0	0	0	0	0	0	0
Prudu.01G192100	0	0	0	0	0	0.0442157	0	0.0235026	0.0252047	0	0	0	0	0.0196487	0	0
Prudu.01G192400	9.10542	11.2731	10.8316	10.7277	8.99028	12.7287	12.0029	10.8176	8.52145	9.04103	9.99574	11.3958	10.1002	10.3592	12.0858	9.70992
Prudu.01G192500	4.80399	4.84964	3.98434	5.82058	7.97727	4.076	5.33649	4.33315	5.00442	3.14295	3.07347	4.27529	3.59968	3.67834	4.37838	2.65013
Prudu.01G192600	10.003	10.955	10.319	9.43806	9.87648	10.2395	12.2256	10.0403	9.28105	10.041	11.78	7.58813	10.8781	10.4571	11.2521	11.22
Prudu.01G192700	0	0	0	0	0	0	0	0	0	0.111974	0	0	0	0	0	0
Prudu.01G192800	5.00911	3.32678	1.15966	2.99315	1.95228	6.70026	4.43425	5.07059	2.7189	2.70364	2.58886	1.33492	4.12428	2.52329	2.01591	2.34389
Prudu.01G192900	13.5334	15.658	12.5844	12.71	13.8395	10.7507	13.9849	12.9984	10.4009	12.0004	9.96713	9.47795	8.42594	10.8333	10.3483	9.48716
Prudu.01G193600	0	0.124141	0	0.060702	0	0.105943	0.0530345	0	0	0	0.120757	0	0	0.0470792	0	0.0520619
Prudu.01G193700	5.10759	6.30905	4.96159	5.29298	7.26694	5.00155	6.01993	5.86914	2.46159	3.49309	3.33332	2.47378	2.62551	2.59911	3.10502	3.1428
Prudu.01G193800	122.504	113.072	103.021	92.409	86.457	127.464	120.671	96.6581	85.0166	79.0035	80.4798	108.916	79.8145	101.616	103.495	90.9433
Prudu.01G193900	0	0	0	0	0	0	0	0	0	0	0	0	0	0	0	0
Prudu.01G194000	0	0	0	0	0	0	0	0	0	0	0	0	0	0	0	0
Prudu.01G194100	0	0	0	0	0	0	0	0	0	0	0	0	0	0	0	0
Prudu.01G194300	0	0	0	0	0	0	0	0	0	0	0	0	0	0	0	0
Prudu.01G194400	1.63964	1.36312	1.31989	1.5235	1.38083	1.95268	1.20627	1.28085	1.46835	1.24939	1.37331	0.927902	1.50883	0.812347	0.295001	0.85749
Prudu.01G194500	0	0	0	0	0.0764521	0	0	0.141833	0	0	0	0	0	0.0592878	0	0
Prudu.01G194600	0	0	0	0	0	0	0	0	0	0	0	0	0	0	0	0
Prudu.01G194700	0	0	0	0	0	0	0	0	0	0	0	0	0	0	0	0
Prudu.01G194800	2.32282	2.02305	2.53764	2.24822	2.24848	2.472	2.5928	3.08681	4.51819	4.42494	6.61927	4.33564	4.18308	4.04533	3.52909	4.74342
Prudu.01G194900	9.28551	9.87293	9.66722	9.65522	10.3073	5.58552	7.58259	8.0514	8.68845	11.2098	9.81957	6.4544	8.04074	8.28771	5.93783	10.5605
Prudu.01G195000	6.47658	7.44849	7.5328	8.33641	11.7371	10.5943	11.6676	10.5118	8.37431	8.14189	9.58005	9.38158	7.94326	5.71228	6.26878	7.49691
Prudu.01G195100	6.8965	8.32242	6.97368	10.7997	9.07905	14.4097	9.2988	8.2765	8.17516	8.47156	9.10747	9.15152	6.40042	9.77203	8.00106	9.32963
Prudu.01G195200	0.633736	1.61623	0.423846	0.395148	1.18558	0.229884	0.402774	0.458225	0.229325	0.612101	0.85159	0.202668	0.168319	0.459703	0.27205	0.56484
Prudu.01G195300	0.626009	1.15239	0.971864	1.23604	0.763527	0.348969	0.825816	0.978052	0.506357	0.715522	0.361605	0.223749	0.483152	0.281956	0.976131	0.436516
Prudu.01G195400	17.7849	15.5934	15.653	12.3116	16.3007	32.7805	17.7237	21.3504	7.93379	11.2438	12.3851	9.113	18.5935	14.5399	21.8889	28.2579
Prudu.01G195500	0.0509872	0.102943	0.149518	0.15101	0.251712	0.527114	0.131935	0.18679	0.400634	0.0550401	0.450615	0.309807	0.56606	0.23424	0.15595	0.474891
Prudu.01G195600	36.6579	17.1841	20.3642	23.5774	22.505	13.9145	17.1869	24.6983	23.2073	20.6871	18.1768	17.3855	18.0593	19.4811	8.32591	15.6732
Prudu.01G195700	0	0	0	0	0	0	0	0	0	0	0	0	0	0	0	0
Prudu.01G195800	6.01356	3.09457	3.08245	3.57658	4.77897	2.64093	2.63141	3.5598	3.48627	3.07162	2.80856	2.24287	1.90962	2.25732	1.16639	2.45897
Prudu.01G195900	284.943	324.937	260.516	293.435	290.847	449.635	331.9	346.491	178.781	193.355	188.033	183.492	157.908	196.886	149.359	193.9
Prudu.01G196000	0	0	0	0	0	0	0	0	0	0.365538	0	0	0	0	0.172618	0
Prudu.01G196100	6.20884	7.86229	5.90934	5.3231	5.75391	5.11441	3.99304	6.78387	5.40287	7.4667	5.77606	2.7026	3.29812	3.79487	2.49874	5.44162
Prudu.01G196200	10.4964	11.8533	9.6804	11.4163	10.715	7.86775	11.0995	10.4823	8.62038	10.4986	9.37552	7.44677	9.75582	6.58392	9.79456	9.43985
Prudu.01G196300	43.4077	22.556	24.9675	26.1885	30.9536	31.4181	26.4463	31.0563	73.9584	86.7036	90.9053	66.4366	90.1041	63.044	82.8416	96.011
Prudu.01G196400	9.36506	8.39287	10.0883	8.39649	7.92569	4.85735	7.41832	10.5026	24.6853	21.0442	13.0437	14.613	15.9139	19.1706	10.4249	13.1081
Prudu.01G196500	1.67983	2.4666	1.34346	1.05534	1.05546	3.28908	3.55643	1.95809	5.24974	2.30791	2.99919	5.87671	5.5486	7.60037	5.60502	3.49121
Prudu.01G196600	5.09839	4.84605	3.52735	3.46451	4.15135	4.30677	3.99778	4.85137	2.40625	3.07347	3.34851	2.81625	2.30553	2.56026	2.49774	1.9342
Prudu.01G196700	34.0449	34.81	25.4398	30.5158	31.455	33.8522	35.6531	36.255	22.4834	20.5397	20.2593	22.4434	18.6151	18.7553	17.4665	21.4193
Prudu.01G196800	1.2891	0.557719	0.450026	0.545421	0.45457	1.11058	0.0794211	0.843315	0.813949	0.894579	0.723352	1.11897	0.185864	0.211509	0.563263	0.155929
Prudu.01G196900	130.07	189.176	154.175	164.71	152.331	165.735	175.94	161.391	116.201	131.887	145.415	125.497	105.823	128.354	120.349	140.458
Prudu.01G197000	0	1.83555	0.355468	0.718031	0	0	0	0.99918	2.85744	1.17769	2.14261	1.84136	0	0.278445	1.11228	0
Prudu.01G197100	0	0	0	0	0	0	0	0	0	0	0	0	0	0	0	0
Prudu.01G197200	18.9596	19.8152	17.9513	17.5432	18.3528	17.3588	18.7262	17.9092	10.589	10.8353	9.85653	9.2613	10.4307	10.0765	11.3706	9.63207
Prudu.01G197300	25.4992	24.3717	22.5487	23.7784	19.3152	16.2202	22.0428	22.9914	12.6059	13.7936	12.7697	8.18777	12.2116	10.2167	8.76188	13.6438
Prudu.01G197400	0.613251	0.309539	0.479555	0.363256	0.363298	0.369827	0.264476	0.224663	0.1807	0.397199	0.18066	0	0.0618938	0.0469557	0	0.10385
Prudu.01G197500	60.9141	27.7633	49.2209	50.5679	37.5802	38.0859	51.5892	39.2618	23.9937	16.8431	19.036	23.6216	20.6786	14.1793	29.3248	13.745
Prudu.01G197600	4.47327	4.79225	2.34244	3.96557	5.9265	3.55886	6.77183	5.53921	1.86057	1.82314	2.17392	1.54854	1.56634	1.45043	1.20997	1.62326
Prudu.01G197700	1.42144	0.358736	0.463144	0.467767	0.23391	0	0.204341	0	0.232688	0.383607	1.2795	0.479828	0.836861	0.453488	0.241535	0
Prudu.01G197800	4.05757	5.4615	6.01543	5.00725	6.34325	5.12697	6.00801	6.50335	2.92257	3.21208	2.92193	3.21879	5.05075	4.40133	3.65422	3.77919
Prudu.01G197900	0	0	0	0	0	0	0	0	0	0	0	0	0	0	0	0
Prudu.01G198000	27.5797	32.2874	28.2849	28.3915	35.9053	28.5315	34.5317	32.5723	22.2389	21.9928	27.0608	18.4021	20.5623	21.3387	20.7714	20.0001
Prudu.01G198100	1.29013	0.424034	0.645205	0.177721	0.770215	0.387721	0.310545	0.604533	0.383095	0.64776	0.471398	0.364607	0.514782	0.367566	0.214124	0.355659
Prudu.01G198200	15.637	17.3092	14.0456	16.4507	13.8297	20.3372	17.7056	18.192	12.1564	12.774	13.3394	15.0406	14.1977	14.1919	11.1413	11.6043
Prudu.01G198300	9.35544	4.50644	5.7097	5.06343	7.31469	4.45951	5.28404	6.6981	4.71104	3.22966	3.68407	3.31838	3.64268	2.32717	1.30727	2.49304
Prudu.01G198400	0	0	0	0	0	0	0	0	0	0	0	0	0	0	0	0
Prudu.01G198500	0	0	0	0	0	0	0	0	0	0	0	0	0	0	0	0
Prudu.01G198600	0	0.843141	0	0.0824549	0	0.215863	0.0720397	0.0764937	0.0820334	0.0901596	0	0.169162	0	0.0639503	0.0851523	0
Prudu.01G198700	1.59249	0.200953	0.19458	0.0982609	0.786178	1.97219	1.11604	1.00273	1.1731	0.859541	0.879635	1.00794	2.51135	1.6766	3.45016	1.60122
Prudu.01G198800	3.60575	7.86578	3.92969	4.00983	8.10243	5.82006	5.1835	5.08644	4.31499	5.54775	7.77342	5.28842	4.05749	5.20439	6.29602	5.86048
Prudu.01G198900	12.2302	15.536	10.1616	12.9798	19.6228	19.8438	23.2079	28.6566	12.1126	14.6327	18.7153	13.9337	15.3267	13.0323	10.0793	19.503
Prudu.01G199000	139.102	170.685	147.833	156.55	146.285	253.097	200.437	192.343	72.4934	70.9739	80.1255	99.5067	88.3851	89.3118	106.457	93.7033
Prudu.01G199100	0	0	0	0	0	0	0	0	0	0	0	0	0	0	0	0
Prudu.01G199200	0.0507932	0.564034	0.844043	0.300871	0.601811	0.48135	0.438111	0.372158	1.14744	0.603138	0.897801	0.25719	0.615171	0.894505	1.45	0.215038
Prudu.01G199300	25.5925	21.7326	20.3448	22.1573	27.562	19.451	23.4806	20.2077	16.9553	15.1634	17.0831	17.0295	17.9862	14.9106	20.1272	17.4719
Prudu.01G199400	22.6234	27.8517	22.6534	22.7433	23.9718	21.2731	22.4882	22.1098	22.898	17.4973	22.2157	16.9036	18.3083	17.2167	19.4087	20.2653
Prudu.01G199500	47.227	51.1715	42.6348	45.0606	62.6339	31.134	50.8713	48.0109	30.3211	33.9211	34.0766	26.0771	30.2647	26.5989	28.6945	26.4508
Prudu.01G199600	7.15681	14.4496	10.2877	7.48111	8.72897	4.35226	5.8099	7.71139	9.51033	10.9069	8.26804	4.26333	3.39914	6.76923	3.86292	8.55503
Prudu.01G199700	0	0	0	0	0	0	0	0	0	0	0	0	0	0	0	0
Prudu.01G199800	0	0	0	0	0	0	0	0	0	0	0	0	0	0	0	0
Prudu.01G199900	0	0	0	0	0	0	0	0	0	0	0	0	0	0	0	0
Prudu.01G200000	0.574781	0.290121	0	0.510703	0.227005	0.247591	0.198308	0.315854	0.677457	0.124094	0.112885	0.291039	0.638123	0.352081	0.761814	0.535347
Prudu.01G200100	0	0	0	0	0	0	0	0	0	0	0	0	0	0	0	0
Prudu.01G200200	0.184338	0	0	0	0	0	0	0	0	0.198991	0	0	0	0	0	0
Prudu.01G200300	0	0	0	0	0	0	0	0	0	0	0	0	0	0	0	0.148191
Prudu.01G200400	0	0	0	0	0	0	0	0	0	0	0	0	0	0	0	0
Prudu.01G200500	0	0	0	0	0	0	0	0	0	0	0	0	0	0	0	0
Prudu.01G200600	0	0	0	0	0	0	0	0	0	0	0	0	0	0	0.0925101	0
Prudu.01G200700	0	0.152913	0.592254	0	0	0	0	0	0.148777	0.490544	0	0	0.152879	0	0.154433	0.128256
Prudu.01G200800	0	0	0	0	0	0	0	0	0	0	0	0	0	0	0	0
Prudu.01G200900	10.7074	20.0435	16.7046	13.371	14.2827	19.9765	15.046	17.7947	10.7257	9.10906	11.1412	13.8594	12.2381	13.0307	11.7842	12.9689
Prudu.01G201000	44.2983	37.3018	47.2563	43.8382	46.3316	34.1883	46.5978	41.4491	50.9006	53.7587	50.2272	51.1153	47.8975	41.2023	48.4569	45.052
Prudu.01G201100	49.6097	41.1715	46.0408	53.104	37.7916	29.2934	36.54	31.4818	40.0578	44.4271	31.4736	32.5522	38.5369	37.8431	28.6046	34.218
Prudu.01G201200	66.8172	79.0641	67.1316	69.2211	87.7681	84.3057	96.1512	68.5546	66.7905	56.8811	76.4102	72.8046	67.8637	59.7092	77.7805	67.4609
Prudu.01G201300	8.60594	5.97626	5.62598	5.19509	6.44049	4.95851	5.05896	4.7693	3.66105	3.72785	4.57531	6.93886	4.81313	3.18979	5.5327	3.34173
Prudu.01G201400	84.1451	75.8605	65.4301	62.8101	78.4828	90.1053	84.6975	105.839	29.4614	29.5679	33.098	30.6161	25.4139	36.2033	31.4667	31.2125
Prudu.01G201500	43.5051	55.2843	50.7529	46.5112	49.6464	52.1711	57.5129	46.2521	58.0834	53.2172	53.3477	48.4853	42.5847	47.6232	51.599	44.5187
Prudu.01G201600	78.05	88.7624	83.4428	92.8169	90.1879	63.9143	87.0178	79.3391	92.1965	108.665	112.996	101.903	95.6004	94.1629	99.5253	96.5832
Prudu.01G201900	0.592688	0.822689	0.506925	0.621696	0.658342	0.638262	0.926579	0.916014	0.363834	0.439863	0.654758	0.600212	0.560798	0.397085	0.604267	0.627301
Prudu.01G202000	130.843	146.463	153.515	159.148	128.017	135.302	119.255	136.139	158.043	151.386	171.217	146.726	160.504	199.991	165.262	180.962
Prudu.01G202100	0	0	0	0	0	0	0	0	0	0	0	0	0	0	0	0
Prudu.01G202200	16.3714	14.7899	13.2636	14.3181	13.3004	9.0216	12.552	13.1479	13.4723	11.4634	14.1453	12.7456	12.3552	11.1425	13.1826	13.2792
Prudu.01G202300	0	0	0	0	0	0	0	0	0	0	0	0	0	0	0	0
Prudu.01G202400	0	0	0	0	0	0	0	0	0	0	0	0	0	0	0	0
Prudu.01G202500	0	0	0	0	0	0	0	0	0	0	0	0	0	0	0	0
Prudu.01G202600	0	0	0	0	0	0	0	0	0	0	0	0	0	0	0	0
Prudu.01G202700	35.8998	32.458	30.8425	23.8992	31.3759	28.0872	26.052	35.4879	25.4701	24.2715	24.9493	20.7204	21.6338	20.0851	16.5049	23.2897
Prudu.01G202800	12.8355	13.2707	11.0299	10.1095	14.2608	6.73201	12.1904	10.9805	12.0528	14.7998	13.1582	9.22748	11.2747	8.61835	8.74336	11.5369
Prudu.01G202900	0	0	0	0	0	0	0	0	0	0	0	0	0	0	0	0
Prudu.01G203000	0	0	0	0	0	0	0	0	0	0	0	0	0	0	0	0
Prudu.01G203100	0.164764	0.204714	0.111499	0.0500499	0.175195	0.076433	0.0546599	0.0464315	0.0373456	0.24627	0.161795	0.0513404	0.0639586	0.0194088	0.0516872	0.0751205
Prudu.01G203200	0	0	0	0	0	0	0	0	0	0	0	0	0	0	0	0
Prudu.01G203300	0	0	0	0	0	0	0	0	0	0	0.0853723	0	0	0	0	0
Prudu.01G203400	0	0	0	0	0	0	0	0	0	0	0	0	0	0	0	0
Prudu.01G203500	0	0	0	0	0	0	0	0	0	0	0	0	0	0	0	0
Prudu.01G203600	0	0	0	0	0	0	0	0	0	0	0	0	0	0	0	0
Prudu.01G203700	0	0	0	0	0	0	0	0	0	0.0397983	0	0	0	0	0	0
Prudu.01G203800	0.94006	1.10348	0.705198	0.561156	1.3383	0.263681	0.829695	0.94106	0.944795	1.10918	1.15927	0.553485	0.948778	0.669571	0.245179	0.592348
Prudu.01G203900	0	0	0	0	0	0	0	0	0	0	0	0	0	0	0	0
Prudu.01G204000	0	0	0	0	0	0	0	0	0	0	0	0	0	0	0	0
Prudu.01G204100	0.652954	0.57127	0.255301	0.343799	0.558737	0.487526	0.788477	0.837227	0.555817	0.516895	0.726679	0.617161	0.175736	0.433295	0.266284	0.331722
Prudu.01G204200	19.316	25.2571	20.6167	20.9287	22.6311	23.0842	23.8542	25.0334	13.7931	15.8564	18.8094	13.1861	14.282	18.2506	17.2249	18.5421
Prudu.01G204300	13.486	13.6735	13.758	14.3604	12.2107	13.0389	14.6291	12.2435	11.9733	13.7315	12.2598	12.0469	12.6006	10.5063	11.4078	12.7153
Prudu.01G204400	0	0.0476984	0	0	0	0	0	0	0.0232041	0	0	0	0	0	0	0
Prudu.01G204500	14.4235	14.0527	11.6397	11.2177	13.7858	9.5363	11.6452	14.0933	8.56592	10.0481	11.0344	7.38825	8.33659	6.80611	6.5832	8.94651
Prudu.01G204600	1.59544	0.932455	2.38032	2.07248	3.06763	2.82134	2.39012	3.7684	0.907232	1.45033	2.39127	1.87081	1.94924	1.3502	0.856113	1.5642
Prudu.01G205100	3684.88	2612.76	4486.42	4717.96	4420.42	6329.04	4218.36	5798.97	573.721	534.09	698.579	945.837	1185.7	1363.89	1628.84	1300.85
Prudu.01G205200	3.88189	3.26565	4.94433	4.29689	3.48437	7.34734	3.80486	9.85787	0.866539	0.888886	0.462053	1.54864	1.36533	3.24251	1.67904	2.34065
Prudu.01G205300	19.6213	17.4911	20.6376	20.5038	18.2403	17.6455	15.9344	20.0198	8.11451	9.04219	8.73245	8.5408	7.75919	8.08294	6.31726	7.91826
Prudu.01G205400	2.79377	1.43676	2.16408	2.91424	3.01867	2.81559	2.3188	1.68972	1.24258	1.70708	2.38108	0.907491	1.43644	0.524696	1.34356	1.82995
Prudu.01G205700	50.7263	48.9738	52.7696	48.4402	50.267	37.9276	40.094	67.5198	57.8552	61.9934	60.4992	52.4289	56.4096	58.3312	53.3473	60.2356
Prudu.01G205800	19.7547	20.059	16.1481	16.0431	16.5393	19.1754	14.9135	15.9413	17.7766	15.2559	16.2223	11.8161	13.292	14.9195	12.2886	13.4662
Prudu.01G205900	9.757	9.84971	8.47762	7.62574	11.0608	7.00484	8.33787	11.2115	7.6755	5.70515	5.85516	4.62022	3.96635	3.73539	3.77641	4.20722
Prudu.01G206000	0	0	0	0.11476	0	0	0	0	0	0	0	0	0	0	0	0
Prudu.01G206100	4.52504	4.4143	2.65815	2.72763	5.1337	3.56103	4.35337	4.22403	4.76498	4.69686	5.72527	4.20796	4.14983	3.94782	3.90368	4.08933
Prudu.01G206200	0	0.219158	0.212207	0	0	0.0935154	0.374506	0.497076	0	0	0.106591	0	0.109554	0.415566	0	0
Prudu.01G206300	0	0	0	0	0	0	0	0	0	0	0	0	0	0	0	0
Prudu.01G206400	0	0	0	0	0	0	0	0	0	0	0	0	0	0	0	0
Prudu.01G206500	0.562632	0.50487	0.641625	0.277727	0.432069	0.242358	0.350489	0.200393	0.460512	0.371162	0.306941	0.189925	0.315472	0.143599	0.191208	0.264662
Prudu.01G206600	0	0	0	0	0	0	0	0	0	0	0	0	0	0	0	0
Prudu.01G206700	0.767319	0.929532	0.300017	0.151506	0.303046	0	0	1.12442	0	0.828313	0.150698	0	0	0.470019	0.156462	0
Prudu.01G206800	5.0247	0.676326	1.96463	2.31494	0.661488	3.46308	2.02253	6.13595	0.329016	1.80804	2.3026	0.339233	0.676174	0.256489	0.683049	1.13454
Prudu.01G206900	0	0	0	0	0	0	0	0	0	0	0	0	0	0	0	0
Prudu.01G207000	0	0	0	0	0	0	0	0	0	0	0	0	0	0	0	0
Prudu.01G207100	0.211208	0	0.206452	0	0	0.181959	0.36435	0.193438	0.207447	0	0.518504	0.213889	0.31975	0.242578	0.430668	0
Prudu.01G207200	0	0	0	0	0	0	0	0	0	0	0	0	0	0	0	0
Prudu.01G207300	0	0	0	0	0	0	0	0	0	0	0	0	0	0	0	0
Prudu.01G207400	0	0	0.0733188	0.222152	0.0740591	0.323101	0.194091	0.068697	0	0.24291	0.368279	0.303839	0.151406	0.114864	0	0
Prudu.01G207500	0	0	0	0	0	0	0	0	0	0	0	0	0	0	0	0
Prudu.01G207600	3.49678	2.88819	2.48586	2.51067	1.25548	1.36933	2.19353	2.32916	1.56115	1.37263	2.18512	0.64385	1.92502	0	2.2687	2.42247
Prudu.01G207700	0.745291	0.564279	0.72851	0.40468	0.588693	0.449455	0.642842	0.648458	0.109803	0.12068	0.475709	0.264163	0.376101	0.171197	0.303941	0.126211
Prudu.01G207800	0	0	0	0	0	0	0	0	0	0	0	0	0	0	0	0.17335
Prudu.01G207900	164.057	169.293	134.331	145.345	136.556	262.545	179.861	235.505	69.5868	75.802	72.4087	88.2854	66.4341	109.649	71.8483	96.6839
Prudu.01G208000	4.559	8.31386	5.17512	5.44455	7.40544	5.19463	5.64477	6.73457	3.03336	3.01634	2.96049	4.54241	3.85914	2.64622	5.09788	3.17532
Prudu.01G208100	0	0	0	0	0	0	0	0	0	0	0	0	0	0	0	0
Prudu.01G208200	0	0	0	0	0	0	0	0	0	0	0	0	0	0	0	0
Prudu.01G208300	0	0	0	0	0	0	0	0	0	0	0	0	0	0	0.258226	0
Prudu.01G208400	3.67345	3.44963	2.42166	3.4579	2.69916	3.16473	2.43163	2.50374	2.68506	1.29108	2.34891	1.29771	0.948435	2.87812	2.00326	3.03805
Prudu.01G208500	7.75305	5.97676	8.54302	11.2724	8.76846	5.58638	10.4565	5.4224	4.70746	2.43472	3.59903	3.56885	3.98361	2.26662	3.8804	2.38715
Prudu.01G208600	0.427732	0.755644	1.04525	0.527843	1.05581	0.552746	0.830104	1.0773	0.735203	0.346299	0.735042	0.108291	0.431699	0.409385	0.109022	0
Prudu.01G208700	2.58343	3.98867	1.48545	3.60066	5.25157	4.71317	3.93231	2.78362	2.08965	2.4607	5.52144	2.61623	3.37427	3.14168	3.87339	4.11754
Prudu.01G208800	0	0	0	0	0	0	0	0	0	0	0	0	0	0	0	0
Prudu.01G208900	20.8281	29.505	24.8201	20.6582	22.2425	23.423	22.0271	27.88	11.0631	9.74819	11.4421	11.3575	8.82011	10.446	13.7112	13.0725
Prudu.01G209000	0	0	0	0	0	0	0	0	0	0	0	0	0.051629	0	0	0
Prudu.01G209100	0	0	0	0	0	0	0	0	0	0	0	0	0	0	0	0
Prudu.01G209200	41.0121	30.4655	39.2483	34.4622	28.6086	42.1472	32.6306	34.963	38.0862	29.1435	34.2785	38.2241	33.4958	34.6281	43.8295	29.0474
Prudu.01G209300	10.0627	12.0602	9.74635	11.8849	15.8333	9.06506	10.2252	12.3723	14.1258	14.0867	14.98	9.95784	11.3154	9.71026	8.94765	10.6212
Prudu.01G209400	34.0323	43.3361	36.5522	37.6829	40.4449	52.1331	47.5109	37.4218	41.9099	42.3766	45.5067	39.8592	35.2353	40.2354	37.6501	38.5379
Prudu.01G209500	0	0	0	0	0	0	0	0	0	0	0	0	0	0	0	0
Prudu.01G209600	18.4795	23.8013	22.4235	21.2843	20.0284	41.1733	27.5731	32.2932	8.65797	10.0889	10.1161	16.2404	12.1123	15.2066	10.6113	12.6794
Prudu.01G209700	131.02	213.378	142.222	171.035	177.726	153.273	195.426	182.242	158.785	179.116	164.99	149.951	143.762	170.402	139.648	140.97
[truncated: 25,818 more rows]
