# Supplementary material for: Prunus dulcis response to novel defense elicitor peptides and control of Xylella fastidiosa infections
Source: Plant Cell Rep. 2024 Jul 8;43(8):190. doi: 10.1007/s00299-024-03276-x (PMC11231009; doi:10.1007/s00299-024-03276-x)
Supplement: Supplementary file 10 — Supplementary file10 (XLSX 80 KB) [file 299_2024_3276_MOESM10_ESM.xlsx]

## Sheet: upregulated
Table S5. Differentially expressed genes (DEGs) found in the RNA-seq analysis of plants treated with the peptide flg22-NH2 when compared to not treated (NTC) plants at 6 hours post-treatment. It is indicated the binary logarithm of the fold change (Log2 FC), p-value, false discovery rate (FDR), gene description, and the mean Fragments Per Kilobase Million (FPKM) for the non-treated (reference) an…
Gene ID	Log2 FC	p-value	FDR	Gene description	Mean FPKM reference	Mean FPKM query
Prudu.06G232300	4.26881	1.0434e-10	1.02067e-07	Peroxidase superfamily protein	0.0794723	1.7189
Prudu.04G041300	3.89917	3.56757e-12	6.10723e-09	lipoxygenase 3	0.0495642	0.801906
Prudu.02G194600	3.24728	0.00173956	0.0415039	homeobox 7	0.43595	4.36099
Prudu.07G039400	3.2103	1.77486e-08	5.92845e-06	Disease resistance protein (TIR-NBS-LRR class) family	0.46127	4.66115
Prudu.05G167600	2.84674	1.40001e-09	8.71506e-07		0.937062	7.04702
Prudu.08G183800	2.81163	1.42658e-08	5.28028e-06	cytochrome P450, family 82, subfamily G, polypeptide 1	2.2324	15.9148
Prudu.07G017200	2.80707	2.16723e-05	0.00157874	myb domain protein 105	0.151143	1.13535
Prudu.08G197200	2.78653	6.72068e-11	7.07998e-08	glutathione S-transferase TAU 8	0.305374	2.21398
Prudu.04G092900	2.42867	3.66444e-06	0.000418204	NAC domain containing protein 42	0.519048	2.96249
Prudu.06G284100	2.38105	9.80985e-10	7.07084e-07		1.2128	6.61602
Prudu.06G040800	2.37233	3.83072e-05	0.00242879	lipid transfer protein 1	64.63	339.548
Prudu.04G049000	2.19112	1.4647e-06	0.000204684	glutamate receptor 2.7	0.641526	3.08074
Prudu.01G079800	2.11484	7.55818e-05	0.00395074	glutamate receptor 2.7	0.148728	0.682891
Prudu.06G011800	2.11182	0.000107056	0.00519904	Leucine-rich receptor-like protein kinase family protein	0.238089	1.07786
Prudu.06G088000	2.09148	6.3667e-07	0.000107644	MLP-like protein 423	5.44955	24.3135
Prudu.589S000500	2.08352	1.07077e-05	0.000952222		2.63025	11.4867
Prudu.01G387200	2.05427	6.00335e-06	0.000587256	voltage dependent anion channel 2	0.693598	3.01803
Prudu.01G382600	2.04072	8.67386e-12	1.31987e-08	myb domain protein 68	2.47202	10.5851
Prudu.01G020500	2.03997	1.21285e-05	0.0010253	Cellulose synthase family protein	0.954258	4.06001
Prudu.01G275100	2.03986	6.56202e-11	7.07998e-08	cytochrome P450, family 72, subfamily A, polypeptide 9	1.26392	5.38335
Prudu.08G172600	2.03654	1.04986e-05	0.000939731	Concanavalin A-like lectin protein kinase family protein	1.05199	4.55305
Prudu.02G007100	1.9896	9.36736e-07	0.000150925	cytochrome P450, family 705, subfamily A, polypeptide 3	0.526274	2.16123
Prudu.05G063500	1.98404	3.66579e-08	1.02455e-05	expansin-like B1	12.3273	49.7727
Prudu.01G110600	1.97037	1.4701e-13	4.02661e-10	MLP-like protein 423	13.5901	55.1757
Prudu.08G244400	1.95695	0.00185583	0.0433797	Plant invertase/pectin methylesterase inhibitor superfamily	0.212384	0.880711
Prudu.06G239700	1.93917	0.000399414	0.0143193	C2H2-type zinc finger family protein	3.22207	12.8698
Prudu.02G191400	1.9004	2.82292e-07	5.73958e-05	LOB domain-containing protein 11	2.01786	7.82163
Prudu.07G130800	1.87913	2.62123e-19	1.19659e-15	phospholipase A 2A	1.84011	7.03043
Prudu.02G229300	1.85977	2.03257e-05	0.00149656	Uncharacterised protein family (UPF0497)	0.610747	2.2888
Prudu.03G002500	1.85406	2.8438e-08	8.22445e-06	Chitinase family protein	2.11969	7.90192
Prudu.06G184100	1.84441	4.14988e-07	7.78528e-05	Cupredoxin superfamily protein	13.3797	50.3884
Prudu.02G105100	1.82251	6.01922e-05	0.00339231	2-oxoglutarate (2OG) and Fe(II)-dependent oxygenase superfamily protein	1.03931	3.83319
Prudu.06G040900	1.80336	2.35839e-05	0.0016999	lipid transfer protein 1	16.2394	58.039
Prudu.02G131400	1.79485	2.34603e-06	0.000292081	Protein kinase superfamily protein	0.721306	2.6029
Prudu.06G255800	1.79476	3.12894e-09	1.71403e-06	Major facilitator superfamily protein	1.64532	5.84906
Prudu.04G048100	1.77494	1.04767e-06	0.000163044	ethylene responsive element binding factor 2	5.19863	18.3867
Prudu.02G292100	1.76946	1.03377e-05	0.000931409	homeobox 7	11.6057	40.3425
Prudu.06G168400	1.76554	0.000356349	0.0133339	receptor-like protein kinase 1	0.391059	1.3779
Prudu.763S000100	1.7652	0.000451797	0.0153533	ATP-citrate lyase A-2	0.726349	2.58153
Prudu.08G090200	1.7582	0.00199347	0.0453498	Receptor-like protein kinase-related family protein	0.702264	2.49898
Prudu.02G282800	1.74474	5.60516e-06	0.000573793	WRKY family transcription factor	1.60329	5.63128
Prudu.56S000400	1.73835	0.000418194	0.0147228	Disease resistance protein (TIR-NBS-LRR class) family	0.21677	0.762492
Prudu.06G277400	1.72723	4.44128e-07	8.10977e-05	Peroxidase superfamily protein	55.7258	191.409
Prudu.01G274900	1.72601	0.00163744	0.0396197	Cytochrome P450 superfamily protein	0.302692	1.04411
Prudu.01G291800	1.71701	0.000846091	0.024624	myb domain protein 62	0.879779	2.96445
Prudu.03G275700	1.70887	7.58473e-06	0.00072134	NAC domain containing protein 83	1.11805	3.79691
Prudu.06G206800	1.7017	3.31835e-06	0.000391766	Deoxyxylulose-5-phosphate synthase	1.75106	5.82473
Prudu.06G248400	1.67201	2.53418e-12	4.95794e-09	phospholipase A 2A	3.17163	10.5123
Prudu.01G236300	1.65609	1.10471e-09	7.56453e-07	nitrate transporter2.5	12.1951	39.9255
Prudu.07G188700	1.63143	9.94861e-07	0.000156605	basic helix-loop-helix (bHLH) DNA-binding family protein	2.11319	6.87325
Prudu.06G088100	1.60685	1.26179e-11	1.72802e-08	MLP-like protein 423	32.9012	104.16
Prudu.05G160100	1.59953	0.000461724	0.0156131		2.85113	8.90586
Prudu.05G004400	1.59493	5.70537e-08	1.47425e-05	Auxin efflux carrier family protein	1.63261	5.09766
Prudu.05G139300	1.59283	6.48134e-07	0.000108246	phosphate transporter 3;2	5.43084	16.9047
Prudu.05G047600	1.55184	2.93199e-06	0.000352224	Pyridoxal phosphate (PLP)-dependent transferases superfamily protein	1.76782	5.41226
Prudu.02G235500	1.54492	2.81614e-07	5.73958e-05	Protein kinase family protein	1.0537	3.19168
Prudu.04G171700	1.52488	1.34556e-06	0.000198144	NAC (No Apical Meristem) domain transcriptional regulator superfamily protein	19.6218	58.0062
Prudu.01G233200	1.52087	8.16254e-10	6.21033e-07	NAD(P)-linked oxidoreductase superfamily protein	18.0039	53.4506
Prudu.03G170000	1.519	1.29115e-06	0.000194311	NAC domain containing protein 42	2.5529	7.60865
Prudu.01G411200	1.49901	8.82849e-09	3.83679e-06	Sulfite exporter TauE/SafE family protein	1.5062	4.43758
Prudu.01G394800	1.48725	5.78071e-05	0.00331242	HXXXD-type acyl-transferase family protein	0.804771	2.33824
Prudu.01G110100	1.48557	1.96921e-10	1.68552e-07		29.7396	86.3706
Prudu.03G092900	1.47423	1.19663e-08	4.5522e-06	Chaperone DnaJ-domain superfamily protein	329.069	941.414
Prudu.02G117800	1.44881	5.78967e-06	0.000577464	glutamate receptor 1.4	1.67344	4.77048
Prudu.01G111200	1.43	2.1668e-08	6.74416e-06	MLP-like protein 423	20.0028	55.7705
Prudu.06G007700	1.4286	4.04017e-06	0.000449838	Bifunctional inhibitor/lipid-transfer protein/seed storage 2S albumin superfamily protein	47.8049	132.154
Prudu.81S000300	1.42559	3.05162e-05	0.00209975	Receptor-like protein kinase-related family protein	1.30402	3.64622
Prudu.03G201900	1.42152	0.000669828	0.0208011	Transmembrane protein 97, predicted	2.96942	8.24236
Prudu.07G096100	1.41972	0.000147099	0.00682445	plant U-box 23	1.69402	4.68906
Prudu.631S000300	1.41726	1.38326e-05	0.00114119	Leucine-rich repeat protein kinase family protein	4.19259	11.6632
Prudu.05G137000	1.41101	2.7933e-05	0.00195174	Integrase-type DNA-binding superfamily protein	8.25182	22.772
Prudu.01G110300	1.40999	5.29461e-08	1.40581e-05		107.132	295.589
Prudu.08G164900	1.40171	4.94726e-05	0.00295864	basic chitinase	3.99161	10.7982
Prudu.08G097700	1.39747	1.49846e-07	3.49025e-05	cytochrome BC1 synthesis	5.22815	14.2787
Prudu.01G025500	1.3807	0.00101133	0.0279238	myb domain protein 15	3.70127	10.0161
Prudu.02G241800	1.3737	0.000125631	0.00599485	Leucine-rich repeat protein kinase family protein	0.554974	1.50316
Prudu.05G179000	1.37042	0.00210991	0.0472143	WRKY DNA-binding protein 61	0.874411	2.37002
Prudu.07G062800	1.36107	0.000248014	0.0100193	heat shock transcription factor B3	1.92176	5.09476
Prudu.08G094500	1.35518	7.84055e-06	0.000734449	purple acid phosphatase 10	1.8637	4.94156
Prudu.07G094100	1.33948	0.000773186	0.023272	calmodulin-domain protein kinase cdpk isoform 2	1.33234	3.51978
Prudu.01G187100	1.32901	5.26154e-07	9.35803e-05	homolog of carrot EP3-3 chitinase	10.4999	27.1524
Prudu.07G016900	1.3252	1.03099e-08	4.15278e-06	Peroxidase superfamily protein	72.5225	189.24
Prudu.05G109600	1.30676	5.61067e-06	0.000573793	1-aminocyclopropane-1-carboxylic acid (acc) synthase 6	4.74193	12.2681
Prudu.04G036700	1.29961	0.000354353	0.0132955		19.1803	48.6914
Prudu.06G227500	1.27704	1.40819e-06	0.00020108	UDP-Glycosyltransferase superfamily protein	9.21976	23.0655
Prudu.03G227900	1.26969	6.16512e-07	0.000105539		12.3767	30.7814
Prudu.04G177300	1.26486	5.51432e-07	9.55932e-05		1.34249	3.35218
Prudu.07G224600	1.26467	4.00854e-05	0.00250671	blue-copper-binding protein	12.8915	32.1037
Prudu.07G173300	1.26286	3.47274e-06	0.000402889	Concanavalin A-like lectin protein kinase family protein	3.13728	7.82914
Prudu.01G276700	1.25497	8.72381e-08	2.17453e-05		10.2842	25.3432
Prudu.01G036100	1.25363	0.000316619	0.0120783	Calcium-binding EF-hand family protein	4.48253	11.1871
Prudu.01G031000	1.24968	5.30115e-06	0.000562785	peptide transporter 3	11.8859	29.4038
Prudu.08G245100	1.24966	1.80828e-05	0.00135325	alpha/beta-Hydrolases superfamily protein	11.6895	28.73
Prudu.729S000300	1.2472	0.000970833	0.0273119	SNF1-related protein kinase regulatory subunit gamma 1	1.6565	4.04224
Prudu.03G051600	1.24542	1.88993e-05	0.00139906	oxidative stress 3	16.4364	40.1153
Prudu.02G024200	1.23793	0.00103059	0.0283413	cytokinin oxidase/dehydrogenase 6	0.691847	1.67787
Prudu.01G515000	1.22986	0.000198792	0.00848115	Ribosomal protein L20	3.20159	7.77214
Prudu.102S001600	1.2289	0.00209714	0.0470054	homolog of carrot EP3-3 chitinase	9.30066	22.6276
Prudu.393S000300	1.22142	3.21282e-05	0.00215684		103.757	248.383
Prudu.02G260800	1.21884	3.47809e-09	1.83202e-06	Major facilitator superfamily protein	3.09965	7.48968
Prudu.01G512900	1.21452	0.00100895	0.0279143		77.4471	183.597
Prudu.04G170100	1.21363	9.76608e-05	0.00481102	Aluminium induced protein with YGL and LRDR motifs	192.833	457.606
Prudu.03G110000	1.20917	5.62519e-05	0.00325199	Peroxidase superfamily protein	3.77164	9.03443
Prudu.1440S000400	1.20821	3.23217e-07	6.32352e-05	Leucine-rich repeat transmembrane protein kinase	1.81223	4.33408
Prudu.122S000100	1.20672	0.000432479	0.0149359	Ankyrin repeat family protein	0.700079	1.68859
Prudu.03G090400	1.19582	0.000354034	0.0132955	WRKY DNA-binding protein 40	15.4232	36.9149
Prudu.07G088900	1.18827	2.37436e-08	7.22597e-06	Galactose oxidase/kelch repeat superfamily protein	64.6946	151.51
Prudu.04G046600	1.18749	2.88261e-08	8.22445e-06	Protein of unknown function, DUF599	42.0824	98.7272
Prudu.01G375500	1.18452	0.00115816	0.030858	WRKY DNA-binding protein 50	3.96407	9.29389
Prudu.04G026800	1.17484	0.000949759	0.0269295	terpene synthase 02	29.9207	69.1432
Prudu.04G038700	1.17447	2.60964e-06	0.000321974	Aluminium induced protein with YGL and LRDR motifs	120.973	282.316
Prudu.05G048000	1.16855	1.55966e-05	0.00123074	Phosphoribosyltransferase family protein	42.3863	97.931
Prudu.05G208400	1.16331	0.000983665	0.0274924	Protein kinase superfamily protein	1.23692	2.88711
Prudu.01G102600	1.15156	6.26547e-05	0.00346775		366.994	838.771
Prudu.04G077100	1.14699	5.73404e-06	0.000577464	amino acid transporter 1	5.02206	11.543
Prudu.07G215500	1.1465	7.31809e-05	0.00387098	K+ transporter 1	1.15365	2.65968
Prudu.02G237900	1.14398	0.00013961	0.00657028	UDP-Glycosyltransferase superfamily protein	2.35318	5.36089
Prudu.01G403100	1.14359	9.03459e-05	0.00456563	wall-associated kinase 2	2.4785	5.68895
Prudu.06G089200	1.14309	0.000163437	0.00741147		1.77132	4.05502
Prudu.05G079600	1.14281	5.61433e-06	0.000573793	Glycosyl hydrolases family 32 protein	5.20983	11.8213
Prudu.04G073700	1.13493	5.33785e-08	1.40581e-05	Remorin family protein	10.0656	22.8524
Prudu.05G147500	1.12876	0.0013987	0.0352934		2.01635	4.57897
Prudu.06G326300	1.12813	1.62566e-05	0.00124377	pathogenesis-related 4	29.298	66.1847
Prudu.01G363200	1.12763	0.000693003	0.0213754	WRKY DNA-binding protein 40	9.68396	22.0807
Prudu.07G215300	1.12666	1.18956e-06	0.000182882	plant natriuretic peptide A	61.2469	137.392
Prudu.03G157800	1.12022	3.8553e-05	0.0024331	Calcium-dependent lipid-binding (CaLB domain) family protein	15.4915	34.7886
Prudu.01G436400	1.12	2.56243e-05	0.00181826	indole-3-acetic acid inducible 29	14.9823	33.4754
Prudu.03G213600	1.11919	0.00180473	0.0426134	terpene synthase 04	4.21808	9.5529
Prudu.05G208300	1.11165	2.33897e-06	0.000292081	Calmodulin binding protein-like	5.7391	12.8934
Prudu.01G275200	1.1096	0.00182539	0.0429532	cytochrome P450, family 72, subfamily A, polypeptide 9	0.964431	2.15442
Prudu.01G371400	1.10801	2.09412e-07	4.70147e-05		51.4825	113.912
Prudu.02G060000	1.10584	0.000114108	0.00547066	disease resistance protein (TIR-NBS-LRR class), putative	2.71242	6.09592
Prudu.07G199800	1.10163	7.88346e-06	0.000734449	oxidative stress 3	124.682	275.979
Prudu.05G098900	1.09904	1.86704e-08	5.94629e-06	winged-helix DNA-binding transcription factor family protein	19.2772	42.5347
Prudu.08G233600	1.09616	1.58113e-05	0.00123074	alpha/beta-Hydrolases superfamily protein	19.7773	43.6044
Prudu.03G043700	1.09534	9.51597e-07	0.000151536	Glycosyl hydrolases family 32 protein	7.73349	17.0976
Prudu.07G164800	1.09335	6.19726e-05	0.00345006	SEC14 cytosolic factor family protein / phosphoglyceride transfer family protein	18.3541	40.1716
Prudu.95S000400	1.08298	3.79965e-07	7.22724e-05	lipoxygenase 2	123.623	269.661
Prudu.08G228400	1.08103	0.000303493	0.0117743	Phenazine biosynthesis PhzC/PhzF protein	2.0748	4.54273
Prudu.02G299500	1.07686	0.000434063	0.0149359	endoplasmic reticulum retention defective 2B	2.85224	6.25828
Prudu.01G187200	1.07479	2.06314e-06	0.000269092	homolog of carrot EP3-3 chitinase	175.138	380.707
Prudu.07G088800	1.07466	2.44737e-07	5.40592e-05		44.0006	95.3801
Prudu.01G110000	1.07419	4.49936e-06	0.000489038	MLP-like protein 423	72.1869	157.297
Prudu.03G139700	1.06764	1.68519e-07	3.84645e-05	Protein kinase family protein	9.06531	19.7046
Prudu.07G165800	1.06664	6.09053e-05	0.00340448	Transmembrane amino acid transporter family protein	29.8939	65.1174
Prudu.03G246800	1.0665	7.03641e-05	0.00380884	AAA-ATPase 1	16.2766	35.5443
Prudu.01G339200	1.05448	0.00098028	0.0274538	GAST1 protein homolog 1	736.763	1565.86
Prudu.01G471900	1.05233	8.96512e-09	3.83679e-06	Class-II DAHP synthetase family protein	119.593	255.322
Prudu.07G224500	1.05213	0.00145634	0.0365128	early nodulin-like protein 14	0.733103	1.56764
Prudu.01G271800	1.0484	8.05491e-09	3.80386e-06	receptor lectin kinase	18.1621	38.7682
Prudu.06G279000	1.04448	0.00186311	0.0433797		1.72089	3.70969
Prudu.03G009000	1.04378	8.19449e-05	0.00421893	WRKY DNA-binding protein 23	3.02087	6.4426
Prudu.03G194900	1.03709	1.70335e-08	5.83186e-06	ethylene-forming enzyme	644.702	1367.14
Prudu.07G131000	1.03644	0.000150259	0.00690534	Peroxidase superfamily protein	3.67406	7.76812
Prudu.03G217000	1.03018	1.58882e-05	0.00123074	allene oxide cyclase 4	136.971	289.184
Prudu.05G225400	1.02806	0.000197822	0.00846618	GRAM domain-containing protein / ABA-responsive protein-related	17.0065	36.2145
Prudu.02G004400	1.02765	4.00466e-05	0.00250671	lipoxygenase 2	45.7025	95.799
Prudu.07G241800	1.02373	0.000433342	0.0149359	2-oxoglutarate (2OG) and Fe(II)-dependent oxygenase superfamily protein	5.79809	12.1871
Prudu.07G151600	1.02246	0.000258369	0.0103461	alpha/beta-Hydrolases superfamily protein	4.15094	8.70301
Prudu.03G131700	1.00306	1.42928e-05	0.00117087	RING membrane-anchor 1	81.9472	169.745
Prudu.03G267000	0.999131	7.27155e-05	0.00387098	lysine histidine transporter 1	51.9709	107.922
Prudu.01G110500	0.990142	1.39451e-06	0.00020108	MLP-like protein 423	31.6862	64.8393
Prudu.07G147500	0.985951	1.98555e-09	1.18227e-06	P-loop containing nucleoside triphosphate hydrolases superfamily protein	7.47376	15.3605
Prudu.01G080900	0.974154	1.38026e-09	8.71506e-07	trehalose-phosphatase/synthase 9	5.94352	12.1018
Prudu.06G264300	0.972169	0.00171405	0.0410072	Leucine-rich repeat protein kinase family protein	1.16165	2.36863
Prudu.01G333100	0.970872	0.000570126	0.0182854	SEC14 cytosolic factor family protein / phosphoglyceride transfer family protein	3.64864	7.40428
Prudu.01G067900	0.970151	2.31374e-06	0.000292081	homolog of carrot EP3-3 chitinase	9.668	19.4821
Prudu.02G166100	0.966981	0.000637855	0.019955	disease resistance family protein / LRR family protein	6.47834	13.1932
Prudu.03G202600	0.961882	0.00083531	0.0243914	Peroxidase superfamily protein	4.05518	8.14092
Prudu.03G185100	0.956162	3.60355e-07	6.9508e-05	acetoacetyl-CoA thiolase 2	84.8303	169.546
Prudu.08G221100	0.954879	9.61368e-05	0.00477027	ATPase E1-E2 type family protein / haloacid dehalogenase-like hydrolase family protein	4.10376	8.30471
Prudu.06G343700	0.947476	1.09304e-05	0.00095345	calreticulin 3	109.228	217.916
Prudu.01G368500	0.947155	9.42632e-06	0.000860623	glutamate receptor 2.7	16.318	32.7204
Prudu.01G110200	0.946566	8.12428e-06	0.00075177	MLP-like protein 423	332.002	661.239
Prudu.02G232100	0.937577	0.000602061	0.0190862	Calcium-dependent lipid-binding (CaLB domain) family protein	7.34976	14.5531
Prudu.07G205600	0.936147	5.46539e-07	9.55932e-05	Transducin/WD40 repeat-like superfamily protein	2.63412	5.21047
Prudu.04G056500	0.936036	3.26363e-05	0.00216335	WRKY DNA-binding protein 65	8.15397	16.1179
Prudu.03G176100	0.931587	0.0019836	0.0452757	zinc transporter 1 precursor	6.67851	13.1698
Prudu.05G067100	0.931261	0.000289952	0.0113131	ethylene responsive element binding factor 5	71.1058	140.68
Prudu.04G036600	0.930457	0.000718382	0.0218628		8.81848	17.3427
Prudu.02G090000	0.930046	9.41689e-08	2.30293e-05	GHMP kinase family protein	23.0519	45.4338
Prudu.01G337700	0.926195	2.84988e-07	5.73958e-05	Chaperone protein htpG family protein	104.943	206.415
Prudu.34S000500	0.925066	1.55701e-05	0.00123074	chloroplast beta-amylase	67.2602	132.362
Prudu.04G187000	0.922448	0.000206503	0.00870173	Ras-related small GTP-binding family protein	3.70658	7.27465
Prudu.04G233600	0.911877	2.67336e-07	5.72057e-05	BURP domain-containing protein	330.911	643.137
Prudu.07G122200	0.909858	0.000226697	0.00923993	CHY-type/CTCHY-type/RING-type Zinc finger protein	28.5042	55.4136
Prudu.01G167400	0.909539	4.7592e-05	0.00287124		73.2972	141.706
Prudu.07G148200	0.903026	0.00186569	0.0433797	HOPZ-ACTIVATED RESISTANCE 1	1.44155	2.79875
Prudu.01G198900	0.902379	4.8856e-06	0.000522721	nudix hydrolase homolog 13	11.7906	22.8328
Prudu.06G237200	0.902139	0.000709232	0.0217114		4.01887	7.77032
Prudu.05G146700	0.901482	1.20185e-06	0.000182882	purple acid phosphatase 27	2.50796	4.85012
Prudu.03G198800	0.899156	1.29125e-05	0.00107827	WRKY family transcription factor	22.4902	43.6034
Prudu.03G253700	0.898962	0.000484667	0.0162684	formate dehydrogenase	180.916	346.61
Prudu.01G360400	0.889215	8.73305e-08	2.17453e-05	ADR1-like 1	27.3042	52.2404
Prudu.119S000400	0.8877	0.00203126	0.0459803		11.5683	22.0428
Prudu.07G095600	0.887301	0.000940878	0.026733	syntaxin of plants 121	7.85981	15.1231
Prudu.01G015000	0.879758	2.68527e-06	0.000328346	protein kinase family protein / peptidoglycan-binding LysM domain-containing protein	23.5267	44.8654
Prudu.08G094400	0.877429	0.000756707	0.0228766		19.9458	37.8982
Prudu.835S000100	0.876755	1.59066e-05	0.00123074	purple acid phosphatase 10	36.1116	68.4869
Prudu.04G089000	0.871949	0.0002543	0.010243	cytochrome P450, family 716, subfamily A, polypeptide 1	23.3224	44.38
Prudu.08G187900	0.864982	0.00109781	0.0296539	small ubiquitin-like modifier 2	165.531	309.193
Prudu.04G202400	0.861447	0.000311785	0.0119691		127.522	239.449
Prudu.05G165300	0.857713	7.32414e-05	0.00387098	SGNH hydrolase-type esterase superfamily protein	81.962	153.112
Prudu.01G286500	0.855967	4.33094e-05	0.00268381	myb-like transcription factor family protein	34.3242	64.1595
Prudu.06G042000	0.852923	1.24471e-05	0.00104579	with no lysine (K) kinase 5	6.45082	12.0212
Prudu.05G082400	0.849646	0.000768738	0.0231891	Bifunctional inhibitor/lipid-transfer protein/seed storage 2S albumin superfamily protein	23.6494	43.7543
Prudu.02G032100	0.846816	0.00145506	0.0365128	wall associated kinase-like 4	2.42709	4.52292
Prudu.01G513500	0.842787	0.00118431	0.0313111	Basic-leucine zipper (bZIP) transcription factor family protein	6.73137	12.3837
Prudu.01G293300	0.841649	4.52848e-05	0.00276864	leucine-rich repeat transmembrane protein kinase family protein	2.20151	4.08684
Prudu.08G244300	0.835989	0.000424843	0.0148046	AtL5	8.34092	15.4223
Prudu.08G145000	0.826197	0.000638665	0.019955	Uridine diphosphate glycosyltransferase 74E2	6.12094	11.18
Prudu.05G124600	0.821376	3.50083e-06	0.000402889	heat shock protein 70 (Hsp 70) family protein	140.588	256.547
Prudu.01G361800	0.819503	1.03351e-05	0.000931409	Glycosyl hydrolase family protein with chitinase insertion domain	36.9752	67.4857
Prudu.05G186100	0.818183	0.000219575	0.00905938	atypical CYS HIS rich thioredoxin 5	39.9374	72.7858
Prudu.03G063200	0.812681	0.0013627	0.034688	lectin protein kinase family protein	1.96384	3.58943
Prudu.03G207700	0.805282	0.000604174	0.0191089	receptor kinase 3	1.0824	1.96091
Prudu.06G043400	0.804147	0.000113979	0.00547066	Peroxidase superfamily protein	14.348	25.8259
Prudu.01G437100	0.801327	7.23166e-05	0.00387098	Myosin heavy chain-related protein	2.75927	4.99126
Prudu.01G052500	0.797713	0.000524953	0.0172404		46.7461	83.4913
Prudu.01G182100	0.79697	2.00493e-06	0.000264015	calreticulin 3	35.8408	64.2962
Prudu.05G039000	0.794499	4.0644e-05	0.00253009	PLATZ transcription factor family protein	44.6091	79.8611
Prudu.01G377900	0.790343	0.00100605	0.0279143	Mitochondrial substrate carrier family protein	5.34615	9.51766
Prudu.04G036900	0.788961	3.24416e-05	0.00216335		76.2773	135.748
Prudu.589S000200	0.784574	0.000467577	0.0157721	phosphate transporter 3;2	4.21368	7.45788
Prudu.01G228700	0.780129	0.00135755	0.0346212	RING domain ligase1	5.09838	9.03174
Prudu.01G236700	0.777283	0.000101232	0.00496907	cysteine-rich RLK (RECEPTOR-like protein kinase) 2	2.27098	4.03909
Prudu.07G194500	0.774952	0.000114215	0.00547066		21.361	37.6143
Prudu.06G012900	0.771937	3.1606e-06	0.000376387	receptor-like protein kinase 1	45.0597	79.6095
Prudu.01G417600	0.767317	3.10897e-05	0.00210779		155.427	273.193
Prudu.08G166000	0.766781	0.00108873	0.0294667	lysm domain GPI-anchored protein 2 precursor	34.2038	60.1294
Prudu.08G135800	0.766489	3.59176e-05	0.00229856	Auxin-responsive GH3 family protein	7.46504	13.1949
Prudu.08G124100	0.766256	5.45964e-06	0.000573793	alpha-amylase-like	47.263	82.9527
Prudu.01G536500	0.759492	0.00130026	0.0334091	Major facilitator superfamily protein	3.0343	5.32359
Prudu.07G009900	0.750418	0.000169656	0.00761499	Glycosyl hydrolase family protein	5.75376	10.0003
Prudu.01G529900	0.749231	0.000219152	0.00905938		161.545	281.612
Prudu.05G134500	0.74338	0.000181245	0.00803285	Clp ATPase	4.6903	8.09585
Prudu.07G182500	0.735487	0.00174533	0.0415445	Protein kinase superfamily protein	8.26362	14.2702
Prudu.04G052300	0.73535	0.00044324	0.0151754	Heavy metal transport/detoxification superfamily protein	37.7708	65.0254
Prudu.06G091100	0.731498	3.30868e-05	0.00217835	Seven transmembrane MLO family protein	18.9067	32.5371
Prudu.01G290300	0.73042	5.20604e-07	9.35803e-05	B-box type zinc finger protein with CCT domain	253.604	435.836
Prudu.01G356200	0.723177	0.00042341	0.0148046	NAC domain containing protein 28	14.3021	24.3611
Prudu.01G501400	0.722081	0.000397314	0.0143092	myb domain protein 3	18.5263	31.4232
Prudu.02G243900	0.721979	0.00129767	0.0334052	2-oxoglutarate (2OG) and Fe(II)-dependent oxygenase superfamily protein	10.7502	18.2266
Prudu.07G233400	0.721133	0.00119089	0.0314244		76.4021	130.41
Prudu.01G387400	0.718717	0.000417853	0.0147228	alpha/beta-Hydrolases superfamily protein	25.9569	43.9715
Prudu.01G493200	0.718137	1.08398e-05	0.00095345	Leucine-rich receptor-like protein kinase family protein	23.0644	39.2369
Prudu.05G135400	0.710176	4.4029e-05	0.00271611	calnexin 1	148.859	251.205
Prudu.08G167600	0.709219	3.38175e-06	0.000395838	Protein kinase superfamily protein	17.6255	29.8085
Prudu.03G016300	0.708993	0.00119874	0.0314496	myb domain protein 20	11.4373	19.2514
Prudu.03G061900	0.707185	3.17775e-05	0.00214381	Sulfite exporter TauE/SafE family protein	32.4555	54.9677
Prudu.04G103200	0.706922	0.000712393	0.0217288	GTP-binding family protein	4.28018	7.27344
Prudu.08G018500	0.700102	1.45404e-05	0.00117829	serine carboxypeptidase-like 42	116.644	196.506
Prudu.06G227900	0.700065	0.000363537	0.0135289	Protein kinase superfamily protein	16.2196	27.1386
Prudu.06G020400	0.699191	0.00165954	0.0400837	cellulose synthase like E1	7.53429	12.7375
Prudu.04G003200	0.697485	0.000979896	0.0274538	2-phosphoglycolate phosphatase 2	6.68013	11.1778
Prudu.06G232200	0.691109	6.0172e-05	0.00339231		26.789	44.7714
Prudu.06G245800	0.686226	0.000214058	0.00893758	Protein kinase superfamily protein	14.0749	23.3845
Prudu.01G367200	0.684752	0.000183351	0.00807393	Eukaryotic aspartyl protease family protein	501.024	827.931
Prudu.04G234500	0.679033	6.55693e-05	0.00357757	scarecrow-like 3	38.7017	64.1564
Prudu.02G167200	0.67886	2.77073e-05	0.0019459	S-adenosyl-L-methionine-dependent methyltransferases superfamily protein	14.6724	24.2225
Prudu.01G254100	0.676956	0.000237275	0.00964236	Homeobox-leucine zipper protein family	17.337	28.6347
Prudu.07G002100	0.669907	5.99584e-06	0.000587256	polyol/monosaccharide transporter 5	65.6551	108.171
Prudu.01G057700	0.669347	0.00155337	0.0383306	WRKY DNA-binding protein 11	13.8737	22.7552
Prudu.07G166200	0.665011	0.000508485	0.01678	basic chitinase	153.372	250.206
Prudu.01G374900	0.663841	0.00188324	0.0434924	S-adenosyl-L-methionine-dependent methyltransferases superfamily protein	6.87958	11.2456
Prudu.08G137000	0.663594	0.000156425	0.00716466	NAD(P)-binding Rossmann-fold superfamily protein	49.2584	80.3765
Prudu.07G023100	0.659259	0.000279822	0.0109804	cysteine-rich RLK (RECEPTOR-like protein kinase) 26	15.8007	25.8132
Prudu.06G288700	0.65064	3.43865e-05	0.00221091	Leucine-rich repeat protein kinase family protein	8.0879	13.1812
Prudu.06G006300	0.649155	6.30499e-05	0.00346775	Galactose oxidase/kelch repeat superfamily protein	89.8476	145.499
Prudu.05G095000	0.643358	9.5532e-05	0.00475749	hydroxymethylglutaryl-CoA synthase / HMG-CoA synthase / 3-hydroxy-3-methylglutaryl coenzyme A synthase	33.2511	53.6869
Prudu.02G246600	0.642651	5.56323e-05	0.00324206	Leucine-rich repeat protein kinase family protein	10.78	17.4361
Prudu.155S000500	0.641139	0.000137277	0.0064828	multidrug resistance-associated protein 3	1.59786	2.58292
Prudu.04G105000	0.640358	0.000921482	0.026291	VACUOLAR SORTING RECEPTOR 7	3.41493	5.51768
Prudu.1169S003200	0.637152	9.48934e-05	0.00474294	TCP family transcription factor	17.9823	28.88
Prudu.01G237500	0.634371	5.62776e-05	0.00325199	ATP-citrate lyase A-2	114.504	183.757
Prudu.01G456700	0.624027	0.000169938	0.00761499	camphor resistance CrcB family protein	11.1609	17.8079
Prudu.06G020700	0.622099	0.000566141	0.0182601	Plant protein of unknown function (DUF827)	7.66413	12.1435
Prudu.07G208500	0.612052	0.000143445	0.0066819	aldehyde dehydrogenase 2C4	45.9341	72.6755
Prudu.01G024900	0.611852	0.000193016	0.00833865	phosphate transporter 1;5	43.0378	67.9392
Prudu.1452S000300	0.609912	0.00114341	0.0305839	Protein kinase superfamily protein	3.86433	6.10621
Prudu.06G308800	0.604087	0.000202234	0.00860121	DNAJ heat shock family protein	33.996	53.4491
Prudu.08G099000	0.602941	0.000505723	0.0167633	F-box family protein	12.1644	19.2236
Prudu.07G075200	0.600521	0.000375138	0.0138397		39.0656	61.0618
Prudu.03G178000	0.598152	0.00181241	0.0427211		75.4508	118.048
Prudu.04G025100	0.593075	0.00100842	0.0279143		5.53429	8.6464
Prudu.04G044700	0.591243	0.000389555	0.0141511	MAC/Perforin domain-containing protein	6.92795	10.7951
Prudu.01G172100	0.587697	6.61589e-05	0.00359542	Protein of unknown function (DUF1685)	135.242	209.896
Prudu.01G338200	0.584812	0.000271494	0.0107771	Protein of unknown function (DUF668)	11.4296	17.8088
Prudu.06G203100	0.58015	0.00186046	0.0433797	nicotinamidase 1	19.2382	29.7272
Prudu.04G156100	0.579586	3.79543e-05	0.0024176	homogentisate 1,2-dioxygenase	27.6849	42.7805
Prudu.05G177300	0.579087	0.000433342	0.0149359	Major facilitator superfamily protein	17.6956	27.3204
Prudu.05G090100	0.577598	0.0015339	0.0379183	MAC/Perforin domain-containing protein	6.73982	10.4167
Prudu.04G031400	0.577362	0.00144096	0.0362757	PapD-like superfamily protein	31.9654	49.1617
Prudu.01G258200	0.573127	0.000427096	0.0148454	UDP-galactose transporter 3	32.5323	49.8905
Prudu.03G275900	0.572549	0.000785344	0.0234729	hydroxyproline-rich glycoprotein family protein	11.231	17.2929
Prudu.04G090500	0.571677	0.00162154	0.0394441	sphingoid base hydroxylase 2	87.2703	134.033
Prudu.04G177200	0.569952	0.0021442	0.0476701	S-locus lectin protein kinase family protein	4.68088	7.20023
Prudu.07G067100	0.569849	7.25964e-05	0.00387098	calcium-dependent protein kinase 19	46.951	72.2565
Prudu.02G231700	0.568696	9.67988e-05	0.00478577	Protein kinase superfamily protein	66.287	101.521
Prudu.01G360300	0.5679	0.00048747	0.0163083	Xanthine/uracil permease family protein	27.525	42.0275
Prudu.06G318900	0.559033	0.00168225	0.0404894	alpha/beta-Hydrolases superfamily protein	87.7504	133.307
Prudu.06G225600	0.554005	0.00163286	0.0396197	WRKY DNA-binding protein 7	32.9338	50.1799
Prudu.04G057800	0.553972	0.000450462	0.015346	BES1/BZR1 homolog 4	20.1032	30.4239
Prudu.01G150000	0.553364	0.000935221	0.0266275	selenium-binding protein 2	214.707	325.538
Prudu.03G174500	0.552763	0.000421378	0.0147969	Bifunctional inhibitor/lipid-transfer protein/seed storage 2S albumin superfamily protein	482.692	734.081
Prudu.01G316300	0.551146	0.00125384	0.0324599	NAD(P)-linked oxidoreductase superfamily protein	12.8022	19.4231
Prudu.04G162900	0.54806	0.00195986	0.0448834	squamosa promoter binding protein-like 5	30.1063	45.524
Prudu.06G007600	0.547864	0.000305989	0.0118376	Protein of unknown function, DUF538	75.6411	114.145
Prudu.01G004600	0.543349	0.000897161	0.0256768	glutathione-disulfide reductase	47.3466	71.3823
Prudu.08G045600	0.540388	0.00128526	0.033148	choline kinase 1	17.2935	25.9358
Prudu.01G353100	0.538375	0.000219621	0.00905938	Leucine-rich repeat protein kinase family protein	42.061	63.0918
Prudu.01G418100	0.537496	0.000562669	0.0182601	RING/U-box superfamily protein	12.4254	18.6275
Prudu.01G214700	0.535206	0.00201137	0.045681	cytochrome P450, family 71, subfamily A, polypeptide 20	45.8927	68.8098
Prudu.02G197800	0.535194	0.00079333	0.0234777	metal tolerance protein A2	25.0871	37.5229
Prudu.05G057100	0.535161	0.0016169	0.0394011	Histone H3 K4-specific methyltransferase SET7/9 family protein	11.7232	17.589
Prudu.05G173300	0.535094	0.00037694	0.0138397	alpha/beta-Hydrolases superfamily protein	43.944	65.9314
Prudu.05G012500	0.531858	0.000312011	0.0119691	Biotin/lipoate A/B protein ligase family	19.2637	28.8513
Prudu.05G122600	0.528287	0.00184388	0.0432395	DCD (Development and Cell Death) domain protein	114.013	170.282
Prudu.08G110600	0.527749	0.00056722	0.0182601	extra-large G-protein 1	11.2652	16.8532
Prudu.04G269100	0.511396	0.00193732	0.044591	Protein of unknown function (DUF668)	10.1165	14.9325
Prudu.03G227700	0.510277	0.00084687	0.024624	Malectin/receptor-like protein kinase family protein	61.6749	90.6582
Prudu.07G131600	0.506235	0.000337379	0.0127635	sucrose nonfermenting 1(SNF1)-related protein kinase 2.3	38.4985	56.4686
Prudu.01G305100	0.494216	0.00122265	0.0319105	glycosyl hydrolase 9B1	20.5386	29.8538
Prudu.01G063100	0.493864	0.000441286	0.0151464	Ypt/Rab-GAP domain of gyp1p superfamily protein	13.8983	20.2683
Prudu.03G023800	0.493471	0.0011477	0.0306388	Terpenoid cyclases family protein	69.6132	101.64
Prudu.02G104600	0.491411	0.00137593	0.03496	RING/U-box superfamily protein	8.89713	12.9871
Prudu.02G242500	0.487309	0.000410763	0.0145736	Cytochrome P450 superfamily protein	56.139	81.3787
Prudu.07G065500	0.48345	0.00152515	0.0378385	Insulinase (Peptidase family M16) family protein	31.1597	45.1499
Prudu.403S000300	0.481305	0.000971221	0.0273119	Transmembrane amino acid transporter family protein	65.8571	94.9443
Prudu.04G165200	0.478674	0.000868828	0.0251556	VQ motif-containing protein	123.463	177.737
Prudu.08G224500	0.47174	0.000565646	0.0182601	Protein of unknown function (DUF581)	135.69	194.483
Prudu.915S000400	0.459791	0.00150292	0.0373548	Cytochrome P450 superfamily protein	111.522	158.609
Prudu.07G117900	0.459133	0.000788886	0.0234777	Sulfite exporter TauE/SafE family protein	143.324	203.865
Prudu.03G276200	0.457819	0.000962286	0.0272283	Esterase/lipase/thioesterase family protein	28.731	40.9018
Prudu.01G101500	0.451983	0.00217355	0.0481663	ATP citrate lyase subunit B 2	113.088	159.704
Prudu.04G269500	0.422031	0.00206372	0.0464618	MAC/Perforin domain-containing protein	17.2511	23.9331
Prudu.02G259800	0.407452	0.00183845	0.0431862	phosphofructokinase 4	22.3142	30.6482

## Sheet: downregulated
Table S5. Differentially expressed genes (DEGs) found in the RNA-seq analysis of plants treated with the peptide flg22-NH2 when compared to non-treated (NTC) plants at 6 hours post-treatment. It is indicated the binary logarithm of the fold change (Log2 FC), p-value, false discovery rate (FDR), gene description, and the mean Fragments Per Kilobase Million (FPKM) for the non-treated (reference) an…
Gene ID	logFC	p-value	FDR	Gene description	Mean FPKM reference	Mean FPKM query
Prudu.06G333900	-2.8926	1.40954e-06	0.00020108	Li-tolerant lipase 1	22.4744	3.16872
Prudu.06G139700	-2.39079	0.00131028	0.0335977	Aluminium activated malate transporter family protein	0.565193	0.105426
Prudu.465S001000	-2.27815	1.10749e-05	0.000959941	beta glucosidase 13	1.33103	0.289592
Prudu.08G195400	-2.12859	2.12489e-11	2.64549e-08	GDSL-like Lipase/Acylhydrolase superfamily protein	26.4127	6.25648
Prudu.05G077500	-1.97277	4.81963e-13	1.10008e-09	Bifunctional inhibitor/lipid-transfer protein/seed storage 2S albumin superfamily protein	43.7485	11.6735
Prudu.01G070000	-1.97034	1.09479e-08	4.28374e-06		10.1151	2.67229
Prudu.01G356600	-1.94495	8.87544e-05	0.00451855	thaumatin-like protein 3	2.13652	0.570442
Prudu.07G054200	-1.78486	1.07896e-23	1.47764e-19	Gibberellin-regulated family protein	119.303	35.871
Prudu.06G312900	-1.75174	8.47219e-07	0.000138127	glycosyl hydrolase 9B13	3.23234	0.9869
Prudu.08G181300	-1.73689	7.06763e-09	3.45683e-06	basic helix-loop-helix (bHLH) DNA-binding superfamily protein	4.17354	1.2988
Prudu.1158S000300	-1.73639	2.86137e-08	8.22445e-06		4.64818	1.43667
Prudu.08G164300	-1.65581	2.79162e-07	5.73958e-05	expansin-like A1	34.241	11.045
Prudu.05G198100	-1.62888	8.13532e-05	0.00420427	transducin family protein / WD-40 repeat family protein	1.12973	0.379975
Prudu.01G470400	-1.62843	1.69403e-05	0.00128887	RNA-binding (RRM/RBD/RNP motifs) family protein	8.02289	2.64591
Prudu.06G125000	-1.61868	1.00117e-20	6.85549e-17	Pollen Ole e 1 allergen and extensin family protein	256.168	86.1963
Prudu.01G266500	-1.5605	0.00176875	0.0419206	Pectin lyase-like superfamily protein	1.85065	0.66126
Prudu.06G280400	-1.52618	8.51358e-15	2.91484e-11	lipid transfer protein 1	88.948	31.678
Prudu.05G105600	-1.5259	1.08819e-05	0.00095345	NAD(P)-binding Rossmann-fold superfamily protein	5.01047	1.79167
Prudu.01G260900	-1.51349	0.000197228	0.00846618	Transmembrane amino acid transporter family protein	12.2741	4.4263
Prudu.08G083400	-1.50485	3.02362e-05	0.00209133	SAUR-like auxin-responsive protein family	4.71033	1.71214
Prudu.03G219500	-1.49012	1.94842e-06	0.000259064	Methylenetetrahydrofolate reductase family protein	19.2793	7.03159
Prudu.04G156000	-1.47438	1.63701e-08	5.74841e-06	Basic-leucine zipper (bZIP) transcription factor family protein	59.2095	22.0456
Prudu.08G086800	-1.45708	1.29333e-10	1.18081e-07	NAD(P)-linked oxidoreductase superfamily protein	312.315	118.152
Prudu.03G237200	-1.45056	7.83384e-06	0.000734449	homologue of bacterial MinE 1	8.10168	3.04465
Prudu.02G019400	-1.44269	0.00149024	0.0371071		8.71712	3.29185
Prudu.02G185900	-1.4146	3.24713e-10	2.61585e-07	arabinogalactan protein 16	43.7786	16.9705
Prudu.08G162700	-1.394	6.29351e-05	0.00346775	Transmembrane amino acid transporter family protein	5.08446	1.96917
Prudu.04G233500	-1.31916	1.57746e-08	5.6851e-06	Gibberellin-regulated family protein	36.3669	15.1571
Prudu.06G101800	-1.30411	0.000276898	0.0108969	xyloglucan endotransglucosylase/hydrolase 32	4.34084	1.81588
Prudu.01G237200	-1.28395	2.42666e-05	0.00173995	Plant protein of unknown function (DUF828)	2.17792	0.925701
Prudu.07G242600	-1.23344	0.00192114	0.0442929	DNA/RNA polymerases superfamily protein	0.872312	0.384515
Prudu.02G185100	-1.23065	6.97184e-07	0.000115035	GDSL-like Lipase/Acylhydrolase superfamily protein	6.23995	2.75447
Prudu.01G075300	-1.23001	2.80367e-06	0.000339789	xyloglucan endotransglycosylase 6	35.4354	15.4252
Prudu.01G506600	-1.19578	0.000276217	0.0108969		19.0132	8.67848
Prudu.03G193000	-1.18179	9.49276e-09	3.93949e-06	GDSL-like Lipase/Acylhydrolase superfamily protein	98.9868	45.3121
Prudu.03G121500	-1.17273	8.09689e-05	0.00420026	Basic-leucine zipper (bZIP) transcription factor family protein	3.82543	1.76199
Prudu.02G248900	-1.16258	0.000619123	0.0194917	inflorescence meristem receptor-like kinase 2	1.81371	0.843999
Prudu.01G538600	-1.14803	4.6203e-06	0.000498228	Polyketide cyclase/dehydrase and lipid transport superfamily protein	13.22	6.17518
Prudu.07G175500	-1.13977	4.51511e-05	0.00276864	Plant invertase/pectin methylesterase inhibitor superfamily	12.1859	5.7472
Prudu.03G037400	-1.12185	0.000699586	0.0215299	Protein of unknown function (DUF594)	48.0995	23.1073
Prudu.04G253700	-1.11191	1.82605e-08	5.94629e-06	ABC-2 type transporter family protein	9.3929	4.48058
Prudu.1456S000800	-1.09663	0.000834891	0.0243914	cytochrome P450, family 86, subfamily A, polypeptide 8	7.69962	3.75741
Prudu.01G244000	-1.09152	3.62139e-09	1.83685e-06	MLP-like protein 423	596.265	290.031
Prudu.03G189600	-1.08791	0.00218492	0.0483401	Thymidine kinase	3.74963	1.80599
Prudu.05G052300	-1.08528	0.00121751	0.0318811	Plant invertase/pectin methylesterase inhibitor superfamily protein	9.81497	4.84239
Prudu.05G090000	-1.08036	0.00105342	0.0287383	Immunoglobulin E-set superfamily protein	2.63124	1.27445
Prudu.08G142100	-1.07433	0.000676251	0.0209531	CYCLIN D1;1	3.73711	1.82663
Prudu.08G124300	-1.0664	1.446e-06	0.000204154	cytochrome P450, family 707, subfamily A, polypeptide 4	9.7382	4.83221
Prudu.02G259000	-1.06632	4.31256e-07	7.98116e-05	cyclin p4;1	15.8219	7.80437
Prudu.06G323800	-1.06188	2.12526e-06	0.000273152	N-MYC downregulated-like 2	20.5151	10.1121
Prudu.06G191700	-1.05756	3.06526e-09	1.71403e-06		31.9599	15.9297
Prudu.06G051300	-1.05308	0.00010649	0.00518997		4.5994	2.28671
Prudu.06G163900	-1.04939	1.80293e-06	0.000246912	cellulose synthase 6	47.6344	23.8402
Prudu.03G204800	-1.04811	0.000257889	0.0103461	Protein of unknown function (DUF1218)	20.0827	9.96694
Prudu.02G264400	-1.04471	4.73916e-08	1.29806e-05	Haloacid dehalogenase-like hydrolase (HAD) superfamily protein	54.0787	27.306
Prudu.129S000200	-1.03012	0.0004121	0.0145832	nitrate transporter 1.5	2.37877	1.20302
Prudu.01G075700	-1.02635	0.000114247	0.00547066	xyloglucan endotransglycosylase 6	3.52397	1.7908
Prudu.04G177400	-1.02397	0.000222666	0.00912998	S-locus lectin protein kinase family protein	3.46005	1.7778
Prudu.03G037000	-1.01545	8.98103e-06	0.000825471	alpha/beta-Hydrolases superfamily protein	9.05933	4.61654
Prudu.02G267400	-1.01123	4.97662e-05	0.00296325	Leucine-rich repeat protein kinase family protein	4.81754	2.47304
Prudu.07G161700	-1.00698	0.00209228	0.0469735	GDSL-like Lipase/Acylhydrolase superfamily protein	6.6281	3.41647
Prudu.08G094800	-1.00281	1.17175e-05	0.00100295	beta-galactosidase 3	10.1898	5.30216
Prudu.03G150700	-0.998753	8.34127e-09	3.80779e-06	B-box zinc finger family protein	26.0599	13.459
Prudu.01G241600	-0.996758	0.000403104	0.0143763	xyloglucan:xyloglucosyl transferase 33	50.6756	26.1246
Prudu.07G223300	-0.996486	0.000479792	0.0161444	Integrase-type DNA-binding superfamily protein	8.53609	4.44862
Prudu.04G050800	-0.989161	4.14223e-06	0.000457482	Tetratricopeptide repeat (TPR)-like superfamily protein	16.855	8.8347
Prudu.03G182500	-0.988966	0.000813853	0.0239693	Cytochrome P450 superfamily protein	3.05002	1.586
Prudu.03G242300	-0.983108	0.000591841	0.0189375	GAST1 protein homolog 4	17.5321	9.20125
Prudu.01G467600	-0.969109	0.00219961	0.0485864		3.46992	1.83603
Prudu.01G383900	-0.966269	1.15968e-05	0.00099886	FAD/NAD(P)-binding oxidoreductase family protein	9.42641	4.96215
Prudu.07G160200	-0.964714	1.54543e-05	0.00123074	Glycosyl hydrolase family 38 protein	68.7299	36.7003
Prudu.02G250000	-0.960995	6.51124e-06	0.000632421		94.0582	49.7577
Prudu.03G132200	-0.951934	0.00138677	0.035129		26.3294	14.248
Prudu.08G086200	-0.942272	3.08227e-05	0.00210008		205.823	110.782
Prudu.07G080700	-0.930147	1.18377e-07	2.84415e-05	actin-11	33.3395	18.0008
Prudu.04G177100	-0.922709	0.00169086	0.0406251	HXXXD-type acyl-transferase family protein	3.32405	1.83011
Prudu.07G116500	-0.906711	2.4959e-07	5.4256e-05	Nucleotide-diphospho-sugar transferases superfamily protein	18.4929	10.2503
Prudu.08G152200	-0.904093	8.45035e-05	0.00433437	proline-rich protein 4	922.327	512.904
Prudu.01G159800	-0.903216	5.98366e-05	0.00339231	Leucine-rich receptor-like protein kinase family protein	37.3237	20.816
Prudu.1169S005100	-0.892898	4.68801e-05	0.00284081	subtilase 1.3	28.1917	15.7886
Prudu.03G205000	-0.881851	0.0012319	0.0320739		44.3538	24.5827
Prudu.02G164500	-0.881819	8.76979e-05	0.00448143	Major Facilitator Superfamily with SPX (SYG1/Pho81/XPR1) domain-containing protein	16.1384	9.15066
Prudu.03G097100	-0.87431	1.61611e-05	0.00124341		55.1995	31.3513
Prudu.02G237500	-0.868715	7.31941e-06	0.000702746	ROP guanine nucleotide exchange factor 5	17.9075	10.2005
Prudu.06G309800	-0.865571	0.000395225	0.0143092	glycosyl hydrolase 9A1	9.12743	5.22789
Prudu.643S000100	-0.865001	0.00169386	0.040626	NB-ARC domain-containing disease resistance protein	6.74905	3.85896
Prudu.05G129900	-0.860388	0.000506755	0.0167633	cellulase 2	5.74522	3.28601
Prudu.02G209900	-0.858841	2.9176e-07	5.79081e-05	Plant-specific GATA-type zinc finger transcription factor family protein	156.557	88.9768
Prudu.07G199200	-0.855796	6.07172e-05	0.00340448	Protein of unknown function (DUF1005)	28.7589	16.3399
Prudu.02G091400	-0.854516	0.000311992	0.0119691	Major facilitator superfamily protein	20.2437	11.6057
Prudu.08G130200	-0.848901	0.00174732	0.0415445	CYCLIN D3;1	7.26606	4.18202
Prudu.01G393100	-0.846823	5.67584e-05	0.00326599	CYCLIN D3;1	28.4997	16.5394
Prudu.01G348300	-0.845731	5.22962e-05	0.00308706	jasmonic acid carboxyl methyltransferase	20.4267	11.791
Prudu.01G378400	-0.845473	0.00111047	0.0299368	leucine-rich repeat transmembrane protein kinase family protein	3.91344	2.2401
Prudu.04G145900	-0.84482	6.487e-05	0.00355358	Plant protein of unknown function (DUF641)	11.2996	6.53259
Prudu.03G007900	-0.843231	0.00019036	0.00830248	AMP-dependent synthetase and ligase family protein	50.9805	29.6516
Prudu.01G299800	-0.834124	0.000552442	0.0179708	Heavy metal transport/detoxification superfamily protein	9.92039	5.75194
Prudu.02G179500	-0.833662	0.000147502	0.00682445	Pectin lyase-like superfamily protein	30.0694	17.54
Prudu.03G189200	-0.826645	0.00113196	0.0303964	Carbohydrate-binding X8 domain superfamily protein	17.0087	9.84783
Prudu.07G111600	-0.823756	0.00161361	0.0393911	GDSL-like Lipase/Acylhydrolase superfamily protein	9.25455	5.38397
Prudu.04G249400	-0.817121	3.2699e-05	0.00216335	early nodulin-like protein 18	70.8917	41.5549
Prudu.02G237700	-0.811326	1.18176e-05	0.00100523		28.0169	16.4509
Prudu.01G393400	-0.808973	1.50365e-07	3.49025e-05	Serine/threonine-protein kinase WNK (With No Lysine)-related	100.021	59.148
Prudu.05G129600	-0.798941	5.97102e-05	0.00339231	alpha/beta-Hydrolases superfamily protein	16.8665	9.97978
Prudu.08G093300	-0.79868	0.000660835	0.0205685	Minichromosome maintenance (MCM2/3/5) family protein	2.28349	1.3538
Prudu.01G384100	-0.797242	1.82381e-06	0.000247298	Cellulose-synthase-like C12	17.4364	10.3825
Prudu.02G284400	-0.783183	5.81891e-06	0.000577464	IQ-domain 21	65.6559	39.3719
Prudu.06G241800	-0.78289	1.6238e-06	0.000224626	NAD(P)-binding Rossmann-fold superfamily protein	70.157	42.4115
Prudu.01G262200	-0.778382	7.45189e-05	0.0039101	AGAMOUS-like 30	10.2634	6.21287
Prudu.03G037500	-0.775559	1.89018e-06	0.000253785	germin-like protein 1	2842.32	1716.48
Prudu.04G048600	-0.774961	0.000895121	0.0256768	Peroxidase superfamily protein	6.72326	4.06131
Prudu.03G076600	-0.768015	0.000625042	0.0196329	Glycosyl hydrolase superfamily protein	9.57796	5.80394
Prudu.04G149800	-0.767544	0.000728238	0.0221136	tetratricopetide-repeat thioredoxin-like 1	60.0645	36.6731
Prudu.01G238500	-0.767026	7.33791e-06	0.000702746	galactinol synthase 4	39.8622	24.3212
Prudu.04G008100	-0.766853	0.00199065	0.0453498	Uncharacterised protein family (UPF0497)	15.0319	9.05239
Prudu.05G103700	-0.763925	0.0015965	0.0390431	beta-6 tubulin	36.9863	22.6228
Prudu.02G134200	-0.760193	0.00102468	0.0282354	cyclin p4;1	16.7498	10.1487
Prudu.05G131400	-0.758861	0.00152842	0.0378513	Subtilase family protein	5.43446	3.33101
Prudu.03G191100	-0.75877	3.43773e-05	0.00221091	FASCICLIN-like arabinoogalactan 7	83.6689	51.0615
Prudu.05G079700	-0.758555	0.00127202	0.0328685	Cupredoxin superfamily protein	62.166	38.2333
Prudu.01G299200	-0.753373	0.000174522	0.00775998	ribose-5-phosphate isomerase 2	40.6902	25.0479
Prudu.06G241700	-0.749749	9.14982e-05	0.00460686	NAD(P)-binding Rossmann-fold superfamily protein	69.5294	42.841
Prudu.03G159300	-0.748195	0.00024553	0.00994831	transmembrane kinase 1	60.2125	37.166
Prudu.01G126600	-0.747758	0.000173868	0.00775612	Protein kinase superfamily protein	29.4547	18.268
Prudu.04G030300	-0.744136	0.000710237	0.0217114	Protein of unknown function (DUF594)	5.83548	3.60167
Prudu.01G016200	-0.742417	0.000681819	0.0210779		8.90892	5.49156
Prudu.01G111700	-0.73944	0.000349683	0.0131926	Pectin lyase-like superfamily protein	26.7947	16.68
Prudu.07G183600	-0.738398	2.13416e-06	0.000273152	germin 3	4474.61	2781.24
Prudu.02G259700	-0.737666	0.000164168	0.00742009	Integrase-type DNA-binding superfamily protein	279.821	172.839
Prudu.05G189700	-0.737473	0.000386824	0.0141511	Protein of unknown function, DUF538	30.2368	18.6655
Prudu.02G251100	-0.736426	0.000596882	0.01901	Plant protein of unknown function (DUF827)	9.00974	5.54587
Prudu.04G018800	-0.736426	1.73275e-05	0.00131105	glyoxalase I homolog	384.153	237.22
Prudu.655S000100	-0.735197	1.88932e-05	0.00139906	glyoxalase I homolog	58.1866	36.1333
Prudu.07G214600	-0.7339	0.000409421	0.0145637	Tetratricopeptide repeat (TPR)-like superfamily protein	4.76739	2.9791
Prudu.06G197600	-0.733827	0.000268228	0.0106785		3.81855	2.38257
Prudu.06G049600	-0.727299	0.000191622	0.00830463	Protein kinase family protein	53.7734	33.7137
Prudu.05G223700	-0.727029	0.000182851	0.00807393	sucrose synthase 6	6.2049	3.89763
Prudu.07G177100	-0.721935	1.57858e-05	0.00123074		144.248	89.9119
Prudu.06G246300	-0.719678	2.08866e-05	0.00152964	Barwin-like endoglucanases superfamily protein	67.3875	42.5814
Prudu.07G088700	-0.719554	0.000103178	0.00504649	AMP-dependent synthetase and ligase family protein	13.6706	8.62754
Prudu.06G047900	-0.719199	0.000184011	0.00807704	ferritin 4	19.3427	12.1535
Prudu.04G111100	-0.716929	4.17581e-06	0.000457502	DNA glycosylase superfamily protein	45.8966	28.8297
Prudu.465S002300	-0.716092	0.000897084	0.0256768	with no lysine (K) kinase 1	56.8138	36.0494
Prudu.02G272900	-0.715479	3.38998e-05	0.00220027	CAP160 protein	10.6832	6.74144
Prudu.03G022900	-0.714193	0.000141131	0.00659654		27.3017	17.2321
Prudu.465S003300	-0.713297	7.2764e-05	0.00387098	S-adenosyl-L-methionine-dependent methyltransferases superfamily protein	15.3618	9.66625
Prudu.07G178400	-0.712069	2.49135e-05	0.00177704	Thioredoxin superfamily protein	349.02	221.66
Prudu.02G274100	-0.712007	5.77642e-06	0.000577464	Pectinacetylesterase family protein	51.0619	32.2988
Prudu.06G308400	-0.710312	7.34907e-05	0.00387098	Heat shock protein DnaJ with tetratricopeptide repeat	37.8681	23.8696
Prudu.02G031100	-0.705375	0.001005	0.0279143		31.1081	19.856
Prudu.07G132700	-0.704759	0.00119772	0.0314496	SKU5 similar 17	15.7762	9.98743
Prudu.70S000600	-0.702632	0.00171575	0.0410072		638.036	407.895
Prudu.01G076300	-0.700067	0.000388972	0.0141511	UDP-glucosyl transferase 78D2	9.83683	6.25362
Prudu.03G167800	-0.699275	4.00924e-06	0.000449838	chlorophyll A/B binding protein 1	2635.03	1681.92
Prudu.03G061600	-0.693806	1.37774e-05	0.00114119		66.1367	42.4393
Prudu.07G044800	-0.689394	0.00122329	0.0319105	Transmembrane amino acid transporter family protein	12.6043	8.11578
Prudu.08G141000	-0.689385	4.61853e-05	0.00281115	APS kinase	19.6955	12.5915
Prudu.03G254800	-0.688841	5.32774e-05	0.00313147		8886.47	5708.67
Prudu.02G247100	-0.682526	0.000786714	0.0234729	Ankyrin repeat family protein	12.7434	8.21686
Prudu.05G103600	-0.680895	0.000204084	0.00862634	tubulin beta 8	76.7241	49.2805
Prudu.06G044500	-0.676633	0.000898079	0.0256768	Protein of unknown function (DUF567)	14.2813	9.27691
Prudu.01G341400	-0.67424	0.000162541	0.00739536	Plant protein of unknown function (DUF869)	47.3933	30.8298
Prudu.07G183500	-0.672953	5.53279e-06	0.000573793	germin 3	2945.54	1916.5
Prudu.02G234500	-0.670977	1.52934e-05	0.00123074	rubisco activase	2856.98	1859.93
Prudu.01G336700	-0.668895	0.000538678	0.0176067	P-glycoprotein 13	5.73393	3.73117
Prudu.03G216800	-0.665913	3.32439e-05	0.00217835		30.2479	19.721
Prudu.06G334000	-0.664815	0.00166559	0.040159	GDSL-like Lipase/Acylhydrolase superfamily protein	62.2363	40.7993
Prudu.03G250800	-0.664339	0.000397913	0.0143092	Cellulose-synthase-like C4	15.2305	9.9341
Prudu.06G216300	-0.663371	0.000793111	0.0234777	Phototropic-responsive NPH3 family protein	14.1466	9.21831
Prudu.01G408300	-0.662096	1.31834e-06	0.000196247	Glyoxalase/Bleomycin resistance protein/Dioxygenase superfamily protein	54.4994	35.6853
Prudu.05G214400	-0.657203	5.51951e-05	0.00323033		90.6315	59.5184
Prudu.05G162400	-0.655598	1.43634e-05	0.00117087	Protein of Unknown Function (DUF239)	73.5119	48.1424
Prudu.04G060200	-0.649158	0.00104254	0.0286125	trehalose-6-phosphate synthase	17.4686	11.6087
Prudu.04G075200	-0.648944	0.00202592	0.0459354	BCL-2-associated athanogene 2	99.0397	64.966
Prudu.08G162300	-0.646498	0.00163649	0.0396197	SKU5 similar 5	22.9021	15.1818
Prudu.07G161900	-0.643396	0.000505585	0.0167633	PLAC8 family protein	23.0214	15.3049
Prudu.08G109700	-0.640203	0.000159908	0.00729981	cold-regulated 413-plasma membrane 2	96.9695	64.1156
Prudu.06G118200	-0.640162	0.000221643	0.00911534	Jojoba acyl CoA reductase-related male sterility protein	25.4161	16.9593
Prudu.02G194100	-0.638534	4.03167e-06	0.000449838		483.397	322.194
Prudu.04G001800	-0.63701	0.000568003	0.0182601	seed imbibition 2	21.5908	14.443
Prudu.06G263500	-0.635208	0.000327473	0.0124408	glycerol-3-phosphate acyltransferase 6	77.8666	51.9703
Prudu.08G129800	-0.626781	0.000216385	0.00900727	Leucine-rich repeat (LRR) family protein	221.819	148.022
Prudu.07G182400	-0.6227	0.000274248	0.010855	Cytochrome P450 superfamily protein	13.5913	9.11485
Prudu.04G024300	-0.62195	0.000549535	0.0179188	tyrosyl-DNA phosphodiesterase-related	8.03464	5.4072
Prudu.01G414400	-0.615116	0.000315846	0.0120783	chaperone protein dnaJ-related	51.9892	35.183
Prudu.03G171600	-0.613452	0.000281176	0.011002	NAD(P)-linked oxidoreductase superfamily protein	31.3868	21.1982
Prudu.04G261900	-0.612781	0.00044924	0.0153425	beta-galactosidase 10	13.5299	9.19652
Prudu.07G170200	-0.612403	0.000740901	0.0224483	Auxin efflux carrier family protein	30.1147	20.3548
Prudu.01G333200	-0.610288	0.00177249	0.0419245	HMG (high mobility group) box protein with ARID/BRIGHT DNA-binding domain	69.0657	46.8302
Prudu.01G289600	-0.608873	0.000191099	0.00830463	alpha-xylosidase 1	60.1847	40.9148
Prudu.01G201100	-0.604562	4.93929e-05	0.00295864		49.5848	33.7767
Prudu.04G173900	-0.604125	2.96393e-05	0.00206046	light-harvesting chlorophyll B-binding protein 3	890.945	608.218
Prudu.08G096400	-0.60208	0.000212897	0.00891626	basic leucine-zipper 44	90.4711	61.7579
Prudu.04G018400	-0.600029	0.000455164	0.0154294	SKU5 similar 4	20.9732	14.3746
Prudu.07G002000	-0.59986	0.000389376	0.0141511	Undecaprenyl pyrophosphate synthetase family protein	135.98	92.9102
Prudu.05G120100	-0.598535	7.94105e-05	0.00413508	Pectin lyase-like superfamily protein	56.0857	38.3385
Prudu.06G345000	-0.598023	0.000398086	0.0143092	HXXXD-type acyl-transferase family protein	25.4448	17.4236
Prudu.08G005200	-0.597673	0.00100193	0.0279143	Galactose-binding protein	8.57348	5.87868
Prudu.07G074300	-0.59599	0.00119656	0.0314496	UDP-Glycosyltransferase superfamily protein	14.8406	10.2061
Prudu.06G169000	-0.594759	0.000812265	0.0239693	protein kinase family protein	10.9231	7.5033
Prudu.661S001300	-0.594134	0.00155854	0.0383888	alpha/beta-Hydrolases superfamily protein	9.61094	6.58712
Prudu.06G012500	-0.59368	0.00118296	0.0313111		95.9935	66.2234
Prudu.07G200900	-0.592677	0.0018776	0.0434924	Senescence/dehydration-associated protein-related	9.85248	6.75949
Prudu.01G063300	-0.589141	0.000195293	0.00841051	subtilisin-like serine protease 3	57.145	39.4403
Prudu.06G028900	-0.58906	0.000127979	0.0060646	LORELEI-LIKE-GPI-ANCHORED PROTEIN 1	81.897	56.1971
Prudu.01G346100	-0.586253	0.00014824	0.0068355	beta-galactosidase 3	31.6859	21.8418
Prudu.02G179800	-0.585364	2.27586e-05	0.0016491	Protein kinase superfamily protein	111.894	77.0417
Prudu.01G210800	-0.582154	2.73497e-05	0.00193069	ACT domain repeat 4	165.747	114.494
Prudu.05G107900	-0.581494	0.00157487	0.038626	Protein of unknown function (DUF604)	36.5616	25.3594
Prudu.04G263200	-0.580695	0.000327938	0.0124408	aldehyde dehydrogenase 3I1	279.114	194.024
Prudu.1169S002700	-0.57706	0.00145838	0.0365128	GroES-like zinc-binding alcohol dehydrogenase family protein	108.405	74.8201
Prudu.03G043500	-0.57177	3.06644e-05	0.00209975	glyoxylate reductase 2	80.9891	56.4503
Prudu.02G284300	-0.570769	0.000140573	0.00659296	Glycogen/starch synthases, ADP-glucose type	38.2586	26.7097
Prudu.1158S000200	-0.568463	0.000226012	0.00923949		124.673	87.3535
Prudu.08G211000	-0.563327	0.00020971	0.00880974	actin depolymerizing factor 6	33.1453	23.1439
Prudu.05G151600	-0.556275	0.000823895	0.0241611	Protein kinase superfamily protein	52.9965	37.4519
Prudu.06G146000	-0.556026	0.00197774	0.0452173	thylakoid lumenal P17.1 protein	71.1838	50.3091
Prudu.03G254700	-0.553716	1.77369e-05	0.00133466	carbonic anhydrase 1	13768.1	9713.19
Prudu.08G021700	-0.552879	9.36866e-05	0.00469977	Thioredoxin superfamily protein	35.4303	24.9998
Prudu.07G202800	-0.55161	0.000521736	0.0171759	glutamate receptor 3.6	10.2076	7.22472
Prudu.06G095600	-0.550173	0.000364604	0.0135318	Putative lysine decarboxylase family protein	89.9581	63.7003
Prudu.03G240400	-0.549527	0.000599677	0.0190547	expansin A5	115.717	81.4117
Prudu.01G013000	-0.549441	0.000401053	0.0143405	S-adenosyl-L-methionine-dependent methyltransferases superfamily protein	160.464	113.8
Prudu.02G242300	-0.545514	5.0398e-05	0.00298788	light harvesting complex photosystem II	796.61	565.346
Prudu.06G253100	-0.545245	0.00156415	0.0384579	delta 1-pyrroline-5-carboxylate synthase 2	12.0307	8.53024
Prudu.03G176500	-0.544029	0.000488237	0.0163083	cytochrome P450, family 97, subfamily B, polypeptide 3	64.4825	45.8332
Prudu.06G214400	-0.543781	0.00226409	0.04985	Tetratricopeptide repeat (TPR)-like superfamily protein	14.0814	10.0303
Prudu.03G149900	-0.543109	0.000261344	0.0104347	Ankyrin repeat family protein	11.3262	8.05775
Prudu.07G145200	-0.541466	0.0022326	0.0492358	RAD-like 6	168.254	120.065
Prudu.03G152900	-0.540779	3.38031e-05	0.00220027	Ribulose bisphosphate carboxylase (small chain) family protein	43879.4	31230
Prudu.04G024700	-0.540078	0.000618461	0.0194917		143.109	102.476
Prudu.05G097300	-0.536629	0.00107126	0.0290513	BCL-2-associated athanogene 1	39.6205	28.2631
Prudu.04G106000	-0.53434	0.000779643	0.0233637	DNA glycosylase superfamily protein	164.69	117.357
Prudu.06G202900	-0.53239	0.000423829	0.0148046		117.543	84.3817
Prudu.05G153000	-0.529967	0.00176927	0.0419206	GDSL-like Lipase/Acylhydrolase superfamily protein	115.918	83.0134
Prudu.05G108900	-0.527662	0.000127706	0.0060646	Pectin lyase-like superfamily protein	37.1318	26.6677
Prudu.03G252600	-0.527155	0.00213119	0.047458	UDP-Glycosyltransferase superfamily protein	36.2405	25.8799
Prudu.184S000100	-0.525768	0.00188204	0.0434924	CLP protease P4	26.4842	19.0471
Prudu.06G067000	-0.524902	0.00112929	0.0303842		73.364	52.5827
Prudu.05G112700	-0.52471	0.000537926	0.0176067	Uncharacterized protein family (UPF0016)	78.8658	56.9498
Prudu.02G144300	-0.522242	0.000858591	0.0249119	Protein of unknown function (DUF630 and DUF632)	60.8241	43.7492
Prudu.07G230400	-0.519729	0.000593456	0.018945	monogalactosyldiacylglycerol synthase 2	17.2947	12.4507
Prudu.04G050600	-0.516966	0.000186115	0.00814327	GDSL-like Lipase/Acylhydrolase superfamily protein	47.4085	34.1914
Prudu.01G386600	-0.515417	0.00104877	0.0286804	GATA type zinc finger transcription factor family protein	63.2519	45.5485
Prudu.03G235000	-0.51181	0.00212607	0.047421		34.0666	24.7641
Prudu.06G108100	-0.508541	0.000822396	0.0241611	UDP-D-apiose/UDP-D-xylose synthase 2	355.147	258.706
Prudu.02G231100	-0.507192	0.000170149	0.00761499	O-Glycosyl hydrolases family 17 protein	54.8306	39.8037
Prudu.04G068600	-0.506709	8.95387e-05	0.0045416	Protein of unknown function, DUF642	101.978	74.3184
Prudu.02G006300	-0.506032	0.000372424	0.0137847	RNA-binding (RRM/RBD/RNP motifs) family protein	200.826	146.586
Prudu.01G451100	-0.503934	0.00117446	0.031171	Chlorophyll A-B binding family protein	356.074	259.989
Prudu.07G169100	-0.502821	0.0013125	0.0335977		13.3115	9.75276
Prudu.70S000500	-0.500989	0.00139937	0.0352934		2352.63	1720.56
Prudu.07G153500	-0.498943	0.00157663	0.038626	aldehyde dehydrogenase 3F1	33.5335	24.6393
Prudu.01G080500	-0.498476	0.00124995	0.0324205	SECY homolog 1	47.2405	34.7718
Prudu.05G106700	-0.497101	0.000776986	0.0233351		48.7123	35.7083
Prudu.05G155300	-0.496399	0.00070662	0.0216977	Pectin lyase-like superfamily protein	106.436	78.3071
Prudu.01G321700	-0.492989	0.000376245	0.0138397	hydroxymethylbilane synthase	126.427	93.2429
Prudu.05G145500	-0.492057	0.00211368	0.0472217	thylakoid lumenal 17.9 kDa protein, chloroplast	96.5998	71.3307
Prudu.03G130700	-0.490964	0.000203253	0.0086178	Ribosomal protein L21	258.304	190.278
Prudu.01G123500	-0.48734	0.00104921	0.0286804	NAD(P)-binding Rossmann-fold superfamily protein	86.2553	63.8144
Prudu.06G309900	-0.484935	0.00138772	0.035129	P-loop containing nucleoside triphosphate hydrolases superfamily protein	31.2919	23.0997
Prudu.06G178900	-0.48199	0.00106727	0.0290006		58.2721	43.2942
Prudu.06G003200	-0.480355	0.00106483	0.0289917	protein containing PDZ domain, a K-box domain, and a TPR region	111.229	82.8469
Prudu.05G026200	-0.478476	0.00146327	0.0365685	membrane protein, putative	191.528	142.469
Prudu.03G188200	-0.475486	0.00036342	0.0135289	photosystem II light harvesting complex gene 2.2	13007.3	9679.37
Prudu.06G344900	-0.475094	0.00123629	0.032127	2-phosphoglycolate phosphatase 1	363.163	271.564
Prudu.02G164700	-0.474765	0.000793732	0.0234777	zinc finger WD40 repeat protein 1	22.4117	16.6857
Prudu.986S000200	-0.473732	0.00029161	0.0113454	light-harvesting chlorophyll B-binding protein 3	418.28	311.321
Prudu.06G282300	-0.472696	0.00204385	0.0461889	Malectin/receptor-like protein kinase family protein	127.015	94.7542
Prudu.01G334500	-0.469135	0.000886474	0.0255585	DC1 domain-containing protein	71.4146	53.3633
Prudu.08G226800	-0.4656	0.000504786	0.0167633	chloroplast stem-loop binding protein of 41 kDa	529.468	397.313
Prudu.05G157600	-0.463315	0.00113771	0.0304911	Rhodanese/Cell cycle control phosphatase superfamily protein	90.8942	68.3522
Prudu.03G082000	-0.4628	0.000639667	0.019955	alpha/beta-Hydrolases superfamily protein	89.2096	67.163
Prudu.1490S000300	-0.45659	0.00187475	0.0434924	P-loop containing nucleoside triphosphate hydrolases superfamily protein	77.1769	58.2595
Prudu.7S000800	-0.45572	0.00147599	0.0368192	Tetratricopeptide repeat (TPR)-like superfamily protein	56.4099	42.4754
Prudu.02G281300	-0.454375	0.000883549	0.0255279		70.0531	52.9643
Prudu.01G300000	-0.453273	0.00194555	0.0446304		34.827	26.3273
Prudu.550S002100	-0.452112	0.0020661	0.0464618	phytoene desaturase 3	42.982	32.6556
Prudu.07G233500	-0.451842	0.00215683	0.0478733	S-adenosyl-L-methionine-dependent methyltransferases superfamily protein	97.5313	74.0525
Prudu.06G135200	-0.445516	0.00133487	0.0341063	Protein of unknown function (DUF1279)	118.828	90.1118
Prudu.06G115400	-0.442506	0.00116515	0.030984	Nucleic acid-binding, OB-fold-like protein	21.6818	16.4701
Prudu.05G100400	-0.436656	0.00194149	0.044612	Stress responsive alpha-beta barrel domain protein	60.9217	46.6609
Prudu.03G091500	-0.436471	0.00186073	0.0433797	Low PSII Accumulation 3	112.984	86.6753
Prudu.05G008800	-0.423805	0.000964612	0.0272379	glyceraldehyde-3-phosphate dehydrogenase B subunit	971.202	749
Prudu.08G156500	-0.412944	0.00205932	0.0464618	hydroxypyruvate reductase	623.038	484.611
