# Supplementary material for: Prunus dulcis response to novel defense elicitor peptides and control of Xylella fastidiosa infections
Source: Plant Cell Rep. 2024 Jul 8;43(8):190. doi: 10.1007/s00299-024-03276-x (PMC11231009; doi:10.1007/s00299-024-03276-x)
Supplement: Supplementary file 11 — Supplementary file11 (XLSX 75 KB) [file 299_2024_3276_MOESM11_ESM.xlsx]

## Sheet: upregulated
Table S6. Differentially expressed genes (DEGs) found in the RNA-seq analysis of plants treated with the peptide flg22-NH2 when compared to not treated (NTC) plants at 24 hours post-treatment. It is indicated the binary logarithm of the fold change (Log2 FC), p-value, false discovery rate (FDR), gene description, and the mean Fragments Per Kilobase Million (FPKM) for the non-treated (reference) a…
Gene ID	logFC	p-value	FDR	Gene description	Mean FPKM reference	Mean FPKM query
Prudu.01G347900	0.967747	1.25819e-12	8.86958e-09	bifunctional nuclease in basal defense response 1	59.6301	109.714
Prudu.04G026800	1.2964	2.27208e-12	1.0678e-08	terpene synthase 02	19.0188	43.7518
Prudu.95S000400	1.41049	1.57697e-11	5.55844e-08	lipoxygenase 2	24.7033	61.1972
Prudu.07G164600	0.892233	8.78229e-11	2.47643e-07	Rhodanese/Cell cycle control phosphatase superfamily protein	433.335	760.448
Prudu.04G036700	1.08865	1.87749e-10	4.41178e-07		38.1434	76.3606
Prudu.03G193500	1.16208	2.52275e-10	5.08119e-07	Myzus persicae-induced lipase 1	11.9793	25.0392
Prudu.01G195400	1.11635	8.37368e-09	1.20458e-05	homocysteine S-methyltransferase 3	10.1689	20.8201
Prudu.07G182600	0.939385	1.34469e-08	1.72353e-05	Cysteine proteinases superfamily protein	763.541	1390.17
Prudu.05G039100	0.860002	2.36357e-08	2.66792e-05		202.006	348.06
Prudu.01G102600	1.48737	4.45039e-08	4.48187e-05		237.25	631.837
Prudu.04G166300	1.28348	5.99293e-08	5.28089e-05	metallothionein 3	1767.05	4102.7
Prudu.04G036600	0.987694	9.55391e-08	7.92356e-05		17.5493	32.4382
Prudu.04G043600	0.755567	2.31557e-07	0.000141944	dormancy-associated protein-like 1	259.229	414.156
Prudu.02G292100	1.77193	2.51388e-07	0.00014768	homeobox 7	6.24204	20.2258
Prudu.06G031800	0.835076	3.14444e-07	0.000170514	Cystathionine beta-synthase (CBS) family protein	173.729	294.319
Prudu.01G205100	1.0649	3.43197e-07	0.000179212		688.057	1369.82
Prudu.07G152500	1.13023	3.75467e-07	0.000189061	thioredoxin H-type 1	7.56744	15.6169
Prudu.393S000200	1.27759	4.40511e-07	0.000207025		13.7399	31.5805
Prudu.02G004400	1.18587	4.30927e-07	0.000207025	lipoxygenase 2	11.4391	24.252
Prudu.02G292700	0.93269	5.06301e-07	0.000230269	heat shock protein 21	12.0432	21.7836
Prudu.03G245700	1.45312	5.38871e-07	0.000237423	H(+)-ATPase 11	3.62249	9.28547
Prudu.06G298900	0.665774	5.75909e-07	0.000246053	Chaperone DnaJ-domain superfamily protein	42.7844	64.4609
Prudu.01G150000	0.752766	7.46295e-07	0.000296573	selenium-binding protein 2	229.89	364.727
Prudu.05G155000	0.833127	8.22323e-07	0.000313349	peptidemethionine sulfoxide reductase 1	39.8342	67.6293
Prudu.08G159600	0.856237	9.47066e-07	0.000338723	Zim17-type zinc finger protein	35.5579	60.9186
Prudu.06G251400	0.624059	9.88387e-07	0.000339885	basic helix-loop-helix (bHLH) DNA-binding superfamily protein	24.4849	35.4768
Prudu.01G106200	2.40744	1.36903e-06	0.000441762	beta-xylosidase 1	3.31452	16.444
Prudu.07G201500	0.683659	1.60907e-06	0.000471793	NADP-malic enzyme 1	99.9579	151.029
Prudu.04G242400	0.652877	1.6334e-06	0.000471793	pyrimidine 2	23.8166	35.2512
Prudu.04G046600	1.13795	1.91743e-06	0.000530075	Protein of unknown function, DUF599	10.2111	21.2759
Prudu.06G308200	0.863511	2.00882e-06	0.000534385	secretion-associated RAS super family 2	178.744	309.256
Prudu.01G374900	0.674434	2.00877e-06	0.000534385	S-adenosyl-L-methionine-dependent methyltransferases superfamily protein	10.7297	16.2116
Prudu.04G027200	0.760928	2.26762e-06	0.000573786	terpene synthase 14	11.8234	18.8532
Prudu.06G040800	2.40557	2.36406e-06	0.000574747	lipid transfer protein 1	76.6461	384.577
Prudu.07G182500	1.11964	2.36438e-06	0.000574747	Protein kinase superfamily protein	5.77246	11.9225
Prudu.06G236400	0.610004	2.82792e-06	0.00065362	Glutathione S-transferase family protein	92.8576	134.015
Prudu.01G333100	1.82814	3.01463e-06	0.000674656	SEC14 cytosolic factor family protein / phosphoglyceride transfer family protein	1.59535	5.24655
Prudu.02G008900	0.753068	2.97731e-06	0.000674656	A20/AN1-like zinc finger family protein	301.47	481.777
Prudu.03G077800	0.657959	3.49623e-06	0.000750749	post-illumination chlorophyll fluorescence increase	438.017	654.332
Prudu.01G056100	1.32707	3.72356e-06	0.000772036	xyloglucan endotransglycosylase 6	87.3222	206.807
Prudu.08G190500	0.732522	5.26709e-06	0.00104592	BSD domain-containing protein	13.8914	21.7819
Prudu.01G476100	1.74113	6.09858e-06	0.00117786	purine permease 3	1.23426	3.94119
Prudu.06G056100	0.555076	8.23959e-06	0.00152855	Quinone reductase family protein	30.6713	42.6375
Prudu.05G058800	1.0683	8.59085e-06	0.00157302	Bifunctional inhibitor/lipid-transfer protein/seed storage 2S albumin superfamily protein	3.63127	7.12117
Prudu.04G170100	0.89265	8.96218e-06	0.00158106	Aluminium induced protein with YGL and LRDR motifs	67.1715	118.553
Prudu.06G040900	1.9166	9.44225e-06	0.00159439	lipid transfer protein 1	12.3876	43.6953
Prudu.04G020800	0.761223	9.47999e-06	0.00159439	MATE efflux family protein	40.2433	63.9366
Prudu.03G199500	0.651318	1.09436e-05	0.0017735	B-cell receptor-associated 31-like	35.514	52.7442
Prudu.06G301900	0.821027	1.1663e-05	0.00186859	Dormancy/auxin associated family protein	245.098	411.853
Prudu.01G474500	1.1444	1.19824e-05	0.00188956	Cupredoxin superfamily protein	2.77499	5.84901
Prudu.07G179300	0.610291	1.25316e-05	0.00194158	Protein of unknown function (DUF581)	200.096	287.172
Prudu.06G232300	2.32541	1.32273e-05	0.00202709	Peroxidase superfamily protein	0.874202	4.05191
Prudu.08G124100	0.832775	1.39934e-05	0.00208182	alpha-amylase-like	5.47907	9.17567
Prudu.04G233600	0.740473	1.41751e-05	0.00208182	BURP domain-containing protein	358.369	561.73
Prudu.02G258900	0.544651	1.41742e-05	0.00208182		131.416	180.469
Prudu.08G001200	0.929203	1.5049e-05	0.00216506	RmlC-like cupins superfamily protein	13.4392	24.2333
Prudu.03G140300	1.63463	1.62181e-05	0.00229575	Class I glutamine amidotransferase-like superfamily protein	0.493347	1.47362
Prudu.1439S000900	0.658202	1.62831e-05	0.00229575		38.6161	57.8837
Prudu.01G131900	0.714345	1.96311e-05	0.00271351	alpha/beta-Hydrolases superfamily protein	82.0346	127.933
Prudu.05G187600	0.749962	2.18712e-05	0.00291863	RING/U-box superfamily protein	32.9803	52.4935
Prudu.04G072000	0.56634	2.25925e-05	0.00296893	ornithine-delta-aminotransferase	48.6583	67.8347
Prudu.04G198600	1.12279	2.61044e-05	0.00325704		2.84937	5.81995
Prudu.03G048200	0.529215	2.58969e-05	0.00325704	Mannose-binding lectin superfamily protein	79.1306	108.061
Prudu.01G056200	1.21351	2.84553e-05	0.00340424		85.0394	185.316
Prudu.06G073500	0.978437	2.82045e-05	0.00340424	metallothionein 2A	332.199	627.344
Prudu.03G079400	0.771847	2.78753e-05	0.00340424	Protein kinase superfamily protein	37.2598	60.1894
Prudu.06G224300	0.525442	2.7538e-05	0.00340424	ADP-ribosylation factor A1F	45.206	61.5029
Prudu.03G037900	0.735333	2.92802e-05	0.00346908	Ubiquitin-like superfamily protein	15.5858	24.5706
Prudu.06G166200	0.804609	3.01981e-05	0.00354802	BolA-like family protein	18.0893	29.8107
Prudu.06G143800	0.798851	3.15063e-05	0.00364104	MD-2-related lipid recognition domain-containing protein / ML domain-containing protein	53.1832	87.8987
Prudu.01G486200	0.556421	3.3523e-05	0.00381162		101.524	141.036
Prudu.04G094900	0.701045	3.43204e-05	0.00387106	SBP (S-ribonuclease binding protein) family protein	12.5703	19.2857
Prudu.07G011200	0.633732	3.53643e-05	0.00391175	HSP20-like chaperones superfamily protein	18.6835	27.4516
Prudu.02G293600	0.520345	3.51638e-05	0.00391175	plastid transcriptionally active 15	21.9592	29.7403
Prudu.01G313200	0.697797	3.63837e-05	0.00396248	Bifunctional inhibitor/lipid-transfer protein/seed storage 2S albumin superfamily protein	114.264	176.356
Prudu.01G271800	0.676643	3.65361e-05	0.00396248	receptor lectin kinase	7.39818	11.1272
Prudu.04G045000	1.40461	3.74597e-05	0.00397101		36.9783	94.3823
Prudu.02G022800	0.62518	3.72017e-05	0.00397101	pheophytinase	53.0075	77.0982
Prudu.01G381500	0.625203	4.00567e-05	0.0041834	gamma vacuolar processing enzyme	136.314	198.729
Prudu.01G214000	0.584503	4.15841e-05	0.00431098	Galactose oxidase/kelch repeat superfamily protein	521.171	732.613
Prudu.06G218300	1.30442	4.33059e-05	0.00439335	root hair specific 19	6.0506	14.0586
Prudu.01G459000	0.666616	4.33134e-05	0.00439335	EF hand calcium-binding protein family	80.3362	120.725
Prudu.06G279400	0.532524	4.29171e-05	0.00439335	with no lysine (K) kinase 5	45.9673	62.3318
Prudu.05G063500	2.09097	4.57423e-05	0.00451865	expansin-like B1	2.37422	9.67432
Prudu.06G135500	0.689302	4.74742e-05	0.00461613		47.8348	73.5419
Prudu.08G074300	0.619733	5.03193e-05	0.00479359	glutaredoxin 4	71.9949	104.681
Prudu.08G183700	0.570337	5.15547e-05	0.00486296		10.4223	14.5534
Prudu.02G226600	1.41515	5.32504e-05	0.00497203	basic helix-loop-helix (bHLH) DNA-binding superfamily protein	0.912338	2.29281
Prudu.01G367200	0.926733	5.59491e-05	0.00512225	Eukaryotic aspartyl protease family protein	659.93	1187.12
Prudu.04G099600	0.663582	5.85907e-05	0.0052616	sulfiredoxin	86.1601	130.141
Prudu.01G134300	0.721652	5.98527e-05	0.00530732	Aluminium induced protein with YGL and LRDR motifs	605.866	948.563
Prudu.05G099000	0.600837	6.16601e-05	0.00543341	UDP-D-glucose/UDP-D-galactose 4-epimerase 1	41.2054	58.8593
Prudu.393S000300	1.00271	6.56805e-05	0.00571623		59.0631	112.836
Prudu.01G339200	1.76261	7.1067e-05	0.00585296	GAST1 protein homolog 1	157.288	512.719
Prudu.01G237100	0.937426	7.14393e-05	0.00585296	nodulin MtN21 /EamA-like transporter family protein	12.5108	22.7368
Prudu.1438S001400	0.619002	6.97827e-05	0.00585296	phloem protein 2-A1	37.8124	54.8667
Prudu.08G245100	1.41064	7.62322e-05	0.006177	alpha/beta-Hydrolases superfamily protein	2.17023	5.36232
Prudu.04G156100	0.728108	7.94464e-05	0.00636429	homogentisate 1,2-dioxygenase	17.5994	27.2863
Prudu.03G169400	0.535139	8.1134e-05	0.00646276	glyoxalase II 3	24.0152	32.8707
Prudu.07G075200	1.3597	8.27361e-05	0.0064967		20.2127	48.8686
Prudu.08G208400	1.1928	8.29424e-05	0.0064967	NAC domain containing protein 74	2.14945	4.63335
Prudu.04G132300	0.829511	8.24364e-05	0.0064967	glutathione S-transferase TAU 19	25.5905	43.0267
Prudu.08G233600	1.00683	8.40323e-05	0.00654368	alpha/beta-Hydrolases superfamily protein	24.4124	45.6767
Prudu.06G043100	0.725057	8.50747e-05	0.00655447	GCN5L1 family protein	19.3375	30.3362
Prudu.403S000300	0.653812	8.56075e-05	0.00655968	Transmembrane amino acid transporter family protein	41.3767	61.33
Prudu.01G465400	1.42924	8.96263e-05	0.00679377	Protein kinase family protein with leucine-rich repeat domain	0.28061	0.725164
Prudu.01G050400	0.517243	9.3898e-05	0.00690789		27.7015	37.3973
Prudu.01G052500	0.516901	9.58151e-05	0.00696339		26.3903	35.5547
Prudu.1466S000300	0.810844	9.75867e-05	0.00705577	Tetratricopeptide repeat (TPR)-like superfamily protein	50.7743	84.1841
Prudu.363S000600	0.702513	0.000102897	0.00729233	Peptidase family M48 family protein	6.06662	9.28383
Prudu.03G229400	0.793771	0.000109911	0.00768091	pathogenesis-related 4	137.303	226.232
Prudu.01G387400	0.68406	0.00011398	0.00784196	alpha/beta-Hydrolases superfamily protein	72.4049	109.585
Prudu.01G255100	0.505247	0.000113024	0.00784196		22.8136	30.5466
Prudu.01G345200	0.875305	0.00011547	0.00790294	Papain family cysteine protease	308.096	535.821
Prudu.01G381100	0.559382	0.000116727	0.0079504	Protein of unknown function (DUF1000)	21.5615	30.0484
Prudu.01G328300	0.567519	0.000119499	0.00806132	starch branching enzyme 2.2	10.999	15.3284
Prudu.03G007600	0.545665	0.000120646	0.00806154	NFU domain protein 1	77.1723	106.644
Prudu.03G199900	0.682728	0.00012247	0.00814486	small and basic intrinsic protein 1A	124.637	189.915
Prudu.120S000300	0.772592	0.000125928	0.00833547		3.82917	6.20953
Prudu.04G170500	0.655823	0.000127022	0.00836859	G protein coupled receptor	3.76398	5.62578
Prudu.08G103000	0.611186	0.000131765	0.00864071		826.11	1199.08
Prudu.01G283500	0.832621	0.000133758	0.00873084		349.057	594.572
Prudu.01G111400	0.914299	0.000143403	0.0091697	MLP-like protein 423	56.6149	100.533
Prudu.06G007700	1.31183	0.000145909	0.00923581	Bifunctional inhibitor/lipid-transfer protein/seed storage 2S albumin superfamily protein	14.7104	34.2829
Prudu.04G173300	0.45308	0.000149493	0.00936758	cytochrome c biogenesis protein family	49.9016	64.3522
Prudu.04G068900	0.562679	0.000161032	0.00995784	Protein of unknown function (DUF616)	18.1963	25.2164
Prudu.02G242400	0.551482	0.000160398	0.00995784	high mobility group B1	61.0943	85.1513
Prudu.03G278300	0.469107	0.000164166	0.0100198	Glycosyl hydrolase family 38 protein	12.0646	15.7689
Prudu.03G148400	0.579865	0.000170034	0.0101152		21.2565	29.8449
Prudu.01G296500	0.527283	0.000168565	0.0101152	Sec-independent periplasmic protein translocase	51.4211	69.9431
Prudu.08G118100	0.495263	0.000168256	0.0101152	RNA-binding protein 47B	104.749	139.808
Prudu.08G164100	0.772963	0.000177678	0.0105256	Transmembrane amino acid transporter family protein	21.5125	34.8336
Prudu.08G134200	0.856787	0.000180239	0.0105883	UDP-Glycosyltransferase superfamily protein	3.4649	5.94604
Prudu.01G496000	0.500191	0.00018523	0.0108363	Nuclear transport factor 2 (NTF2) family protein	51.913	69.7345
Prudu.05G204500	0.56237	0.00020332	0.0116529	Ribosomal protein L12/ ATP-dependent Clp protease adaptor protein ClpS family protein	179.43	251.672
Prudu.01G026000	0.758558	0.000209758	0.0119249	glutathione S-transferase tau 7	11.9629	19.1272
Prudu.07G002100	0.590571	0.000212297	0.0120208	polyol/monosaccharide transporter 5	37.4921	53.2446
Prudu.01G334600	0.477687	0.000221544	0.012395	Thioredoxin superfamily protein	71.3752	93.7638
Prudu.08G178600	0.462725	0.000224212	0.0124947	Sodium Bile acid symporter family	72.0193	93.7415
Prudu.03G273100	0.586043	0.000230067	0.0127705	Squamosa promoter-binding protein-like (SBP domain) transcription factor family protein	16.681	23.553
Prudu.03G155000	0.927544	0.000235677	0.0130167	plastid movement impaired 2	3.90138	6.9864
Prudu.01G320300	0.444756	0.000236348	0.0130167	polyprenyltransferase 1	34.3614	44.0973
Prudu.02G256300	0.640553	0.000237726	0.0130416	cytochrome P450, family 714, subfamily A, polypeptide 1	12.8321	18.9374
Prudu.07G122200	0.704678	0.000238941	0.0130571	CHY-type/CTCHY-type/RING-type Zinc finger protein	3.67938	5.70469
Prudu.08G142500	0.778626	0.000243345	0.0130951		85.3422	140.171
Prudu.06G312800	0.49407	0.000243023	0.0130951	sucrose synthase 3	86.585	114.398
Prudu.06G318900	0.756432	0.00024497	0.0131324	alpha/beta-Hydrolases superfamily protein	90.2553	143.613
Prudu.1488S000800	0.450256	0.000248093	0.0131993	alpha-L-arabinofuranosidase 1	20.348	26.2289
Prudu.02G251300	0.511408	0.000257794	0.0136129	Haloacid dehalogenase-like hydrolase (HAD) superfamily protein	53.876	72.3903
Prudu.06G063000	0.587266	0.000259256	0.013639		174.245	246.398
Prudu.02G192500	0.524247	0.000270032	0.0141531	ORMDL family protein	63.6624	86.3252
Prudu.05G130800	0.736311	0.000274613	0.0142962	UDP-Glycosyltransferase superfamily protein	21.6445	34.0934
Prudu.01G250000	0.508859	0.000276224	0.0143179	Leucine-rich repeat (LRR) family protein	21.8725	29.2466
Prudu.01G310500	0.547479	0.000282968	0.0145604	xyloglucan endotransglucosylase/hydrolase 28	144.732	200.251
Prudu.06G311400	0.524392	0.00028224	0.0145604	WRKY DNA-binding protein 35	58.7424	79.9886
Prudu.04G013600	0.613859	0.000285857	0.0146356	ethylene-forming enzyme	26.0607	37.7677
Prudu.1444S000900	0.616331	0.000291209	0.0147689	stress enhanced protein 2	29.1692	42.2838
Prudu.05G124200	2.0521	0.000300612	0.015083	Nodulin MtN3 family protein	0.156874	0.624572
Prudu.08G046900	0.596714	0.000305668	0.0152283		17.7401	25.4752
Prudu.02G184400	0.841015	0.000317846	0.0154528	chitinase A	23.8773	40.007
Prudu.01G470900	0.738886	0.000325682	0.0156716	UDP-glucosyl transferase 85A2	29.4957	46.6725
Prudu.03G046500	0.496074	0.000340985	0.0162417	multidrug resistance-associated protein 6	6.5256	8.66593
Prudu.04G191900	0.648842	0.000349159	0.0165194	Splicing factor 3B subunit 5/RDS3 complex subunit 10	45.0022	67.1429
Prudu.01G290200	0.578636	0.000350724	0.016538		13.8739	19.5182
Prudu.01G390400	1.22104	0.000357781	0.0168145	Gibberellin-regulated family protein	64.8475	144.317
Prudu.01G401400	1.3256	0.000359047	0.0168175	phospholipase A 2A	0.469501	1.11284
Prudu.06G090900	0.465769	0.000362844	0.0168281	isovaleryl-CoA-dehydrogenase	49.8098	64.5553
Prudu.04G037000	0.639869	0.000388084	0.017881		178.153	264.203
Prudu.03G201300	0.436963	0.00039009	0.0178965	MATE efflux family protein	46.8228	59.747
Prudu.01G533200	0.476287	0.00039527	0.0180353	Ras-related small GTP-binding family protein	81.8488	107.995
Prudu.02G131500	0.809254	0.000407445	0.0184713	Nodulin MtN3 family protein	25.2303	41.5899
Prudu.04G093300	0.465988	0.000411643	0.0185423	Ras-related small GTP-binding family protein	105.416	137.79
Prudu.06G074100	1.14564	0.000417246	0.0186754	ENTH/VHS family protein	0.968348	2.0201
Prudu.05G166400	0.436773	0.000416413	0.0186754	peroxin 14	42.2553	53.8823
Prudu.06G058400	0.70639	0.000424155	0.0189246		201.781	314.277
Prudu.03G233000	0.67724	0.000441194	0.019561	UDP-Glycosyltransferase superfamily protein	17.6953	26.6036
Prudu.06G113700	0.587163	0.000454509	0.0200741	SOUL heme-binding family protein	16.0796	22.8306
Prudu.01G391200	0.972934	0.000466877	0.02013	cytochrome P450, family 81, subfamily D, polypeptide 8	1.58526	2.9526
Prudu.08G170800	0.561452	0.000465388	0.02013	xylem cysteine peptidase 1	21.0578	29.5688
Prudu.02G242500	0.505818	0.000461915	0.02013	Cytochrome P450 superfamily protein	214.323	287.301
Prudu.06G185200	0.42482	0.000458878	0.02013	Protein of unknown function (DUF581)	107.105	135.852
Prudu.06G343600	0.562419	0.000487014	0.0208073		22.2845	31.0272
Prudu.04G193300	0.465005	0.00049663	0.0210903	Ubiquitin-like superfamily protein	145.141	189.528
Prudu.01G390000	0.490278	0.00051694	0.0218214	NAD(P)-binding Rossmann-fold superfamily protein	27.5499	36.5733
Prudu.550S001700	0.583919	0.000522828	0.022004		209.896	297.07
Prudu.03G046700	0.449755	0.000530876	0.0222101		48.1834	62.2817
Prudu.01G305300	0.581227	0.000536062	0.0223607	RNI-like superfamily protein	7.54621	10.6673
Prudu.1451S000300	1.75945	0.000554741	0.0229476	maternal effect embryo arrest 59	0.32914	1.09149
Prudu.06G048200	0.442776	0.000560896	0.023123	NAD(P)-binding Rossmann-fold superfamily protein	43.7899	56.312
Prudu.08G183800	1.01436	0.000569226	0.023398	cytochrome P450, family 82, subfamily G, polypeptide 1	3.1822	5.96193
Prudu.03G189800	0.501737	0.000587863	0.0238856	Acyl-CoA N-acyltransferases (NAT) superfamily protein	13.1527	17.6225
Prudu.01G076900	0.443417	0.000592682	0.0240122	xylose isomerase family protein	114.158	146.179
Prudu.08G104000	0.590607	0.000597659	0.0240754	Undecaprenyl pyrophosphate synthetase family protein	19.685	27.8729
Prudu.01G255300	0.483938	0.00060219	0.0241888	SPFH/Band 7/PHB domain-containing membrane-associated protein family	147.77	195.989
Prudu.08G244300	0.747647	0.000609289	0.0241982	AtL5	8.94187	14.1507
Prudu.04G145400	0.464181	0.000606331	0.0241982	gamma-glutamyl hydrolase 2	86.6982	112.586
Prudu.07G002000	0.425162	0.000608847	0.0241982	Undecaprenyl pyrophosphate synthetase family protein	1299.41	1645.62
Prudu.03G202600	1.00493	0.000617693	0.0244631	Peroxidase superfamily protein	45.2101	85.5868
Prudu.04G071700	0.670696	0.00062514	0.0245511	Aldolase-type TIM barrel family protein	6.82453	10.2079
Prudu.02G301800	0.556145	0.000640627	0.0250199	RNA-binding (RRM/RBD/RNP motifs) family protein	18.7877	26.119
Prudu.08G183000	0.592045	0.000643146	0.025049	Oxidoreductase, zinc-binding dehydrogenase family protein	22.7559	32.5747
Prudu.03G257500	0.678067	0.000661942	0.0256393	high affinity nitrate transporter 2.7	138.985	208.733
Prudu.01G345300	0.478875	0.000670692	0.0258363	Transcription initiation factor IIF, beta subunit	31.766	41.7461
Prudu.06G057900	0.87202	0.00069318	0.0263427	Thioesterase superfamily protein	3.48657	6.04575
Prudu.01G496500	0.446178	0.00069585	0.0263658	Protein of unknown function (DUF179)	36.9981	47.4708
Prudu.04G242500	0.762287	0.000706867	0.0264639	pyrimidine 2	4.44388	7.10487
Prudu.06G042000	0.64295	0.000705231	0.0264639	with no lysine (K) kinase 5	29.7132	43.567
Prudu.02G180000	0.472175	0.00070763	0.0264639	Diacylglycerol kinase family protein	35.0484	46.0972
Prudu.06G288700	0.496828	0.000723035	0.0268265	Leucine-rich repeat protein kinase family protein	8.96366	11.9039
Prudu.06G050800	0.476682	0.000743497	0.0274413	Acyl-CoA N-acyltransferases (NAT) superfamily protein	23.7943	31.1588
Prudu.91S000200	0.506396	0.000748305	0.0275466	mago nashi family protein	26.5344	35.7178
Prudu.04G141400	0.580988	0.000760726	0.0278584	light-regulated zinc finger protein 1	10.6434	15.097
Prudu.08G214900	1.37446	0.000765386	0.0278842	HVA22 homologue A	0.521031	1.29162
Prudu.05G168500	0.429545	0.000764546	0.0278842	aldehyde dehydrogenase 2B4	299.345	380.686
Prudu.06G256200	0.498241	0.000774114	0.0281295		58.3251	77.1881
Prudu.06G342800	0.461195	0.000785338	0.028391	thioredoxin F-type 1	526.014	687.361
Prudu.03G170200	0.447526	0.000800726	0.0287263	glutathione S-transferase PHI 9	54.2912	69.8494
Prudu.08G142600	0.778467	0.000816521	0.0290435		47.6914	78.6004
Prudu.03G200500	0.572471	0.000829244	0.029302	Ubiquitin-like superfamily protein	33.8147	48.047
Prudu.01G383000	1.57148	0.000839624	0.0294276	Homeobox-leucine zipper protein family	0.510572	1.44885
Prudu.01G198700	1.29883	0.000837107	0.0294276		0.980056	2.30983
Prudu.04G037800	0.51487	0.000841147	0.0294276	alpha/beta-Hydrolases superfamily protein	16.5788	22.3102
Prudu.1011S000300	0.480628	0.000849736	0.0296545	alpha-crystallin domain 32.1	35.6432	47.1329
Prudu.01G264400	0.491212	0.000883449	0.0304542		42.6178	56.3186
Prudu.05G083500	0.562027	0.000888504	0.0305222	Copper amine oxidase family protein	27.4141	38.0346
Prudu.02G171100	0.523739	0.000889754	0.0305222	NAD(P)-binding Rossmann-fold superfamily protein	7.47727	10.1154
Prudu.02G255800	0.463871	0.000910922	0.0308728	Metallo-hydrolase/oxidoreductase superfamily protein	22.8011	29.8079
Prudu.03G096500	0.500931	0.000920042	0.0311071		43.0718	57.5158
Prudu.02G300000	0.540748	0.00092302	0.0311332	NADH:ubiquinone oxidoreductase, 17.2kDa subunit	86.6312	120.134
Prudu.03G102900	0.516441	0.000930529	0.0312524	alpha-crystallin domain 32.1	10.2613	13.8076
Prudu.25S000800	0.675168	0.00099686	0.0330049	UDP-Glycosyltransferase superfamily protein	3.88319	5.82841
Prudu.01G146200	0.613418	0.00100706	0.0332518	DNAJ-like 20	35.8985	52.1442
Prudu.03G253700	0.577822	0.00101716	0.0334287	formate dehydrogenase	94.7727	133.502
Prudu.06G262300	0.797061	0.00103081	0.0336764	Laccase/Diphenol oxidase family protein	5.05444	8.34403
Prudu.07G208500	0.569241	0.00103707	0.0336764	aldehyde dehydrogenase 2C4	59.4184	83.6178
Prudu.01G393500	0.564636	0.00103864	0.0336764	Granulin repeat cysteine protease family protein	798.66	1117.36
Prudu.01G209900	0.442759	0.00103394	0.0336764	delta(3,5),delta(2,4)-dienoyl-CoA isomerase 1	38.1131	49.0398
Prudu.07G016900	0.969572	0.00106795	0.0344599	Peroxidase superfamily protein	8.35115	15.6027
Prudu.01G274700	0.623836	0.00112474	0.0358176	Cytochrome P450 superfamily protein	8.56849	12.5421
Prudu.01G293700	0.565595	0.00112107	0.0358176	Protein of unknown function (DUF1218)	37.0749	52.0874
Prudu.02G105900	0.435447	0.00112968	0.0358176	dual specificity protein phosphatase (DsPTP1) family protein	25.4934	32.5362
Prudu.02G239800	0.40597	0.00113238	0.0358176	sedoheptulose-bisphosphatase	235.4	293.919
Prudu.06G209900	0.648929	0.0011437	0.0358335	xyloglucan endotransglucosylase/hydrolase 7	766.172	1139.14
Prudu.01G382300	0.472132	0.00115046	0.0358794	3\'-5\' exonuclease domain-containing protein / K homology domain-containing protein / KH domain-containing protein	32.1245	41.953
Prudu.05G219200	0.44438	0.00115056	0.0358794	pyrimidine 1	27.143	34.7162
Prudu.06G235800	0.404232	0.0011528	0.0358794	Thioredoxin superfamily protein	18.3415	22.9326
Prudu.01G128200	0.675477	0.00116965	0.0360864	methionine sulfoxide reductase B5	67.3814	103.085
Prudu.06G112900	0.494368	0.00117728	0.0362411	pleiotropic drug resistance 6	30.7606	40.6303
Prudu.05G079600	0.706665	0.00118501	0.0363996	Glycosyl hydrolases family 32 protein	7.98162	12.2725
Prudu.01G416900	0.487041	0.00119534	0.0364786	UDP-Glycosyltransferase superfamily protein	52.1998	69.0494
Prudu.02G261600	0.473238	0.00119482	0.0364786	GroES-like zinc-binding alcohol dehydrogenase family protein	24.0769	31.7001
Prudu.06G234800	1.02295	0.00120553	0.0367102	ascorbate peroxidase 2	1.94524	3.72398
Prudu.01G205200	1.2559	0.00129939	0.0388963		0.941531	2.15688
Prudu.02G122200	0.434171	0.00129938	0.0388963	beta-hydroxyisobutyryl-CoA hydrolase 1	24.3506	31.0097
Prudu.267S000500	1.00094	0.00132687	0.0395507	plasma membrane intrinsic protein 2;5	5.44137	10.4106
Prudu.06G250700	0.492287	0.00132435	0.0395507		387.452	518.151
Prudu.04G199900	0.550404	0.00134015	0.0397784		28.4113	39.6206
Prudu.08G229100	0.667616	0.00135718	0.040115	ROTUNDIFOLIA like 7	124.339	187.92
Prudu.08G017500	0.60253	0.00137795	0.040559	Zinc-binding alcohol dehydrogenase family protein	9.28181	13.3288
Prudu.03G131700	0.671229	0.00142307	0.0415402	RING membrane-anchor 1	134.682	200.974
Prudu.08G131900	0.604826	0.00142274	0.0415402	Cyclase family protein	34.5915	49.5476
Prudu.01G436400	0.618805	0.00143168	0.041705	indole-3-acetic acid inducible 29	9.33803	13.5553
Prudu.06G043400	0.890915	0.0014454	0.041922	Peroxidase superfamily protein	20.3008	35.3456
Prudu.06G054500	0.612244	0.00144805	0.041922	ammonium transporter 1;2	4.43158	6.41393
Prudu.08G067800	0.751078	0.00145966	0.0420829		9.77925	15.7619
Prudu.01G454200	0.50318	0.00146256	0.0420829	Thioredoxin superfamily protein	15.31	20.463
Prudu.1300S000100	0.663436	0.0014668	0.042119	dephospho-CoA kinase family	6.61505	9.90867
Prudu.465S003200	0.622657	0.00147162	0.0421714	3\'-5\'-exoribonuclease family protein	6.12136	8.87162
Prudu.05G219700	0.454754	0.0014921	0.0426716	Protein of unknown function (DUF760)	161.853	208.48
Prudu.01G446200	0.833762	0.0015031	0.0428993	amino acid permease 3	1.44913	2.42004
Prudu.08G186000	0.464737	0.00150793	0.04295	RPM1 interacting protein 4	23.4857	30.7826
Prudu.1438S001100	0.527224	0.00151797	0.043149	lectin-related	40.1531	54.6827
Prudu.01G009900	0.460634	0.00154004	0.0436003	RmlC-like cupins superfamily protein	190.051	248.018
Prudu.03G147700	1.4163	0.00155192	0.0438487	ankyrin repeat family protein	0.407031	1.02933
Prudu.06G002500	0.42846	0.00156719	0.0439851	branched-chain alpha-keto acid decarboxylase E1 beta subunit	18.2511	23.0695
Prudu.05G109500	0.625577	0.00159523	0.0446254	Heavy metal transport/detoxification superfamily protein	16.1142	23.5251
Prudu.07G051300	0.899279	0.00160131	0.0447067	S-adenosyl-L-methionine-dependent methyltransferases superfamily protein	9.41628	16.5835
Prudu.02G193600	0.43843	0.00161033	0.0448698	P-loop containing nucleoside triphosphate hydrolases superfamily protein	76.8428	97.6086
Prudu.05G045700	0.562818	0.00164196	0.0455707		103.328	145.662
Prudu.01G051100	0.590476	0.00167219	0.0460496	acyl-activating enzyme 7	12.4993	17.691
Prudu.01G456500	0.547919	0.00166971	0.0460496	glycine-rich protein	164.948	229.639
Prudu.01G025800	0.642034	0.00167873	0.0461372	glutathione S-transferase TAU 8	11.3863	16.7695
Prudu.07G125500	0.622858	0.00168905	0.0462406	zinc finger (C2H2 type) family protein	53.3017	78.6382
Prudu.01G303000	0.41494	0.00170639	0.0464447		56.1015	70.8779
Prudu.07G108800	0.445629	0.00171696	0.0465528	SOUL heme-binding family protein	25.9348	33.4259
Prudu.01G301900	0.456586	0.00172217	0.0466043	nudix hydrolase homolog 25	20.6934	26.6985
Prudu.01G004700	0.429594	0.00172923	0.0466165	plastid transcriptionally active 5	81.8291	104.205
Prudu.08G214100	0.550607	0.00173585	0.0467057	BET1P/SFT1P-like protein 14A	60.9011	84.9533
Prudu.01G311100	1.32476	0.0017484	0.0469538	purple acid phosphatase 3	9.97537	23.4565
Prudu.05G137000	1.10767	0.0017917	0.0475729	Integrase-type DNA-binding superfamily protein	3.09675	6.21583
Prudu.04G187000	0.733138	0.0017904	0.0475729	Ras-related small GTP-binding family protein	2.80389	4.40956
Prudu.02G252300	0.428188	0.00182492	0.0481826	Melibiase family protein	25.4474	32.2425
Prudu.05G100200	0.398876	0.00184336	0.0484879	Transcription initiation factor TFIIE, beta subunit	47.3048	58.8473
Prudu.05G217500	0.390093	0.00184696	0.0484922		93.2111	115.401
Prudu.04G163200	0.553766	0.0018602	0.0485846	3-hydroxyacyl-CoA dehydrogenase family protein	16.2286	22.5864
Prudu.02G060900	0.532648	0.00188079	0.0485846	zinc induced facilitator-like 1	10.5851	14.3642
Prudu.08G224500	0.421812	0.00187214	0.0485846	Protein of unknown function (DUF581)	150.563	189.653
Prudu.04G090200	0.409122	0.00187664	0.0485846		32.7432	41.0917
Prudu.07G084900	0.376182	0.0018815	0.0485846	WCRKC thioredoxin 1	123.498	151.599
Prudu.01G479000	0.444541	0.00189811	0.048924	Nitrogen regulatory PII-like, alpha/beta	103.74	133.894
Prudu.06G093300	0.367106	0.00191028	0.049148	4-hydroxy-3-methylbut-2-enyl diphosphate synthase	204.605	248.542
Prudu.08G146900	1.3558	0.00192769	0.0494154	pathogenesis-related gene 1	19.2814	46.655
Prudu.04G097500	0.503526	0.00194599	0.0497941	alpha/beta-Hydrolases superfamily protein	43.4425	58.294

## Sheet: downregulated
Table S6. Differentially expressed genes (DEGs) found in the RNA-seq analysis of plants treated with the peptide flg22-NH2 when compared to non-treated (NTC) plants at 24 hours post-treatment. It is indicated the binary logarithm of the fold change (Log2 FC), p-value, false discovery rate (FDR), gene description, and the mean Fragments Per Kilobase Million (FPKM) for the non-treated (reference) a…
Gene ID	logFC	p-value	FDR	Gene description	Mean FPKM reference	Mean FPKM query
Prudu.08G005400	-2.23946	0.000439291	0.019538	disease resistance protein (TIR-NBS-LRR class), putative	0.315626	0.0604536
Prudu.06G055500	-1.99284	4.45371e-06	0.000897041	Carbohydrate-binding-like fold	0.940763	0.214719
Prudu.07G147800	-1.90154	9.3394e-05	0.00690789	P-loop containing nucleoside triphosphate hydrolases superfamily protein	1.45359	0.348339
Prudu.05G173100	-1.75721	0.00031897	0.0154542	formin 8	2.17833	0.620627
Prudu.01G413300	-1.7359	0.00179739	0.0476342	Protein of unknown function (DUF630 and DUF632)	0.562614	0.153335
Prudu.1456S000800	-1.68109	6.76585e-05	0.00581657	cytochrome P450, family 86, subfamily A, polypeptide 8	5.17022	1.50715
Prudu.06G168200	-1.66971	0.000727549	0.0269231	ATP synthase alpha/beta family protein	0.290016	0.08729
Prudu.08G203400	-1.6176	0.000316818	0.0154528	homolog of yeast CDT1 A	1.3796	0.408078
Prudu.02G296800	-1.5939	3.69805e-05	0.00397101	Pathogenesis-related thaumatin superfamily protein	2.31473	0.70287
Prudu.03G087800	-1.57573	8.9712e-06	0.00158106	NOD26-like intrinsic protein 6;1	2.07915	0.660017
Prudu.02G006500	-1.5724	0.000378446	0.0174941	C2 calcium/lipid-binding plant phosphoribosyltransferase family protein	1.25637	0.399687
Prudu.05G114700	-1.57043	0.000168775	0.0101152	multidrug resistance-associated protein 14	0.426012	0.131381
Prudu.08G230000	-1.5066	0.00178836	0.0475729		3.32675	1.06649
Prudu.05G129600	-1.46168	4.70825e-05	0.00460984	alpha/beta-Hydrolases superfamily protein	8.45026	2.9324
Prudu.06G215400	-1.46135	1.52655e-06	0.000471793	calcium ATPase 2	1.07524	0.367086
Prudu.05G052300	-1.4456	0.00156156	0.0439448	Plant invertase/pectin methylesterase inhibitor superfamily protein	4.16918	1.45111
Prudu.01G266500	-1.44442	0.000571054	0.0234049	Pectin lyase-like superfamily protein	29.4938	10.1779
Prudu.06G125300	-1.412	0.000853878	0.0297255	NAC domain containing protein 90	1.80118	0.628801
Prudu.05G120400	-1.37099	5.18608e-08	4.87457e-05	glycosyl hydrolase 9B8	81.0108	29.423
Prudu.70S000400	-1.33809	0.000179587	0.0105883		2.36768	0.861014
Prudu.01G363300	-1.31847	0.00128925	0.0388401	WRKY DNA-binding protein 40	4.14389	1.52956
Prudu.03G275600	-1.31796	0.000102927	0.00729233	senescence-related gene 3	24.2043	9.02403
Prudu.04G234400	-1.31519	0.000808163	0.0289195	O-acyltransferase (WSD1-like) family protein	2.28453	0.865066
Prudu.08G086200	-1.31431	0.00123336	0.0373961		103.795	40.2149
Prudu.03G209400	-1.29925	0.000110046	0.00768091	myb domain protein 15	4.76446	1.79346
Prudu.03G193000	-1.27394	2.31932e-05	0.00297273	GDSL-like Lipase/Acylhydrolase superfamily protein	77.2792	30.6217
Prudu.211S000200	-1.27204	0.000778231	0.0282064	NB-ARC domain-containing disease resistance protein	0.568532	0.221457
Prudu.04G050800	-1.27143	2.09153e-07	0.000134038	Tetratricopeptide repeat (TPR)-like superfamily protein	8.71371	3.4481
Prudu.08G152700	-1.25765	0.00101352	0.033387	Pollen Ole e 1 allergen and extensin family protein	8.11653	3.23017
Prudu.02G060600	-1.23261	1.35723e-05	0.00205759	disease resistance protein (TIR-NBS-LRR class), putative	4.0162	1.57654
Prudu.06G280400	-1.22702	0.000880885	0.0304402	lipid transfer protein 1	68.0071	27.8338
Prudu.05G088100	-1.17945	0.00187188	0.0485846	Cell cycle regulated microtubule associated protein	1.05435	0.425077
Prudu.03G076600	-1.17767	0.00020239	0.0116469	Glycosyl hydrolase superfamily protein	5.38351	2.28495
Prudu.02G114400	-1.1629	2.50867e-05	0.00318647	Malectin/receptor-like protein kinase family protein	8.31491	3.42253
Prudu.05G025400	-1.15622	0.000682007	0.0260586	Pentatricopeptide repeat (PPR) superfamily protein	0.607044	0.253118
Prudu.08G168300	-1.14794	0.000624374	0.0245511	Disease resistance protein (TIR-NBS-LRR class) family	0.775908	0.325018
Prudu.07G119200	-1.14509	7.67941e-05	0.00618697	PLATZ transcription factor family protein	8.08663	3.47736
Prudu.1169S003300	-1.1403	0.000622287	0.0245511	Peroxidase superfamily protein	3.02797	1.30355
Prudu.01G016200	-1.13587	9.07408e-07	0.000336672		6.88273	2.93407
Prudu.01G335000	-1.13201	2.45996e-08	2.66792e-05	cinnamyl alcohol dehydrogenase homolog 3	28.2813	12.17
Prudu.04G233500	-1.13041	0.000315809	0.0154528	Gibberellin-regulated family protein	13.7753	5.88865
Prudu.05G120500	-1.10134	3.22894e-06	0.000711326	glycosyl hydrolase 9C2	132.964	58.5662
Prudu.34S000200	-1.09402	9.60986e-07	0.000338723	Chalcone and stilbene synthase family protein	27.5057	12.3468
Prudu.05G161800	-1.08923	0.000159156	0.00992896	beta glucosidase 17	40.6148	18.2519
Prudu.07G188700	-1.08571	0.000194776	0.011301	basic helix-loop-helix (bHLH) DNA-binding family protein	2.56927	1.12205
Prudu.02G254200	-1.08004	0.000338753	0.0162066	WRKY DNA-binding protein 70	41.8219	18.5848
Prudu.08G152200	-1.07892	4.58307e-05	0.00451865	proline-rich protein 4	740.957	334.123
Prudu.465S003000	-1.0785	0.000465995	0.02013	amine oxidase 1	2.15761	0.975017
Prudu.04G068000	-1.07417	0.00176454	0.0471178	RNA-dependent RNA polymerase 1	0.371269	0.166389
Prudu.04G009400	-1.06749	1.20619e-05	0.00188956	Auxin-responsive family protein	8.04218	3.55247
Prudu.968S000200	-1.06483	1.35202e-06	0.000441762	disease resistance protein (TIR-NBS-LRR class), putative	3.03097	1.36803
Prudu.08G200300	-1.06464	0.000309553	0.015287	pleiotropic drug resistance 12	0.348835	0.157077
Prudu.07G030100	-1.0591	1.46826e-05	0.00213413	P-loop containing nucleoside triphosphate hydrolases superfamily protein	2.25155	1.01701
Prudu.01G075700	-1.05344	9.37315e-05	0.00690789	xyloglucan endotransglycosylase 6	4.66954	2.14966
Prudu.01G357600	-1.04961	0.000247328	0.0131993		8.47141	3.85561
Prudu.03G011700	-1.04523	0.000833102	0.0293648	acyl activating enzyme 12	21.8785	9.83847
Prudu.03G012200	-1.04051	9.22279e-06	0.00159439	sucrose synthase 6	6.14597	2.84683
Prudu.07G130800	-1.03978	1.56563e-06	0.000471793	phospholipase A 2A	1.64352	0.750852
Prudu.06G197800	-1.03914	0.0011571	0.0359339	cell wall / vacuolar inhibitor of fructosidase 2	28.1135	12.8772
Prudu.03G226000	-1.0354	3.86614e-05	0.00406781	brassinosteroid-6-oxidase 1	45.8586	21.1384
Prudu.162S000100	-1.01978	0.000309223	0.015287		7.03504	3.24684
Prudu.01G343000	-1.01935	2.70355e-06	0.000635289	glyoxal oxidase-related protein	19.292	9.10874
Prudu.01G002900	-1.01609	0.000666045	0.0257276		17.6378	8.31166
Prudu.02G185900	-1.01395	7.58906e-06	0.00144592	arabinogalactan protein 16	40.1615	18.99
Prudu.07G187800	-1.00444	2.62206e-07	0.000147873	calmodulin-binding family protein	4.89279	2.29501
Prudu.06G228500	-1.0024	1.07922e-12	8.86958e-09	PHE ammonia lyase 1	37.6073	17.7598
Prudu.02G060000	-0.994544	0.00187352	0.0485846	disease resistance protein (TIR-NBS-LRR class), putative	4.4006	2.03764
Prudu.06G212200	-0.99256	0.000481643	0.0206969	Integrase-type DNA-binding superfamily protein	2.48306	1.17262
Prudu.01G262300	-0.992222	8.54375e-09	1.20458e-05	expansin A1	397.833	189.631
Prudu.04G093200	-0.989368	0.000143734	0.0091697	BURP domain-containing protein	1.21078	0.578631
Prudu.01G467600	-0.989203	0.00167228	0.0460496		2.99864	1.40185
Prudu.05G109600	-0.982031	0.00116192	0.0360042	1-aminocyclopropane-1-carboxylic acid (acc) synthase 6	2.68842	1.25444
Prudu.05G208300	-0.981788	9.40716e-05	0.00690789	Calmodulin binding protein-like	11.6415	5.48448
Prudu.03G037400	-0.970149	5.85608e-09	1.03206e-05	Protein of unknown function (DUF594)	33.0416	15.9409
Prudu.01G336700	-0.966551	1.85439e-07	0.000130725	P-glycoprotein 13	5.70831	2.74217
Prudu.03G250100	-0.963646	0.000465016	0.02013		2.56919	1.23153
Prudu.03G012600	-0.962269	0.0013703	0.0404183	NAC domain containing protein 28	1.50071	0.716604
Prudu.02G141900	-0.954642	0.000755944	0.0277554	Transducin family protein / WD-40 repeat family protein	10.9547	5.26766
Prudu.01G538600	-0.946669	0.000706967	0.0264639	Polyketide cyclase/dehydrase and lipid transport superfamily protein	6.11916	2.9799
Prudu.30S000200	-0.946077	2.16344e-05	0.00291863	Leucine-rich repeat protein kinase family protein	5.53482	2.73286
Prudu.1456S001200	-0.945711	0.00187244	0.0485846	glycerol-3-phosphate acyltransferase 8	22.2862	11.01
Prudu.03G036200	-0.944713	7.07149e-05	0.00585296	Cytochrome P450 superfamily protein	18.812	9.05339
Prudu.07G136300	-0.940836	0.000930989	0.0312524	Phototropic-responsive NPH3 family protein	2.23225	1.10596
Prudu.03G136900	-0.931456	7.57262e-07	0.000296573		3.15084	1.55407
Prudu.08G084600	-0.929594	5.9018e-06	0.00115569	SAUR-like auxin-responsive protein family	86.1269	42.6439
Prudu.01G363200	-0.929441	0.00195226	0.0498639	WRKY DNA-binding protein 40	10.4922	5.11667
Prudu.01G121100	-0.928354	0.000287852	0.0146514	Protein kinase superfamily protein	2.76811	1.3645
Prudu.08G109600	-0.926095	1.0352e-07	8.1085e-05	disease resistance protein (TIR-NBS-LRR class), putative	7.2233	3.60828
Prudu.08G221100	-0.925675	4.81423e-05	0.00464902	ATPase E1-E2 type family protein / haloacid dehalogenase-like hydrolase family protein	3.52937	1.72488
Prudu.03G238800	-0.915321	0.00155855	0.0439448	EXS (ERD1/XPR1/SYG1) family protein	2.23941	1.11942
Prudu.01G266300	-0.897593	0.00129428	0.0388963	HCO3- transporter family	4.23175	2.16062
Prudu.03G150300	-0.895089	2.29529e-05	0.00296893	expansin B3	12.6313	6.40116
Prudu.07G172200	-0.885555	0.000194421	0.011301		5.70133	2.92026
Prudu.01G092300	-0.882836	0.000242572	0.0130951	TRAF-like family protein	2.14968	1.11158
Prudu.07G213700	-0.870646	1.24476e-07	9.2368e-05	pleiotropic drug resistance 4	8.92597	4.61434
Prudu.06G138000	-0.870086	0.000872353	0.0302938	PR5-like receptor kinase	3.7781	1.91823
Prudu.01G434900	-0.869965	7.18181e-05	0.00585296	Integrase-type DNA-binding superfamily protein	20.8962	10.8096
Prudu.07G166000	-0.869855	0.00133337	0.0396609	Regulator of Vps4 activity in the MVB pathway protein	2.15744	1.11765
Prudu.07G116500	-0.867614	3.51439e-06	0.000750749	Nucleotide-diphospho-sugar transferases superfamily protein	14.3966	7.512
Prudu.01G240200	-0.865942	9.28607e-05	0.00690789	polygalacturonase 2	67.7045	35.5203
Prudu.08G165700	-0.865872	0.00013919	0.00896093	disease resistance protein (TIR-NBS-LRR class), putative	3.29138	1.68776
Prudu.02G237500	-0.863808	1.66706e-06	0.000471793	ROP guanine nucleotide exchange factor 5	15.0958	7.84482
Prudu.02G197900	-0.857606	0.000651866	0.0253186	basic helix-loop-helix (bHLH) DNA-binding superfamily protein	27.401	14.4677
Prudu.02G264500	-0.857153	4.41324e-05	0.00444445	Glycosyl hydrolases family 32 protein	6.25948	3.25291
Prudu.07G060200	-0.854399	0.000294343	0.0148743	6-phosphogluconate dehydrogenase family protein	4.93627	2.56506
Prudu.01G159800	-0.850201	8.74798e-06	0.00158106	Leucine-rich receptor-like protein kinase family protein	34.7455	18.3099
Prudu.03G070900	-0.848481	9.18285e-05	0.00690789	DNA photolyase family protein	4.40348	2.30171
Prudu.07G183600	-0.845836	0.000796045	0.0286312	germin 3	546.623	292.705
Prudu.02G069000	-0.843472	6.23834e-05	0.005463	TRAF-like superfamily protein	3.17228	1.67087
Prudu.07G161900	-0.842375	5.17373e-05	0.00486296	PLAC8 family protein	6.96308	3.68753
Prudu.05G095200	-0.84176	4.24897e-06	0.000868207	Glucose-methanol-choline (GMC) oxidoreductase family protein	15.9607	8.4843
Prudu.08G097700	-0.825676	0.000249026	0.0131993	cytochrome BC1 synthesis	9.31216	4.87876
Prudu.03G016700	-0.822508	0.000455614	0.0200741	plasmodesmata-located protein 7	7.75634	4.165
Prudu.01G479500	-0.810364	0.000239861	0.0130571		3.74845	2.00304
Prudu.01G354200	-0.809195	2.1943e-05	0.00291863	O-Glycosyl hydrolases family 17 protein	8.77551	4.74903
Prudu.05G079700	-0.807569	1.37864e-06	0.000441762	Cupredoxin superfamily protein	36.7381	19.9673
Prudu.06G263500	-0.806907	0.000135137	0.00878015	glycerol-3-phosphate acyltransferase 6	55.3564	30.1948
Prudu.01G044700	-0.806874	2.02767e-07	0.000134038	Pectin lyase-like superfamily protein	43.5128	23.4108
Prudu.04G176800	-0.804596	8.6463e-05	0.00658941	S-locus lectin protein kinase family protein	7.3735	3.98376
Prudu.03G244100	-0.804396	0.00111221	0.0356387	Protein kinase superfamily protein	5.40642	2.90584
Prudu.02G231100	-0.803108	6.06549e-07	0.000251521	O-Glycosyl hydrolases family 17 protein	33.2958	18.1587
Prudu.02G285200	-0.801328	0.000825009	0.0292256	Phosphatidylinositol 3- and 4-kinase ;Ubiquitin family protein	2.61932	1.4265
Prudu.03G007900	-0.797793	8.44706e-05	0.00654368	AMP-dependent synthetase and ligase family protein	47.5017	25.6857
Prudu.08G094800	-0.797323	5.81918e-05	0.00525927	beta-galactosidase 3	8.89407	4.81303
Prudu.08G162100	-0.797141	5.5008e-05	0.005069	Protein kinase protein with adenine nucleotide alpha hydrolases-like domain	9.53812	5.20618
Prudu.03G243800	-0.794919	0.000390958	0.0178965	basic helix-loop-helix (bHLH) DNA-binding family protein	55.4041	30.1332
Prudu.03G174600	-0.789682	0.000576226	0.0234804	Carbohydrate-binding X8 domain superfamily protein	9.14664	5.04652
Prudu.04G088800	-0.786922	0.000200615	0.0115921	Subtilase family protein	4.88192	2.66052
Prudu.04G156000	-0.785451	0.000162978	0.00999053	Basic-leucine zipper (bZIP) transcription factor family protein	43.1051	23.8494
Prudu.01G456600	-0.772775	0.000104496	0.00736646	flavonol synthase 1	27.7564	15.5037
Prudu.07G223200	-0.772432	2.27903e-06	0.000573786	SPX domain gene 2	62.7074	34.409
Prudu.03G209500	-0.771667	0.000146735	0.00923581	Cyclin D6;1	19.4549	10.8285
Prudu.01G457300	-0.769088	0.00172784	0.0466165	C2H2-like zinc finger protein	5.32978	2.98137
Prudu.06G228100	-0.759689	0.00192502	0.0494154	non-intrinsic ABC protein 12	1.59868	0.883642
Prudu.1456S001100	-0.758659	0.000305624	0.0152283	disease resistance family protein / LRR family protein	3.68689	2.04694
Prudu.07G232500	-0.758411	0.000597507	0.0240754	Protein kinase superfamily protein with octicosapeptide/Phox/Bem1p domain	1.56679	0.872506
Prudu.01G332300	-0.757759	0.00067984	0.0260464	SKU5 similar 5	34.2114	19.264
Prudu.06G070700	-0.750577	0.00145816	0.0420829	expansin A6	109.979	62.2619
Prudu.07G080000	-0.749566	0.000908234	0.0308728	fatty acid desaturase 2	30.7403	17.6277
Prudu.77S000300	-0.741981	0.000524896	0.0220253		2.42686	1.36688
Prudu.06G010000	-0.741081	5.72934e-05	0.00521148	glucan synthase-like 12	10.5044	5.88077
Prudu.02G263900	-0.738287	0.00039705	0.0180581		58.8492	32.9281
Prudu.611S000100	-0.738156	0.000298206	0.0150157		3.27845	1.83033
Prudu.04G194300	-0.736719	0.000817349	0.0290435	GDSL-like Lipase/Acylhydrolase superfamily protein	14.8269	8.42376
Prudu.01G269100	-0.734538	0.000465804	0.02013	beta glucosidase 40	5.34292	3.0383
Prudu.07G155300	-0.732455	0.000311184	0.015287	ATP binding microtubule motor family protein	14.1141	8.03224
Prudu.06G044800	-0.728407	0.000574591	0.0234804	cytochrome P450, family 79, subfamily B, polypeptide 3	277.184	158.705
Prudu.07G147500	-0.723377	5.90794e-05	0.0052719	P-loop containing nucleoside triphosphate hydrolases superfamily protein	8.24408	4.65527
Prudu.08G129800	-0.720253	0.000169465	0.0101152	Leucine-rich repeat (LRR) family protein	134.389	77.4431
Prudu.05G223700	-0.715371	0.000910342	0.0308728	sucrose synthase 6	9.74899	5.61441
Prudu.05G155300	-0.715136	2.03451e-05	0.00278491	Pectin lyase-like superfamily protein	89.1635	51.5179
Prudu.08G192100	-0.713245	0.00135603	0.040115		7.58352	4.34845
Prudu.07G152400	-0.710956	2.23055e-06	0.000573786	beta-galactosidase 3	21.5488	12.4646
Prudu.06G282800	-0.705809	2.49837e-06	0.000597026		17.9998	10.4527
Prudu.02G182700	-0.704903	1.91004e-05	0.00266631	Fatty acid/sphingolipid desaturase	17.735	10.2593
Prudu.05G104700	-0.704273	0.000361424	0.0168175	P-loop nucleoside triphosphate hydrolases superfamily protein with CH (Calponin Homology) domain	4.47167	2.58077
Prudu.02G253200	-0.702952	9.77119e-06	0.00160191	Leucine-rich repeat protein kinase family protein	8.54314	4.96676
Prudu.05G031300	-0.702691	1.67314e-06	0.000471793	Transcription factor jumonji (jmj) family protein / zinc finger (C5HC2 type) family protein	7.0741	4.10102
Prudu.04G134500	-0.700376	0.00171224	0.0465141	ubiquitin-specific protease 15	3.02548	1.73896
Prudu.877S000100	-0.700174	0.000880336	0.0304402	chlorsulfuron/imidazolinone resistant 1	14.5535	8.39641
Prudu.07G174900	-0.69953	0.000697528	0.0263658	Plant invertase/pectin methylesterase inhibitor superfamily	9.95202	5.83038
Prudu.06G260000	-0.693228	2.27891e-05	0.00296893	O-fucosyltransferase family protein	4.22617	2.46381
Prudu.05G101000	-0.689664	0.000513178	0.0217276	Myosin heavy chain-related protein	7.43801	4.36107
Prudu.01G228300	-0.689359	3.20051e-05	0.00366862		23.432	13.8264
Prudu.05G215800	-0.679687	0.000539552	0.02244	S-adenosyl-L-methionine-dependent methyltransferases superfamily protein	13.2144	7.83607
Prudu.01G348300	-0.67594	0.00170453	0.0464447	jasmonic acid carboxyl methyltransferase	17.7937	10.6189
Prudu.02G235500	-0.673784	0.000274791	0.0142962	Protein kinase family protein	10.5386	6.18472
Prudu.01G048600	-0.672795	9.531e-06	0.00159439	auxin response factor 19	13.8271	8.17402
Prudu.01G063300	-0.66829	2.84914e-05	0.00340424	subtilisin-like serine protease 3	33.9168	20.2007
Prudu.05G026100	-0.665917	0.000905204	0.0308728	early-responsive to dehydration stress protein (ERD4)	3.9801	2.3778
Prudu.01G289600	-0.663236	7.72285e-06	0.00145179	alpha-xylosidase 1	52.1241	31.0695
Prudu.03G228700	-0.660354	9.8773e-05	0.0071051		15.1134	8.99628
Prudu.307S000300	-0.656718	0.000482962	0.0206969	3-ketoacyl-CoA synthase 2	9.7192	5.86539
Prudu.06G032200	-0.650464	0.000339099	0.0162066	Protein of unknown function (DUF607)	9.99026	6.01951
Prudu.01G280800	-0.648781	0.000946978	0.0316552	Phosphoribulokinase / Uridine kinase family	3.81992	2.28999
Prudu.06G091000	-0.648289	6.91067e-05	0.00583435	auxin response factor 4	9.21041	5.55862
Prudu.07G160200	-0.646437	0.00186143	0.0485846	Glycosyl hydrolase family 38 protein	45.9988	27.5604
Prudu.04G077200	-0.639294	0.000219	0.0123015	Outer arm dynein light chain 1 protein	5.2819	3.18975
Prudu.08G006600	-0.638018	6.85132e-05	0.00581908	aspartate kinase-homoserine dehydrogenase ii	15.5509	9.39009
Prudu.04G056100	-0.633839	0.00116969	0.0360864	receptor like protein 51	18.9939	11.5818
Prudu.05G162000	-0.633747	6.71394e-05	0.00580735	Leucine-rich receptor-like protein kinase family protein	25.0355	15.2496
Prudu.06G038600	-0.630056	3.55135e-05	0.00391175	Leucine-rich repeat protein kinase family protein	18.3874	11.2839
Prudu.05G218400	-0.629408	0.000146185	0.00923581	receptor-like kinase 1	21.8202	13.324
Prudu.07G207600	-0.622193	9.507e-05	0.00694504	Leucine-rich repeat (LRR) family protein	112.841	69.5449
Prudu.06G052800	-0.619831	0.000119383	0.00806132	fatty acid desaturase 8	50.2342	31.1976
Prudu.01G346100	-0.61931	0.00016992	0.0101152	beta-galactosidase 3	16.7814	10.3776
Prudu.07G211700	-0.617359	0.000676897	0.0260043	RHO guanyl-nucleotide exchange factor 9	14.905	9.13415
Prudu.08G000100	-0.617247	0.00114336	0.0358335	HXXXD-type acyl-transferase family protein	27.4539	16.6681
Prudu.08G086600	-0.607246	3.58186e-06	0.000753741	arginine decarboxylase 2	214.927	132.698
Prudu.04G224900	-0.602452	6.84564e-05	0.00581908	dicarboxylate transporter 1	89.1874	55.3593
Prudu.07G067500	-0.601467	9.61228e-06	0.00159439	guanylate kinase	31.6861	19.704
Prudu.01G228000	-0.600158	0.000286505	0.0146356		25.5345	16.0514
Prudu.1235S000300	-0.594556	0.000120153	0.00806154	malate dehydrogenase	20.3508	12.689
Prudu.01G028700	-0.591892	0.000161822	0.00996301	fatty alcohol oxidase 3	10.7217	6.6999
Prudu.06G098300	-0.591442	0.00107021	0.0344599	P-loop containing nucleoside triphosphate hydrolases superfamily protein	5.37304	3.34595
Prudu.01G371100	-0.590851	0.0011289	0.0358176	G protein alpha subunit 1	10.1386	6.35921
Prudu.05G120100	-0.58406	7.12702e-05	0.00585296	Pectin lyase-like superfamily protein	59.2967	37.5507
Prudu.04G022400	-0.579668	0.00180267	0.0476845	phospholipases;galactolipases	5.24357	3.28242
Prudu.03G078100	-0.576367	0.00175959	0.0470749	phosphatidic acid phosphatase-related / PAP2-related	12.812	8.17222
Prudu.03G161300	-0.566795	3.07229e-05	0.00357986	Cellulose-synthase-like C5	30.3117	19.3599
Prudu.07G072800	-0.554783	0.000555014	0.0229476	basic helix-loop-helix (bHLH) DNA-binding superfamily protein	38.2186	24.5288
Prudu.04G018700	-0.554518	0.000489936	0.0208689	APS reductase 3	34.0715	21.7242
Prudu.06G339800	-0.553334	4.50493e-05	0.00450461	Exostosin family protein	51.9319	33.4926
Prudu.05G032600	-0.550938	0.00143961	0.0418497		24.7753	16.1078
Prudu.08G167000	-0.550195	0.00113825	0.0358217	Plant U-Box 15	11.7302	7.54997
Prudu.08G096500	-0.548869	0.00162091	0.0450754	Homeodomain-like superfamily protein	6.93442	4.47239
Prudu.05G086200	-0.548035	0.00168855	0.0462406	F-box and associated interaction domains-containing protein	4.08598	2.62756
Prudu.02G101800	-0.546334	0.00156923	0.0439851	Myotubularin-like phosphatases II superfamily	5.56656	3.5959
Prudu.04G149800	-0.543786	5.39484e-05	0.00500407	tetratricopetide-repeat thioredoxin-like 1	22.7088	14.7148
Prudu.07G178400	-0.536325	0.000311084	0.015287	Thioredoxin superfamily protein	299.657	196.015
Prudu.03G116600	-0.533755	0.000895196	0.0306344	tetratricopetide-repeat thioredoxin-like 3	9.63895	6.30742
Prudu.02G284400	-0.531396	0.000947479	0.0316552	IQ-domain 21	52.7012	34.6441
Prudu.06G246300	-0.529383	0.00113303	0.0358176	Barwin-like endoglucanases superfamily protein	76.2798	50.16
Prudu.02G209900	-0.522052	0.00113756	0.0358217	Plant-specific GATA-type zinc finger transcription factor family protein	114.513	75.7507
Prudu.05G151600	-0.519512	0.000952274	0.0317402	Protein kinase superfamily protein	67.91	44.5667
Prudu.03G149900	-0.518782	0.00125722	0.0380376	Ankyrin repeat family protein	13.0415	8.62042
Prudu.01G341100	-0.515939	0.00119402	0.0364786	Pseudouridine synthase/archaeosine transglycosylase-like family protein	139.181	91.5703
Prudu.06G242700	-0.515008	0.00103059	0.0336764	heat shock cognate protein 70-1	935.053	614.327
Prudu.01G364000	-0.514491	0.000408995	0.0184821	Phototropic-responsive NPH3 family protein	24.0809	16.0049
Prudu.02G289400	-0.514386	0.000361398	0.0168175	Transducin/WD40 repeat-like superfamily protein	9.6377	6.36565
Prudu.08G153800	-0.512532	0.000607333	0.0241982	Major facilitator superfamily protein	20.3728	13.5262
Prudu.03G174500	-0.512072	0.000206948	0.0118128	Bifunctional inhibitor/lipid-transfer protein/seed storage 2S albumin superfamily protein	395.662	264.387
Prudu.08G059000	-0.501902	0.00170272	0.0464447	leucine-rich repeat transmembrane protein kinase family protein	4.89705	3.27177
Prudu.07G076500	-0.501439	0.000102112	0.00729233	Calcium-dependent lipid-binding (CaLB domain) plant phosphoribosyltransferase family protein	24.255	16.1816
Prudu.06G049600	-0.500216	4.96246e-05	0.00475958	Protein kinase family protein	43.9543	29.3865
Prudu.05G151500	-0.499675	0.0017519	0.0469583	nucleoside diphosphate kinase 2	50.451	33.7712
Prudu.05G021900	-0.49906	0.000114022	0.00784196	S-adenosyl-L-methionine-dependent methyltransferases superfamily protein	85.2912	57.1747
Prudu.03G127800	-0.496947	0.000136656	0.00883811	Glycosyl hydrolase superfamily protein	17.5783	11.7452
Prudu.02G110700	-0.49606	0.000632619	0.0247758		72.6299	48.5336
Prudu.01G111700	-0.49513	0.00141502	0.0414769	Pectin lyase-like superfamily protein	15.2858	10.2894
Prudu.06G122300	-0.493549	0.000997241	0.0330049	Ankyrin repeat family protein	16.484	11.0183
Prudu.01G377300	-0.491685	0.000215442	0.0121501	calmodulin-binding family protein	14.5668	9.76452
Prudu.05G158300	-0.487579	0.00103903	0.0336764	cytochrome P450, family 71, subfamily A, polypeptide 25	33.5643	22.7934
Prudu.03G268200	-0.484282	0.00127937	0.038625	Leucine-rich repeat protein kinase family protein	19.3618	13.0832
Prudu.01G010800	-0.47955	0.00167181	0.0460496	Chlorophyll A-B binding family protein	307.87	211.208
Prudu.01G384100	-0.470296	0.000323375	0.0156139	Cellulose-synthase-like C12	14.292	9.77434
Prudu.05G197700	-0.463594	0.000983028	0.032688	O-fucosyltransferase family protein	24.1142	16.5631
Prudu.02G064000	-0.460934	0.00139501	0.0409756		18.2425	12.4648
Prudu.03G268300	-0.456866	0.00068708	0.0261815		18.3	12.585
Prudu.05G170900	-0.455304	0.00107053	0.0344599	Calmodulin binding protein-like	24.8919	17.167
Prudu.06G183400	-0.451748	0.000342314	0.0162501	binding	13.595	9.3588
Prudu.08G222600	-0.447247	0.00122967	0.0373646	NIMA-related kinase 2	14.358	9.95079
Prudu.08G132600	-0.447066	0.000794648	0.0286312	D-3-phosphoglycerate dehydrogenase	28.0784	19.408
Prudu.02G268800	-0.443797	0.00184252	0.0484879	DNA photolyases;DNA photolyases	14.1919	9.7929
Prudu.01G443700	-0.435358	0.000720393	0.026799	Protein kinase protein with adenine nucleotide alpha hydrolases-like domain	23.1402	16.0727
Prudu.08G222700	-0.426655	0.000817808	0.0290435	sulfate transporter 3;1	46.6325	32.7099
Prudu.08G208200	-0.425751	0.00108271	0.0347724	S-adenosyl-L-methionine-dependent methyltransferases superfamily protein	54.8674	38.7518
Prudu.01G301100	-0.419788	0.00153797	0.0436003	Auxin efflux carrier family protein	123.267	87.16
Prudu.04G056900	-0.397502	0.000713964	0.0266301	VALINE-TOLERANT 1	44.8695	32.0771
