# Supplementary material for: Prunus dulcis response to novel defense elicitor peptides and control of Xylella fastidiosa infections
Source: Plant Cell Rep. 2024 Jul 8;43(8):190. doi: 10.1007/s00299-024-03276-x (PMC11231009; doi:10.1007/s00299-024-03276-x)
Supplement: Supplementary file 12 — Supplementary file12 (XLSX 13 KB) [file 299_2024_3276_MOESM12_ESM.xlsx]

## Sheet: Table S4
	Table S7. Expression of genes related to defense and non-defense responses in almond plants treated with the peptides studied at 6 hours post-treatment. Values are the means of three replicates of three plants each, and confidence interval is indicated (α=0.05)
	Peptide	NAD(P)H	DXPS	PR3	CYP.1	CYP.2	MLP.2	GST	PR9	CaM	RLK	DNAJ
	BP16-KSLW	0.58 ± 2.12	0.60 ± 1.09	7.41 ± 3.21	9.98 ± 3.20	1.05 ± 2.11	3.07 ± 1.02	4.58 ± 1.19	1.97 ± 1.06	2.05 ± 1.04	2.58 ± 1.13	3.84 ± 1.15
	BP16-flg15	0.68 ± 1.33	1.24 ± 0.11	4.87 ± 2.05	3.53 ± 2.53	2.33 ± 1.25	3.18 ± 0.88	5.71 ± 1.25	1.71 ± 0.05	3.33 ± 0.96	1.69 ± 1.52	3.17 ± 1.42
	flg15-OH	0.72 ± 1.14	0.93 ± 0.14	3.51 ± 2.89	2.34 ± 2.79	1.74 ± 1.24	2.51 ± 0.21	3.74 ± 1.84	2.86 ± 0.70	4.01 ± 0.93	3.17 ± 1.79	3.76 ± 1.71
	BP100	1.46 ± 1.35	1.22 ± 0.34	4.78 ± 2.30	6.78 ± 2.15	2.17 ± 1.51	1.36 ± 0.22	3.31 ± 1.39	3.45 ± 0.83	2.41 ± 0.91	3.01 ± 1.45	4.14 ± 1.61
	Pep13-BP16	1.33 ± 2.59	1.11 ± 1.59	6.05 ± 3.59	5.53 ± 3.59	4.25 ± 2.59	6.88 ± 1.59	9.25 ± 1.59	3.05 ± 1.59	2.96 ± 1.59	5.52 ± 1.59	4.42 ± 1.59
	flg15-BP16	1.28 ± 1.98	0.87 ± 0.62	6.96 ± 2.90	6.99 ± 2.52	2.12 ± 1.73	1.51 ± 0.38	4.93 ± 1.59	2.50 ± 0.72	3.05 ± 0.43	4.25 ± 1.84	6.02 ± 1.14
	elf18-NH2	0.86 ± 0.46	1.48 ± 0.48	1.73 ±0.22	11.44 ± 3.03	2.08 ± 0.59	1.81 ± 0.17	2.41 ± 2.25	1.58 ± 0.50	2.64 ± 0.53	3.17 ± 0.24	1.92 ± 0.45
	flg22-OH	0.62 ± 1.26	0.62 ± 0.33	2.30 ± 2.35	1.77 ± 2.67	2.02 ± 1.82	2.34 ± 0.54	2.92 ± 1.09	2.35 ± 0.77	3.15 ± 0.54	1.75 ± 1.69	2.62 ± 1.28
	KSLW-FV7	1.34 ± 0.31	1.27 ± 0.27	1.68 ± 0.62	2.25 ± 0.94	2.95 ± 1.35	1.68 ± 0.42	2.72 ± 0.93	1.31 ± 0.43	2.05 ± 0.62	2.85 ± 0.55	1.61 ± 0.63
	csp15-OH	1.30 ± 1.53	1.19 ± 0.53	2.68 ± 2.53	2.05 ± 2.53	2.19 ± 1.53	4.14 ± 0.53	5.11 ± 1.53	2.62 ± 0.53	3.33 ± 0.53	2.32 ± 1.53	3.37 ± 1.53
	BP13	1.30 ± 0.47	3.19 ± 0.72	2.45 ± 0.71	3.10 ± 0.79	2.13 ± 0.41	2.26 ± 1.33	2.76 ± 0.35	1.70 ± 0.16	2.05 ± 0.10	3.89 ± 0.08	3.09 ± 0.83
	flg22-NH2	1.88 ± 0.32	1.29 ± 0.38	2.39 ± 0.37	6.94 ± 2.05	4.25 ± 0.73	1.55 ± 0.31	2.88 ± 0.52	2.18 ± 0.41	2.05 ± 0.27	2.46 ± 0.60	2.25 ± 0.49
	elf18-OH	1.50 ± 0.22	1.01 ± 0.09	2.23 ± 0.94	4.75 ± 2.02	3.16 ± 0.96	2.35 ± 0.39	2.21 ± 0.89	2.47 ± 0.47	1.69 ± 0.22	2.99 ± 0.89	2.79 ± 0.31
	BP100-flg15	2.11 ± 0.46	1.73 ± 0.24	10.79 ± 1.80	4.57 ± 1.16	3.47 ± 0.62	3.99 ± 1.48	11.98 ± 2.01	2.51 ± 0.60	3.69 ± 0.57	2.97 ± 1.32	2.79 ± 0.74
	HpaG23	1.64 ± 1.27	1.91 ± 0.28	3.92 ± 2.76	2.46 ± 2.40	3.50 ± 1.42	4.86 ± 0.69	7.79 ± 1.85	3.05 ± 0.98	3.95 ± 0.92	3.03 ± 1.40	2.29 ± 1.11
	FV7	2.34 ± 0.92	2.17 ± 0.71	4.19 ± 0.41	11.86 ± 5.15	3.25 ± 0.86	1.72 ± 0.47	4.49 ± 1.76	3.92 ± 1.32	2.95 ± 1.00	3.14 ± 0.56	2.09 ± 0.09
	RIJK2	3.85 ± 1.19	2.50 ± 0.93	1.73 ± 0.50	7.49 ± 1.07	4.36 ± 1.01	4.24 ± 2.53	10.70 ± 2.99	1.78 ± 0.60	2.45 ± 0.68	3.66 ± 0.53	3.89 ± 0.78
	PIP-1	1.90 ± 1.32	2.08 ± 0.54	2.25 ± 0.02	1.34 ± 0.57	2.32 ± 0.83	3.80 ± 0.95	1.96 ± 0.42	1.94 ± 0.50	1.88 ± 0.43	2.91 ± 0.81	4.56 ± 1.98
	Pep13	1.29 ± 1.05	1.56 ± 0.08	5.79 ± 2.62	5.48 ± 2.10	2.68 ± 1.19	4.84 ± 0.64	10.98 ± 1.92	5.82 ± 0.40	3.84 ± 0.75	4.31 ± 1.45	8.97 ± 1.42
	BP16-Pep13	0.98 ± 0.14	1.62 ± 0.22	13.90 ± 2.16	11.52 ± 2.29	2.73 ± 0.33	4.38 ± 1.42	6.59 ± 1.34	5.72 ± 1.42	3.43 ± 0.87	3.84 ± 0.10	4.14 ± 0.18
	flg15-BP100	0.99 ± 2.45	1.39 ± 1.21	13.87 ± 3.86	14.28 ± 3.40	2.97 ± 2.59	3.01 ± 1.55	6.91 ± 1.60	7.92 ± 1.42	5.18 ± 1.93	5.09 ± 1.51	3.44 ± 1.41
	BP16	0.96 ± 1.11	1.00 ± 0.50	7.98 ± 2.52	3.56 ± 2.39	1.20 ± 1.11	3.03 ± 0.79	2.28 ± 1.36	4.52 ± 0.79	1.39 ± 0.42	4.39 ± 1.89	8.36 ± 1.30
	KSLW	1.62 ± 0.39	4.18 ± 1.15	3.93 ± 1.90	21.86 ± 11.37	1.45 ± 0.56	2.67 ± 1.24	1.38 ± 0.47	1.04 ± 0.33	1.91 ± 0.22	3.72 ± 0.59	2.52 ± 0.27
	1036	1.46 ± 0.36	1.31 ± 0.21	2.44 ± 0.85	3.62 ± 0.73	0.84 ± 0.26	1.15 ± 0.16	1.36 ± 0.45	1.29 ± 0.26	1.53 ± 0.40	1.68 ± 0.40	0.98 ± 0.11
	KSLW-BP100	0.39 ± 1.99	0.58 ± 0.39	11.43 ± 2.87	5.83 ± 2.28	0.78 ± 1.97	0.02 ± 0.01	0.88 ± 1.91	0.67 ± 0.92	1.07 ± 0.18	0.86 ± 1.09	1.22 ± 1.44
